# Supplementary material for: A subset of conserved phagocytic genes are likely used for the intracellular theft of cnidarian stinging organelles in nudibranch gastropods
Source: EvoDevo. 2025 Jun 28;16:10. doi: 10.1186/s13227-025-00241-x (PMC12205514; doi:10.1186/s13227-025-00241-x)
Supplement: Supplementary file 3 — Supplementary Material 3. [file 13227_2025_241_MOESM3_ESM.xlsx]

## Sheet: Endocytosis
Gene ID	Database ID	E-value	Protein Names	Refseq ID	GO Terms
jg10115	C0HL13	2.93e-08	Low-density lipoprotein receptor-related protein 2 (LRP-2) (Glycoprotein 330) (gp330) (Megalin)	NA	apical plasma membrane [GO:0016324]; axon [GO:0030424]; brush border membrane [GO:0031526]; clathrin-coated pit [GO:0005905]; dendrite [GO:0030425]; endosome lumen [GO:0031904]; external side of plasma membrane [GO:0009897]; integral component of membrane [GO:0016021]; receptor complex [GO:0043235]; calcium ion binding [GO:0005509]; chaperone binding [GO:0051087]; SH3 domain binding [GO:0017124];…
jg10116	O88572	3.32e-50	Low-density lipoprotein receptor-related protein 6 (LRP-6)	NP_032540.2;	cell surface [GO:0009986]; cytoplasmic vesicle [GO:0031410]; early endosome [GO:0005769]; endoplasmic reticulum [GO:0005783]; integral component of membrane [GO:0016021]; membrane [GO:0016020]; membrane raft [GO:0045121]; neuronal cell body [GO:0043025]; plasma membrane [GO:0005886]; synapse [GO:0045202]; Wnt signalosome [GO:1990909]; Wnt-Frizzled-LRP5/6 complex [GO:1990851]; apolipoprotein bindi…
jg10402	Q5VZK9	0	F-actin-uncapping protein LRRC16A (CARMIL homolog) (Capping protein regulator and myosin 1 linker protein 1) (Capping protein, Arp2/3 and myosin-I linker homolog 1) (Capping protein, Arp2/3 and myosin-I linker protein 1) (Leucine-rich repeat-containing protein 16A)	NP_060110.4 [Q5VZK9-1];	cell leading edge [GO:0031252]; cytosol [GO:0005829]; extracellular exosome [GO:0070062]; filamentous actin [GO:0031941]; lamellipodium [GO:0030027]; macropinosome [GO:0044354]; nuclear speck [GO:0016607]; nucleoplasm [GO:0005654]; plasma membrane [GO:0005886]; protein-containing complex binding [GO:0044877]; actin filament network formation [GO:0051639]; actin filament organization [GO:0007015];…
jg10443	Q61830	8.33e-32	Macrophage mannose receptor 1 (MMR) (CD antigen CD206)	NP_032651.2;	cell surface [GO:0009986]; endosome membrane [GO:0010008]; integral component of membrane [GO:0016021]; plasma membrane [GO:0005886]; cargo receptor activity [GO:0038024]; mannose binding [GO:0005537]; signaling receptor activity [GO:0038023]; transmembrane signaling receptor activity [GO:0004888]; cellular response to interferon-gamma [GO:0071346]; cellular response to interleukin-4 [GO:0071353]…
jg10792	Q9UBG0	5.18e-21	C-type mannose receptor 2 (C-type lectin domain family 13 member E) (Endocytic receptor 180) (Macrophage mannose receptor 2) (Urokinase-type plasminogen activator receptor-associated protein) (UPAR-associated protein) (Urokinase receptor-associated protein) (CD antigen CD280)	NP_006030.2;	focal adhesion [GO:0005925]; integral component of membrane [GO:0016021]; membrane [GO:0016020]; carbohydrate binding [GO:0030246]; collagen binding [GO:0005518]; signaling receptor activity [GO:0038023]; collagen catabolic process [GO:0030574]; endocytosis [GO:0006897]; osteoblast differentiation [GO:0001649]
jg11173	Q8L7A9	2.29e-43	AP-4 complex subunit epsilon (AP-4 adaptor complex subunit epsilon) (Adaptor-related protein complex 4 subunit epsilon) (Epsilon subunit of AP-4) (Epsilon-adaptin)	NP_174454.2;	AP-4 adaptor complex [GO:0030124]; clathrin-coated pit [GO:0005905]; Golgi apparatus [GO:0005794]; plasmodesma [GO:0009506]; cargo adaptor activity [GO:0140312]; intracellular protein transport [GO:0006886]; receptor-mediated endocytosis [GO:0006898]
jg11315	Q9UBG0	3.48e-14	C-type mannose receptor 2 (C-type lectin domain family 13 member E) (Endocytic receptor 180) (Macrophage mannose receptor 2) (Urokinase-type plasminogen activator receptor-associated protein) (UPAR-associated protein) (Urokinase receptor-associated protein) (CD antigen CD280)	NP_006030.2;	focal adhesion [GO:0005925]; integral component of membrane [GO:0016021]; membrane [GO:0016020]; carbohydrate binding [GO:0030246]; collagen binding [GO:0005518]; signaling receptor activity [GO:0038023]; collagen catabolic process [GO:0030574]; endocytosis [GO:0006897]; osteoblast differentiation [GO:0001649]
jg11419	P22897	1.56e-12	Macrophage mannose receptor 1 (MMR) (C-type lectin domain family 13 member D) (C-type lectin domain family 13 member D-like) (Human mannose receptor) (hMR) (Macrophage mannose receptor 1-like protein 1) (CD antigen CD206)	NP_002429.1 [P22897-1];	cell surface [GO:0009986]; endosome membrane [GO:0010008]; integral component of plasma membrane [GO:0005887]; plasma membrane [GO:0005886]; cargo receptor activity [GO:0038024]; mannose binding [GO:0005537]; signaling receptor activity [GO:0038023]; transmembrane signaling receptor activity [GO:0004888]; virus receptor activity [GO:0001618]; cellular response to interferon-gamma [GO:0071346]; ce…
jg11420	Q8K4Q8	4.29e-09	Collectin-12 (Collectin placenta protein 1) (CL-P1) (Scavenger receptor with C-type lectin)	NP_569716.2;	collagen trimer [GO:0005581]; collagen-containing extracellular matrix [GO:0062023]; integral component of membrane [GO:0016021]; carbohydrate binding [GO:0030246]; low-density lipoprotein particle binding [GO:0030169]; metal ion binding [GO:0046872]; pattern recognition receptor activity [GO:0038187]; scavenger receptor activity [GO:0005044]; signaling receptor activity [GO:0038023]; cellular re…
jg11421	Q8HY01	7.14e-10	CD209 antigen (Dendritic cell-specific ICAM-3-grabbing non-integrin 1) (DC-SIGN1) (CD antigen CD209)	NA	integral component of membrane [GO:0016021]; mannose binding [GO:0005537]; metal ion binding [GO:0046872]; adaptive immune response [GO:0002250]; cell adhesion [GO:0007155]; endocytosis [GO:0006897]; innate immune response [GO:0045087]
jg11422	Q9UBG0	7.07e-15	C-type mannose receptor 2 (C-type lectin domain family 13 member E) (Endocytic receptor 180) (Macrophage mannose receptor 2) (Urokinase-type plasminogen activator receptor-associated protein) (UPAR-associated protein) (Urokinase receptor-associated protein) (CD antigen CD280)	NP_006030.2;	focal adhesion [GO:0005925]; integral component of membrane [GO:0016021]; membrane [GO:0016020]; carbohydrate binding [GO:0030246]; collagen binding [GO:0005518]; signaling receptor activity [GO:0038023]; collagen catabolic process [GO:0030574]; endocytosis [GO:0006897]; osteoblast differentiation [GO:0001649]
jg11481	Q07E02	2.57e-40	Caveolin-1	NP_001229660.1;	caveola [GO:0005901]; cytoplasmic vesicle [GO:0031410]; endosome [GO:0005768]; Golgi apparatus [GO:0005794]; Golgi membrane [GO:0000139]; integral component of plasma membrane [GO:0005887]; membrane raft [GO:0045121]; perinuclear region of cytoplasm [GO:0048471]; molecular adaptor activity [GO:0060090]; protein kinase binding [GO:0019901]; transmembrane transporter binding [GO:0044325]; caveola a…
jg11488	Q07E02	1.13e-33	Caveolin-1	NP_001229660.1;	caveola [GO:0005901]; cytoplasmic vesicle [GO:0031410]; endosome [GO:0005768]; Golgi apparatus [GO:0005794]; Golgi membrane [GO:0000139]; integral component of plasma membrane [GO:0005887]; membrane raft [GO:0045121]; perinuclear region of cytoplasm [GO:0048471]; molecular adaptor activity [GO:0060090]; protein kinase binding [GO:0019901]; transmembrane transporter binding [GO:0044325]; caveola a…
jg11490	Q07E02	5.79e-40	Caveolin-1	NP_001229660.1;	caveola [GO:0005901]; cytoplasmic vesicle [GO:0031410]; endosome [GO:0005768]; Golgi apparatus [GO:0005794]; Golgi membrane [GO:0000139]; integral component of plasma membrane [GO:0005887]; membrane raft [GO:0045121]; perinuclear region of cytoplasm [GO:0048471]; molecular adaptor activity [GO:0060090]; protein kinase binding [GO:0019901]; transmembrane transporter binding [GO:0044325]; caveola a…
jg11614	O88382	9.62e-65	Membrane-associated guanylate kinase, WW and PDZ domain-containing protein 2 (Atrophin-1-interacting protein 1) (AIP-1) (Membrane-associated guanylate kinase inverted 2) (MAGI-2) (Synaptic-scaffolding molecule) (S-SCAM)	NP_446073.1 [O88382-1];	bicellular tight junction [GO:0005923]; cell-cell junction [GO:0005911]; cytoplasm [GO:0005737]; dendrite [GO:0030425]; extrinsic component of postsynaptic membrane [GO:0098890]; GABA-ergic synapse [GO:0098982]; glutamatergic synapse [GO:0098978]; late endosome [GO:0005770]; nucleus [GO:0005634]; perinuclear region of cytoplasm [GO:0048471]; plasma membrane [GO:0005886]; postsynaptic density [GO:…
jg1177	Q14185	0	Dedicator of cytokinesis protein 1 (180 kDa protein downstream of CRK) (DOCK180)	NP_001371.1;	cytoplasm [GO:0005737]; cytosol [GO:0005829]; guanyl-nucleotide exchange factor complex [GO:0032045]; membrane [GO:0016020]; nuclear speck [GO:0016607]; nucleoplasm [GO:0005654]; GTPase activator activity [GO:0005096]; guanyl-nucleotide exchange factor activity [GO:0005085]; SH3 domain binding [GO:0017124]; apoptotic process [GO:0006915]; integrin-mediated signaling pathway [GO:0007229]; phagocyt…
jg11772	Q99PV3	0	Muskelin	NP_112649.1;	cell cortex [GO:0005938]; cytoplasm [GO:0005737]; cytosol [GO:0005829]; nucleoplasm [GO:0005654]; postsynapse [GO:0098794]; ruffle [GO:0001726]; ubiquitin ligase complex [GO:0000151]; identical protein binding [GO:0042802]; protein homodimerization activity [GO:0042803]; actin cytoskeleton reorganization [GO:0031532]; cell-matrix adhesion [GO:0007160]; regulation of cell shape [GO:0008360]; regul…
jg11825	Q99523	3.37e-142	Sortilin (100 kDa NT receptor) (Glycoprotein 95) (Gp95) (Neurotensin receptor 3) (NT3) (NTR3)	NP_001192157.1 [Q99523-2];NP_002950.3 [Q99523-1];	cell surface [GO:0009986]; clathrin-coated pit [GO:0005905]; clathrin-coated vesicle [GO:0030136]; cytoplasmic vesicle [GO:0031410]; cytosol [GO:0005829]; early endosome [GO:0005769]; endoplasmic reticulum membrane [GO:0005789]; endosome membrane [GO:0010008]; Golgi apparatus [GO:0005794]; Golgi cisterna membrane [GO:0032580]; integral component of membrane [GO:0016021]; lysosomal membrane [GO:00…
jg11962	Q15311	1.45e-91	RalA-binding protein 1 (RalBP1) (76 kDa Ral-interacting protein) (Dinitrophenyl S-glutathione ATPase) (DNP-SG ATPase) (EC 7.6.2.2) (EC 7.6.2.3) (Ral-interacting protein 1)	NP_006779.1;	cytosol [GO:0005829]; membrane [GO:0016020]; mitochondrion [GO:0005739]; nucleus [GO:0005634]; plasma membrane [GO:0005886]; spindle pole [GO:0000922]; ABC-type glutathione S-conjugate transporter activity [GO:0015431]; ABC-type xenobiotic transporter activity [GO:0008559]; ATP binding [GO:0005524]; ATPase-coupled transmembrane transporter activity [GO:0042626]; GTPase activator activity [GO:0005…
jg12285	Q9QYP1	1.63e-14	Low-density lipoprotein receptor-related protein 4 (LRP-4) (Multiple epidermal growth factor-like domains 7)	NA	cell surface [GO:0009986]; dendrite [GO:0030425]; integral component of membrane [GO:0016021]; neuromuscular junction [GO:0031594]; neuronal cell body [GO:0043025]; plasma membrane [GO:0005886]; plasma membrane raft [GO:0044853]; postsynaptic density [GO:0014069]; synaptic membrane [GO:0097060]; apolipoprotein binding [GO:0034185]; calcium ion binding [GO:0005509]; protein homodimerization activi…
jg12294	Q9QYP1	3.93e-08	Low-density lipoprotein receptor-related protein 4 (LRP-4) (Multiple epidermal growth factor-like domains 7)	NA	cell surface [GO:0009986]; dendrite [GO:0030425]; integral component of membrane [GO:0016021]; neuromuscular junction [GO:0031594]; neuronal cell body [GO:0043025]; plasma membrane [GO:0005886]; plasma membrane raft [GO:0044853]; postsynaptic density [GO:0014069]; synaptic membrane [GO:0097060]; apolipoprotein binding [GO:0034185]; calcium ion binding [GO:0005509]; protein homodimerization activi…
jg12370	Q92673	1.24e-44	Sortilin-related receptor (Low-density lipoprotein receptor relative with 11 ligand-binding repeats) (LDLR relative with 11 ligand-binding repeats) (LR11) (SorLA-1) (Sorting protein-related receptor containing LDLR class A repeats) (SorLA)	NP_003096.1;	cell surface [GO:0009986]; early endosome [GO:0005769]; early endosome membrane [GO:0031901]; endoplasmic reticulum [GO:0005783]; endoplasmic reticulum membrane [GO:0005789]; endosome [GO:0005768]; endosome membrane [GO:0010008]; extracellular exosome [GO:0070062]; extracellular space [GO:0005615]; Golgi apparatus [GO:0005794]; Golgi cisterna [GO:0031985]; Golgi membrane [GO:0000139]; integral co…
jg12483	Q3UMW7	9.28e-21	MAP kinase-activated protein kinase 3 (MAPK-activated protein kinase 3) (MAPKAP kinase 3) (MAPKAP-K3) (MAPKAPK-3) (MK-3) (EC 2.7.11.1)	NP_001303620.1 [Q3UMW7-3];NP_849238.1 [Q3UMW7-1];XP_006511679.1 [Q3UMW7-1];	cytoplasm [GO:0005737]; nucleoplasm [GO:0005654]; nucleus [GO:0005634]; ATP binding [GO:0005524]; calcium-dependent protein serine/threonine kinase activity [GO:0009931]; calmodulin binding [GO:0005516]; calmodulin-dependent protein kinase activity [GO:0004683]; mitogen-activated protein kinase binding [GO:0051019]; protein serine kinase activity [GO:0106310]; protein serine/threonine kinase acti…
jg12485	P49139	3.03e-135	MAP kinase-activated protein kinase 2 (MAPK-activated protein kinase 2) (MAPKAP kinase 2) (MAPKAP-K2) (MAPKAPK-2) (MK-2) (MK2) (EC 2.7.11.1) (Fragment)	NA	cytoplasm [GO:0005737]; nucleus [GO:0005634]; ATP binding [GO:0005524]; protein serine kinase activity [GO:0106310]; protein serine/threonine kinase activity [GO:0004674]; protein serine/threonine/tyrosine kinase activity [GO:0004712]; 3'-UTR-mediated mRNA stabilization [GO:0070935]; cellular response to DNA damage stimulus [GO:0006974]; inflammatory response [GO:0006954]; macropinocytosis [GO:00…
jg12491	Q8BL66	1.07e-83	Early endosome antigen 1	NP_001001932.1;	axonal spine [GO:0044308]; cytoplasmic vesicle [GO:0031410]; cytosol [GO:0005829]; early endosome [GO:0005769]; early endosome membrane [GO:0031901]; endosome [GO:0005768]; extrinsic component of plasma membrane [GO:0019897]; recycling endosome [GO:0055037]; serine-pyruvate aminotransferase complex [GO:0005969]; 1-phosphatidylinositol binding [GO:0005545]; GTP-dependent protein binding [GO:003074…
jg12492	Q15075	3.24e-18	Early endosome antigen 1 (Endosome-associated protein p162) (Zinc finger FYVE domain-containing protein 2)	NP_003557.2;	axonal spine [GO:0044308]; cytoplasm [GO:0005737]; cytosol [GO:0005829]; early endosome [GO:0005769]; early endosome membrane [GO:0031901]; extracellular exosome [GO:0070062]; extrinsic component of plasma membrane [GO:0019897]; membrane [GO:0016020]; serine-pyruvate aminotransferase complex [GO:0005969]; 1-phosphatidylinositol binding [GO:0005545]; calmodulin binding [GO:0005516]; GTP-dependent …
jg12561	P11226	1.38e-11	Mannose-binding protein C (MBP-C) (Collectin-1) (MBP1) (Mannan-binding protein) (Mannose-binding lectin)	NP_000233.1;XP_006717924.1;XP_011538118.1;	cell surface [GO:0009986]; collagen trimer [GO:0005581]; collagen-containing extracellular matrix [GO:0062023]; external side of plasma membrane [GO:0009897]; extracellular region [GO:0005576]; extracellular space [GO:0005615]; serine-type endopeptidase complex [GO:1905370]; calcium-dependent protein binding [GO:0048306]; identical protein binding [GO:0042802]; mannose binding [GO:0005537]; signa…
jg12676	Q5S006	0	Leucine-rich repeat serine/threonine-protein kinase 2 (EC 2.7.11.1) (EC 3.6.5.-)	NP_080006.3;	amphisome [GO:0044753]; autolysosome [GO:0044754]; axon [GO:0030424]; caveola neck [GO:0099400]; cytoplasm [GO:0005737]; cytoplasmic side of mitochondrial outer membrane [GO:0032473]; cytoplasmic vesicle [GO:0031410]; cytosol [GO:0005829]; dendrite [GO:0030425]; dendrite cytoplasm [GO:0032839]; endoplasmic reticulum [GO:0005783]; endoplasmic reticulum exit site [GO:0070971]; endoplasmic reticulum…
jg12677	Q5S006	3.46e-50	Leucine-rich repeat serine/threonine-protein kinase 2 (EC 2.7.11.1) (EC 3.6.5.-)	NP_080006.3;	amphisome [GO:0044753]; autolysosome [GO:0044754]; axon [GO:0030424]; caveola neck [GO:0099400]; cytoplasm [GO:0005737]; cytoplasmic side of mitochondrial outer membrane [GO:0032473]; cytoplasmic vesicle [GO:0031410]; cytosol [GO:0005829]; dendrite [GO:0030425]; dendrite cytoplasm [GO:0032839]; endoplasmic reticulum [GO:0005783]; endoplasmic reticulum exit site [GO:0070971]; endoplasmic reticulum…
jg12678	Q5S006	4.72e-06	Leucine-rich repeat serine/threonine-protein kinase 2 (EC 2.7.11.1) (EC 3.6.5.-)	NP_080006.3;	amphisome [GO:0044753]; autolysosome [GO:0044754]; axon [GO:0030424]; caveola neck [GO:0099400]; cytoplasm [GO:0005737]; cytoplasmic side of mitochondrial outer membrane [GO:0032473]; cytoplasmic vesicle [GO:0031410]; cytosol [GO:0005829]; dendrite [GO:0030425]; dendrite cytoplasm [GO:0032839]; endoplasmic reticulum [GO:0005783]; endoplasmic reticulum exit site [GO:0070971]; endoplasmic reticulum…
jg13235	Q9ESJ4	1.13e-17	NCK-interacting protein with SH3 domain (54 kDa VacA-interacting protein) (VIP54) (90 kDa N-WASP-interacting protein) (90 kDa SH3 protein interacting with Nck) (SH3 adapter protein SPIN90) (WASP-interacting SH3-domain protein) (WISH) (Wiskott-Aldrich syndrome protein-binding protein) (N-WASP-binding protein)	NP_109654.2;	COP9 signalosome [GO:0008180]; Arp2/3 complex binding [GO:0071933]; SH3 domain binding [GO:0017124]; endocytosis [GO:0006897]; positive regulation of neuron projection development [GO:0010976]
jg13280	Q9NY15	2e-09	Stabilin-1 (Fasciclin, EGF-like, laminin-type EGF-like and link domain-containing scavenger receptor 1) (FEEL-1) (MS-1 antigen)	NP_055951.2 [Q9NY15-1];	endocytic vesicle membrane [GO:0030666]; integral component of plasma membrane [GO:0005887]; plasma membrane [GO:0005886]; calcium ion binding [GO:0005509]; hyaluronic acid binding [GO:0005540]; low-density lipoprotein particle binding [GO:0030169]; low-density lipoprotein particle receptor activity [GO:0005041]; protein-disulfide reductase activity [GO:0015035]; scavenger receptor activity [GO:0…
jg13283	Q8R4U0	1.96e-78	Stabilin-2 (Fasciclin, EGF-like, laminin-type EGF-like and link domain-containing scavenger receptor 2) (FEEL-2) [Cleaved into: Short form stabilin-2]	NP_619614.1;	cytosol [GO:0005829]; external side of plasma membrane [GO:0009897]; integral component of plasma membrane [GO:0005887]; calcium ion binding [GO:0005509]; hyaluronic acid binding [GO:0005540]; low-density lipoprotein particle binding [GO:0030169]; low-density lipoprotein particle receptor activity [GO:0005041]; scavenger receptor activity [GO:0005044]; cell adhesion [GO:0007155]; defense response…
jg133	Q9CWK8	4.05e-171	Sorting nexin-2	NP_080662.1;	cytoplasm [GO:0005737]; cytosol [GO:0005829]; early endosome membrane [GO:0031901]; endosome [GO:0005768]; endosome membrane [GO:0010008]; lamellipodium [GO:0030027]; lysosome [GO:0005764]; membrane [GO:0016020]; protein-containing complex [GO:0032991]; retromer complex [GO:0030904]; retromer, tubulation complex [GO:0030905]; epidermal growth factor receptor binding [GO:0005154]; identical protei…
jg13333	Q9UBG0	2.18e-07	C-type mannose receptor 2 (C-type lectin domain family 13 member E) (Endocytic receptor 180) (Macrophage mannose receptor 2) (Urokinase-type plasminogen activator receptor-associated protein) (UPAR-associated protein) (Urokinase receptor-associated protein) (CD antigen CD280)	NP_006030.2;	focal adhesion [GO:0005925]; integral component of membrane [GO:0016021]; membrane [GO:0016020]; carbohydrate binding [GO:0030246]; collagen binding [GO:0005518]; signaling receptor activity [GO:0038023]; collagen catabolic process [GO:0030574]; endocytosis [GO:0006897]; osteoblast differentiation [GO:0001649]
jg13335	Q61830	1.2e-11	Macrophage mannose receptor 1 (MMR) (CD antigen CD206)	NP_032651.2;	cell surface [GO:0009986]; endosome membrane [GO:0010008]; integral component of membrane [GO:0016021]; plasma membrane [GO:0005886]; cargo receptor activity [GO:0038024]; mannose binding [GO:0005537]; signaling receptor activity [GO:0038023]; transmembrane signaling receptor activity [GO:0004888]; cellular response to interferon-gamma [GO:0071346]; cellular response to interleukin-4 [GO:0071353]…
jg13595	Q27Q52	1.56e-140	Protein Wnt-5a	NP_001076134.1;	cell surface [GO:0009986]; extracellular matrix [GO:0031012]; extracellular space [GO:0005615]; glutamatergic synapse [GO:0098978]; postsynapse [GO:0098794]; chemoattractant activity involved in axon guidance [GO:1902379]; cytokine activity [GO:0005125]; frizzled binding [GO:0005109]; protein domain specific binding [GO:0019904]; receptor tyrosine kinase-like orphan receptor binding [GO:0005115];…
jg1372	B0FYY4	2.54e-20	Integrin beta-1 (Fibronectin receptor subunit beta) (Integrin subunit beta-1) (VLA-4 subunit beta) (CD antigen CD29)	NP_001107242.1;	cell surface [GO:0009986]; focal adhesion [GO:0005925]; integrin complex [GO:0008305]; lamellipodium [GO:0030027]; melanosome [GO:0042470]; membrane [GO:0016020]; recycling endosome [GO:0055037]; ruffle membrane [GO:0032587]; metal ion binding [GO:0046872]; protein heterodimerization activity [GO:0046982]; signaling receptor activity [GO:0038023]; cell adhesion mediated by integrin [GO:0033627]; …
jg13737	Q8NEU8	7.45e-15	DCC-interacting protein 13-beta (Dip13-beta) (Adapter protein containing PH domain, PTB domain and leucine zipper motif 2)	NP_001238833.1 [Q8NEU8-3];NP_001238834.1 [Q8NEU8-2];NP_060641.2 [Q8NEU8-1];XP_016875041.1 [Q8NEU8-2];XP_016875042.1 [Q8NEU8-2];	cytoplasmic vesicle [GO:0031410]; early endosome membrane [GO:0031901]; early phagosome [GO:0032009]; early phagosome membrane [GO:0036186]; endosome [GO:0005768]; endosome membrane [GO:0010008]; extracellular exosome [GO:0070062]; macropinosome [GO:0044354]; membrane [GO:0016020]; nucleus [GO:0005634]; plasma membrane [GO:0005886]; ruffle [GO:0001726]; ruffle membrane [GO:0032587]; vesicle [GO:0…
jg13738	Q8K3H0	8.35e-20	DCC-interacting protein 13-alpha (Dip13-alpha) (Adapter protein containing PH domain, PTB domain and leucine zipper motif 1)	NP_660256.1;	cytoplasm [GO:0005737]; cytoplasmic vesicle [GO:0031410]; cytosol [GO:0005829]; early endosome [GO:0005769]; early endosome membrane [GO:0031901]; early phagosome [GO:0032009]; endosome [GO:0005768]; endosome membrane [GO:0010008]; intracellular vesicle [GO:0097708]; macropinosome [GO:0044354]; membrane [GO:0016020]; nucleus [GO:0005634]; plasma membrane [GO:0005886]; ruffle [GO:0001726]; vesicle…
jg13739	Q9UKG1	1.3e-83	DCC-interacting protein 13-alpha (Dip13-alpha) (Adapter protein containing PH domain, PTB domain and leucine zipper motif 1)	NP_036228.1;	cytoplasm [GO:0005737]; cytoplasmic vesicle [GO:0031410]; cytosol [GO:0005829]; early endosome [GO:0005769]; early endosome membrane [GO:0031901]; early phagosome [GO:0032009]; endosome [GO:0005768]; endosome membrane [GO:0010008]; extracellular exosome [GO:0070062]; intracellular vesicle [GO:0097708]; macropinosome [GO:0044354]; membrane [GO:0016020]; nucleus [GO:0005634]; plasma membrane [GO:00…
jg13749	Q2LK95	5.05e-05	Collectin-10 (Collectin-1) (CL-1) (cCL-1)	NP_001034687.1;	collagen trimer [GO:0005581]; extracellular space [GO:0005615]; Golgi apparatus [GO:0005794]; chemoattractant activity [GO:0042056]; mannose binding [GO:0005537]; complement activation, lectin pathway [GO:0001867]; cranial skeletal system development [GO:1904888]; positive regulation of opsonization [GO:1903028]; proteolysis [GO:0006508]
jg14045	P20488	2.06e-49	Synaptophysin (Major synaptic vesicle protein p38)	NP_776388.1;	chromaffin granule membrane [GO:0042584]; clathrin-coated vesicle [GO:0030136]; integral component of membrane [GO:0016021]; neuron projection [GO:0043005]; synaptic vesicle membrane [GO:0030672]; GTPase binding [GO:0051020]; identical protein binding [GO:0042802]; endocytosis [GO:0006897]; negative regulation of exocytosis [GO:0045920]; regulation of neuronal synaptic plasticity [GO:0048168]; re…
jg14195	Q4TU93	4.91e-20	C-type mannose receptor 2 (Endocytic receptor 180) (Macrophage mannose receptor 2) (CD antigen CD280)	NP_001019858.1;	integral component of membrane [GO:0016021]; plasma membrane [GO:0005886]; carbohydrate binding [GO:0030246]; collagen binding [GO:0005518]; signaling receptor activity [GO:0038023]; collagen catabolic process [GO:0030574]; endocytosis [GO:0006897]
jg14230	O08816	2.87e-70	Neural Wiskott-Aldrich syndrome protein (N-WASP)	NA	actin cap [GO:0030478]; actin filament [GO:0005884]; cell leading edge [GO:0031252]; cytoplasmic vesicle [GO:0031410]; cytosol [GO:0005829]; glutamatergic synapse [GO:0098978]; Golgi membrane [GO:0000139]; lamellipodium [GO:0030027]; nucleus [GO:0005634]; postsynapse [GO:0098794]; actin binding [GO:0003779]; cytoskeletal protein binding [GO:0008092]; identical protein binding [GO:0042802]; actin …
jg14276	Q8N0W4	8.93e-53	Neuroligin-4, X-linked (Neuroligin X) (HNLX)	NP_001269074.1 [Q8N0W4-1];NP_001269075.1 [Q8N0W4-1];NP_065793.1 [Q8N0W4-1];NP_851849.1 [Q8N0W4-1];XP_005274621.1 [Q8N0W4-2];XP_005274622.1 [Q8N0W4-2];XP_005274623.1 [Q8N0W4-2];XP_006724567.1 [Q8N0W4-2];XP_011543849.1 [Q8N0W4-2];XP_011543850.1 [Q8N0W4-2];XP_016885179.1;XP_016885180.1 [Q8N0W4-1];XP_016885181.1 [Q8N0W4-1];XP_016885182.1 [Q8N0W4-1];	asymmetric, glutamatergic, excitatory synapse [GO:0098985]; cell surface [GO:0009986]; dendrite [GO:0030425]; excitatory synapse [GO:0060076]; integral component of membrane [GO:0016021]; integral component of plasma membrane [GO:0005887]; integral component of postsynaptic specialization membrane [GO:0099060]; plasma membrane [GO:0005886]; postsynaptic density membrane [GO:0098839]; presynapse […
jg14326	Q64449	0.000578	C-type mannose receptor 2 (Lectin lambda) (Macrophage mannose receptor 2) (CD antigen CD280)	NP_032652.3 [Q64449-1];	cell surface [GO:0009986]; integral component of membrane [GO:0016021]; plasma membrane [GO:0005886]; carbohydrate binding [GO:0030246]; collagen binding [GO:0005518]; signaling receptor activity [GO:0038023]; collagen catabolic process [GO:0030574]; endocytosis [GO:0006897]
jg14497	O00429	0	Dynamin-1-like protein (EC 3.6.5.5) (Dnm1p/Vps1p-like protein) (DVLP) (Dynamin family member proline-rich carboxyl-terminal domain less) (Dymple) (Dynamin-like protein) (Dynamin-like protein 4) (Dynamin-like protein IV) (HdynIV) (Dynamin-related protein 1)	NP_001265392.1 [O00429-2];NP_001265393.1 [O00429-6];NP_001265394.1 [O00429-8];NP_001265395.1 [O00429-7];NP_001317309.1 [O00429-9];NP_005681.2 [O00429-4];NP_036192.2 [O00429-1];NP_036193.2 [O00429-3];	brush border [GO:0005903]; clathrin-coated pit [GO:0005905]; cytoplasm [GO:0005737]; cytosol [GO:0005829]; endoplasmic reticulum [GO:0005783]; endoplasmic reticulum membrane [GO:0005789]; Golgi apparatus [GO:0005794]; intracellular membrane-bounded organelle [GO:0043231]; membrane [GO:0016020]; microtubule [GO:0005874]; mitochondrial outer membrane [GO:0005741]; mitochondrion [GO:0005739]; perinu…
jg14834	Q9Z0Y9	1.15e-19	Oxysterols receptor LXR-alpha (Liver X receptor alpha) (Nuclear receptor subfamily 1 group H member 3)	NP_001171201.1;NP_038867.2;XP_006499229.1;XP_006499230.1;XP_006499231.1;	chromatin [GO:0000785]; cytoplasm [GO:0005737]; cytosol [GO:0005829]; nucleoplasm [GO:0005654]; nucleus [GO:0005634]; receptor complex [GO:0043235]; RNA polymerase II transcription regulator complex [GO:0090575]; chromatin DNA binding [GO:0031490]; DNA-binding transcription activator activity, RNA polymerase II-specific [GO:0001228]; DNA-binding transcription factor activity [GO:0003700]; nuclear…
jg15159	Q9UBG0	1.5e-08	C-type mannose receptor 2 (C-type lectin domain family 13 member E) (Endocytic receptor 180) (Macrophage mannose receptor 2) (Urokinase-type plasminogen activator receptor-associated protein) (UPAR-associated protein) (Urokinase receptor-associated protein) (CD antigen CD280)	NP_006030.2;	focal adhesion [GO:0005925]; integral component of membrane [GO:0016021]; membrane [GO:0016020]; carbohydrate binding [GO:0030246]; collagen binding [GO:0005518]; signaling receptor activity [GO:0038023]; collagen catabolic process [GO:0030574]; endocytosis [GO:0006897]; osteoblast differentiation [GO:0001649]
jg15346	Q05793	0.000458	Basement membrane-specific heparan sulfate proteoglycan core protein (HSPG) [Cleaved into: Endorepellin; LG3 peptide]	NP_032331.2;	basement membrane [GO:0005604]; collagen-containing extracellular matrix [GO:0062023]; extracellular matrix [GO:0031012]; extracellular region [GO:0005576]; Golgi lumen [GO:0005796]; calcium ion binding [GO:0005509]; protease binding [GO:0002020]; protein C-terminus binding [GO:0008022]; angiogenesis [GO:0001525]; animal organ morphogenesis [GO:0009887]; brain development [GO:0007420]; cardiac mu…
jg15677	P0DSP1	1.43e-27	Sortilin-related receptor (Low-density lipoprotein receptor relative with 11 ligand-binding repeats) (LDLR relative with 11 ligand-binding repeats) (LR11) (Sorting protein-related receptor containing LDLR class A repeats) (SorLA)	NP_445971.1;	cell surface [GO:0009986]; early endosome [GO:0005769]; early endosome membrane [GO:0031901]; endoplasmic reticulum [GO:0005783]; endoplasmic reticulum membrane [GO:0005789]; endosome [GO:0005768]; extracellular space [GO:0005615]; Golgi apparatus [GO:0005794]; Golgi cisterna [GO:0031985]; Golgi membrane [GO:0000139]; integral component of membrane [GO:0016021]; membrane [GO:0016020]; multivesicu…
jg15678	Q98930	1.55e-85	Sortilin-related receptor (Low-density lipoprotein receptor relative with 11 ligand-binding repeats) (LDLR relative with 11 ligand-binding repeats) (LR11) (SorLA-1) (Sorting protein-related receptor containing LDLR class A repeats) (SorLA) (Fragment)	NA	early endosome [GO:0005769]; early endosome membrane [GO:0031901]; endoplasmic reticulum [GO:0005783]; endoplasmic reticulum membrane [GO:0005789]; endosome [GO:0005768]; extracellular region [GO:0005576]; Golgi apparatus [GO:0005794]; Golgi membrane [GO:0000139]; integral component of membrane [GO:0016021]; multivesicular body [GO:0005771]; multivesicular body membrane [GO:0032585]; plasma membr…
jg15681	Q92673	1.19e-94	Sortilin-related receptor (Low-density lipoprotein receptor relative with 11 ligand-binding repeats) (LDLR relative with 11 ligand-binding repeats) (LR11) (SorLA-1) (Sorting protein-related receptor containing LDLR class A repeats) (SorLA)	NP_003096.1;	cell surface [GO:0009986]; early endosome [GO:0005769]; early endosome membrane [GO:0031901]; endoplasmic reticulum [GO:0005783]; endoplasmic reticulum membrane [GO:0005789]; endosome [GO:0005768]; endosome membrane [GO:0010008]; extracellular exosome [GO:0070062]; extracellular space [GO:0005615]; Golgi apparatus [GO:0005794]; Golgi cisterna [GO:0031985]; Golgi membrane [GO:0000139]; integral co…
jg15849	Q9XSK2	2.4e-09	CD63 antigen (CD antigen CD63)	NP_991372.1;	cell surface [GO:0009986]; extracellular region [GO:0005576]; integral component of plasma membrane [GO:0005887]; intrinsic component of plasma membrane [GO:0031226]; late endosome membrane [GO:0031902]; lysosomal membrane [GO:0005765]; melanosome [GO:0042470]; multivesicular body membrane [GO:0032585]; multivesicular body, internal vesicle [GO:0097487]; cell migration [GO:0016477]; cell-matrix a…
jg16106	Q9NZR2	2.27e-10	Low-density lipoprotein receptor-related protein 1B (LRP-1B) (Low-density lipoprotein receptor-related protein-deleted in tumor) (LRP-DIT)	NP_061027.2;	integral component of membrane [GO:0016021]; plasma membrane [GO:0005886]; receptor complex [GO:0043235]; calcium ion binding [GO:0005509]; low-density lipoprotein particle receptor activity [GO:0005041]; protein transport [GO:0015031]; receptor-mediated endocytosis [GO:0006898]
jg16148	Q03206	4.76e-79	Ras-related protein ced-10 (CErac1) (Cell death protein 10) (Cell-corpse engulfment protein ced-10) (Ras-related protein rac-1)	NP_500362.3 [Q03206-2];NP_500363.1 [Q03206-1];	cell cortex [GO:0005938]; cell projection [GO:0042995]; cytoplasmic side of plasma membrane [GO:0009898]; cytoplasmic vesicle [GO:0031410]; cytoskeleton [GO:0005856]; cytosol [GO:0005829]; integral component of membrane [GO:0016021]; neuron projection [GO:0043005]; neuronal cell body [GO:0043025]; plasma membrane [GO:0005886]; GTP binding [GO:0005525]; GTPase activity [GO:0003924]; protein kinase…
jg16349	P22897	4.22e-15	Macrophage mannose receptor 1 (MMR) (C-type lectin domain family 13 member D) (C-type lectin domain family 13 member D-like) (Human mannose receptor) (hMR) (Macrophage mannose receptor 1-like protein 1) (CD antigen CD206)	NP_002429.1 [P22897-1];	cell surface [GO:0009986]; endosome membrane [GO:0010008]; integral component of plasma membrane [GO:0005887]; plasma membrane [GO:0005886]; cargo receptor activity [GO:0038024]; mannose binding [GO:0005537]; signaling receptor activity [GO:0038023]; transmembrane signaling receptor activity [GO:0004888]; virus receptor activity [GO:0001618]; cellular response to interferon-gamma [GO:0071346]; ce…
jg16388	Q4TU93	1.11e-19	C-type mannose receptor 2 (Endocytic receptor 180) (Macrophage mannose receptor 2) (CD antigen CD280)	NP_001019858.1;	integral component of membrane [GO:0016021]; plasma membrane [GO:0005886]; carbohydrate binding [GO:0030246]; collagen binding [GO:0005518]; signaling receptor activity [GO:0038023]; collagen catabolic process [GO:0030574]; endocytosis [GO:0006897]
jg16957	Q7KRY7	2.24e-176	Protein lap4 (Protein scribble) (Protein smell-impaired)	NP_001014669.1 [Q7KRY7-8];NP_001014670.2 [Q7KRY7-7];NP_001036761.3 [Q7KRY7-2];NP_001247318.1 [Q7KRY7-10];NP_524754.2 [Q7KRY7-1];NP_733154.1 [Q7KRY7-2];NP_733155.2 [Q7KRY7-11];NP_733156.1 [Q7KRY7-3];	adherens junction [GO:0005912]; apicolateral plasma membrane [GO:0016327]; basolateral part of cell [GO:1990794]; basolateral plasma membrane [GO:0016323]; bicellular tight junction [GO:0005923]; cell cortex [GO:0005938]; cell junction [GO:0030054]; fusome [GO:0045169]; lateral plasma membrane [GO:0016328]; neuromuscular junction [GO:0031594]; postsynaptic density [GO:0014069]; septate junction […
jg16966	Q9JLB4	9.04e-07	Cubilin (Intrinsic factor-cobalamin receptor)	NP_001074553.1;	apical part of cell [GO:0045177]; apical plasma membrane [GO:0016324]; brush border [GO:0005903]; brush border membrane [GO:0031526]; clathrin-coated pit [GO:0005905]; coated vesicle [GO:0030135]; cytoplasm [GO:0005737]; endocytic vesicle [GO:0030139]; endocytic vesicle membrane [GO:0030666]; endoplasmic reticulum [GO:0005783]; endosome [GO:0005768]; extracellular exosome [GO:0070062]; Golgi appa…
jg16986	Q05793	5.38e-07	Basement membrane-specific heparan sulfate proteoglycan core protein (HSPG) [Cleaved into: Endorepellin; LG3 peptide]	NP_032331.2;	basement membrane [GO:0005604]; collagen-containing extracellular matrix [GO:0062023]; extracellular matrix [GO:0031012]; extracellular region [GO:0005576]; Golgi lumen [GO:0005796]; calcium ion binding [GO:0005509]; protease binding [GO:0002020]; protein C-terminus binding [GO:0008022]; angiogenesis [GO:0001525]; animal organ morphogenesis [GO:0009887]; brain development [GO:0007420]; cardiac mu…
jg17097	Q6P5E8	0	Diacylglycerol kinase theta (DAG kinase theta) (EC 2.7.1.107) (Diglyceride kinase theta) (DGK-theta)	NP_950176.1 [Q6P5E8-1];	cytoplasm [GO:0005737]; cytoskeleton [GO:0005856]; cytosol [GO:0005829]; endosome [GO:0005768]; glutamatergic synapse [GO:0098978]; nuclear matrix [GO:0016363]; nuclear speck [GO:0016607]; nucleus [GO:0005634]; plasma membrane [GO:0005886]; postsynapse [GO:0098794]; presynapse [GO:0098793]; vesicle membrane [GO:0012506]; ATP binding [GO:0005524]; diacylglycerol kinase activity [GO:0004143]; DNA-b…
jg17167	P04975	7.09e-47	Clathrin light chain B (Lcb)	NP_776702.1 [P04975-2];XP_005209178.1 [P04975-1];	clathrin coat [GO:0030118]; clathrin coat of coated pit [GO:0030132]; clathrin coat of trans-Golgi network vesicle [GO:0030130]; clathrin vesicle coat [GO:0030125]; plasma membrane [GO:0005886]; postsynaptic endocytic zone cytoplasmic component [GO:0099631]; synaptic vesicle membrane [GO:0030672]; clathrin heavy chain binding [GO:0032050]; structural molecule activity [GO:0005198]; clathrin coat …
jg17209	P17405	1.55e-171	Sphingomyelin phosphodiesterase (EC 3.1.4.12) (EC 3.1.4.3) (Acid sphingomyelinase) (aSMase)	NP_000534.3 [P17405-1];NP_001007594.2 [P17405-4];NP_001305016.1;NP_001305017.1;XP_011518605.1;	endolysosome [GO:0036019]; endosome [GO:0005768]; extracellular exosome [GO:0070062]; extracellular space [GO:0005615]; lamellar body [GO:0042599]; lipid droplet [GO:0005811]; lysosomal lumen [GO:0043202]; lysosome [GO:0005764]; plasma membrane [GO:0005886]; acid sphingomyelin phosphodiesterase activity [GO:0061750]; hydrolase activity, acting on glycosyl bonds [GO:0016798]; phosphoric diester hy…
jg17304	O70244	1.2e-17	Cubilin (460 kDa receptor) (Glycoprotein 280) (gp280) (Intrinsic factor-cobalamin receptor) (Intrinsic factor-vitamin B12 receptor)	NP_445784.1;	apical part of cell [GO:0045177]; apical plasma membrane [GO:0016324]; brush border [GO:0005903]; brush border membrane [GO:0031526]; clathrin-coated pit [GO:0005905]; coated vesicle [GO:0030135]; cytoplasm [GO:0005737]; endocytic vesicle [GO:0030139]; endocytic vesicle membrane [GO:0030666]; endoplasmic reticulum [GO:0005783]; endosome [GO:0005768]; endosome membrane [GO:0010008]; extracellular …
jg17556	O15118	4.68e-126	NPC intracellular cholesterol transporter 1 (Niemann-Pick C1 protein)	NP_000262.2 [O15118-1];	endoplasmic reticulum [GO:0005783]; extracellular exosome [GO:0070062]; extracellular region [GO:0005576]; Golgi apparatus [GO:0005794]; integral component of lysosomal membrane [GO:1905103]; integral component of membrane [GO:0016021]; integral component of plasma membrane [GO:0005887]; late endosome membrane [GO:0031902]; lysosomal membrane [GO:0005765]; lysosome [GO:0005764]; membrane [GO:0016…
jg18166	Q62889	3.09e-11	Neuroligin-3 (Gliotactin homolog)	NP_599163.2;	cell surface [GO:0009986]; endocytic vesicle [GO:0030139]; excitatory synapse [GO:0060076]; GABA-ergic synapse [GO:0098982]; glutamatergic synapse [GO:0098978]; inhibitory synapse [GO:0060077]; integral component of plasma membrane [GO:0005887]; integral component of postsynaptic membrane [GO:0099055]; integral component of postsynaptic specialization membrane [GO:0099060]; neuronal cell body [GO…
jg18169	Q8NFZ3	3.06e-62	Neuroligin-4, Y-linked (Neuroligin Y)	NP_001157710.1 [Q8NFZ3-4];NP_001193779.1 [Q8NFZ3-2];NP_055708.3 [Q8NFZ3-1];XP_016885523.1;XP_016885524.1;XP_016885525.1 [Q8NFZ3-1];XP_016885526.1;XP_016885527.1;XP_016885529.1 [Q8NFZ3-2];XP_016885530.1 [Q8NFZ3-4];	asymmetric, glutamatergic, excitatory synapse [GO:0098985]; cell surface [GO:0009986]; integral component of plasma membrane [GO:0005887]; integral component of postsynaptic specialization membrane [GO:0099060]; plasma membrane [GO:0005886]; postsynaptic density membrane [GO:0098839]; presynapse [GO:0098793]; spanning component of membrane [GO:0089717]; symmetric, GABA-ergic, inhibitory synapse […
jg18387	Q8K135	1.36e-55	Dyslexia-associated protein KIAA0319-like protein (Adeno-associated virus receptor) (AAVR)	NP_001030602.1;NP_001030603.1;NP_598647.1 [Q8K135-1];XP_017175383.1 [Q8K135-1];XP_017175384.1 [Q8K135-1];XP_017175385.1 [Q8K135-1];XP_017175386.1 [Q8K135-1];	cytoplasmic vesicle [GO:0031410]; Golgi apparatus [GO:0005794]; Golgi membrane [GO:0000139]; integral component of membrane [GO:0016021]; nucleolus [GO:0005730]; plasma membrane [GO:0005886]; trans-Golgi network [GO:0005802]; acrosome assembly [GO:0001675]; flagellated sperm motility [GO:0030317]; neuron migration [GO:0001764]; proacrosomal vesicle fusion [GO:0120211]; receptor-mediated endocytos…
jg18473	Q05793	2.45e-12	Basement membrane-specific heparan sulfate proteoglycan core protein (HSPG) [Cleaved into: Endorepellin; LG3 peptide]	NP_032331.2;	basement membrane [GO:0005604]; collagen-containing extracellular matrix [GO:0062023]; extracellular matrix [GO:0031012]; extracellular region [GO:0005576]; Golgi lumen [GO:0005796]; calcium ion binding [GO:0005509]; protease binding [GO:0002020]; protein C-terminus binding [GO:0008022]; angiogenesis [GO:0001525]; animal organ morphogenesis [GO:0009887]; brain development [GO:0007420]; cardiac mu…
jg18575	Q9Z2D0	1.83e-129	Myotubularin-related protein 9 (Inactive phosphatidylinositol 3-phosphatase 9)	NP_808262.1;	cytoplasm [GO:0005737]; cytosol [GO:0005829]; endoplasmic reticulum [GO:0005783]; perinuclear region of cytoplasm [GO:0048471]; protein-containing complex [GO:0032991]; ruffle membrane [GO:0032587]; enzyme regulator activity [GO:0030234]; phosphatidylinositol-3-phosphatase activity [GO:0004438]; protein phosphatase binding [GO:0019903]; endocytosis [GO:0006897]; negative regulation of autophagy […
jg18789	Q14160	1.73e-20	Protein scribble homolog (Scribble) (hScrib) (Protein LAP4)	NP_056171.3;NP_874365.3;	adherens junction [GO:0005912]; basolateral plasma membrane [GO:0016323]; cell junction [GO:0030054]; cell-cell contact zone [GO:0044291]; cell-cell junction [GO:0005911]; extracellular exosome [GO:0070062]; extrinsic component of postsynaptic density membrane [GO:0099147]; glutamatergic synapse [GO:0098978]; immunological synapse [GO:0001772]; lamellipodium [GO:0030027]; myelin sheath abaxonal r…
jg18839	P22897	8.37e-21	Macrophage mannose receptor 1 (MMR) (C-type lectin domain family 13 member D) (C-type lectin domain family 13 member D-like) (Human mannose receptor) (hMR) (Macrophage mannose receptor 1-like protein 1) (CD antigen CD206)	NP_002429.1 [P22897-1];	cell surface [GO:0009986]; endosome membrane [GO:0010008]; integral component of plasma membrane [GO:0005887]; plasma membrane [GO:0005886]; cargo receptor activity [GO:0038024]; mannose binding [GO:0005537]; signaling receptor activity [GO:0038023]; transmembrane signaling receptor activity [GO:0004888]; virus receptor activity [GO:0001618]; cellular response to interferon-gamma [GO:0071346]; ce…
jg18846	Q9UBG0	2.45e-20	C-type mannose receptor 2 (C-type lectin domain family 13 member E) (Endocytic receptor 180) (Macrophage mannose receptor 2) (Urokinase-type plasminogen activator receptor-associated protein) (UPAR-associated protein) (Urokinase receptor-associated protein) (CD antigen CD280)	NP_006030.2;	focal adhesion [GO:0005925]; integral component of membrane [GO:0016021]; membrane [GO:0016020]; carbohydrate binding [GO:0030246]; collagen binding [GO:0005518]; signaling receptor activity [GO:0038023]; collagen catabolic process [GO:0030574]; endocytosis [GO:0006897]; osteoblast differentiation [GO:0001649]
jg18899	Q06849	1.13e-20	ADP-ribosylation factor-like protein 2	NP_476886.1;	cytoplasm [GO:0005737]; microtubule cytoskeleton [GO:0015630]; presynapse [GO:0098793]; GTP binding [GO:0005525]; GTPase activity [GO:0003924]; establishment of mitotic spindle orientation [GO:0000132]; establishment or maintenance of neuroblast polarity [GO:0045196]; microtubule cytoskeleton organization involved in mitosis [GO:1902850]; neurotransmitter secretion [GO:0007269]; protein folding […
jg19002	Q61830	3.21e-17	Macrophage mannose receptor 1 (MMR) (CD antigen CD206)	NP_032651.2;	cell surface [GO:0009986]; endosome membrane [GO:0010008]; integral component of membrane [GO:0016021]; plasma membrane [GO:0005886]; cargo receptor activity [GO:0038024]; mannose binding [GO:0005537]; signaling receptor activity [GO:0038023]; transmembrane signaling receptor activity [GO:0004888]; cellular response to interferon-gamma [GO:0071346]; cellular response to interleukin-4 [GO:0071353]…
jg19055	P48509	0.000179	CD151 antigen (GP27) (Membrane glycoprotein SFA-1) (Platelet-endothelial tetraspan antigen 3) (PETA-3) (Tetraspanin-24) (Tspan-24) (CD antigen CD151)	NP_001034579.1;NP_004348.2;NP_620598.1;NP_620599.1;	basement membrane [GO:0005604]; cell surface [GO:0009986]; cytosol [GO:0005829]; focal adhesion [GO:0005925]; integral component of plasma membrane [GO:0005887]; membrane [GO:0016020]; plasma membrane [GO:0005886]; integrin binding [GO:0005178]; cell adhesion [GO:0007155]; cell migration [GO:0016477]; positive regulation of cell migration [GO:0030335]; positive regulation of endocytosis [GO:00458…
jg19072	O15118	1.99e-16	NPC intracellular cholesterol transporter 1 (Niemann-Pick C1 protein)	NP_000262.2 [O15118-1];	endoplasmic reticulum [GO:0005783]; extracellular exosome [GO:0070062]; extracellular region [GO:0005576]; Golgi apparatus [GO:0005794]; integral component of lysosomal membrane [GO:1905103]; integral component of membrane [GO:0016021]; integral component of plasma membrane [GO:0005887]; late endosome membrane [GO:0031902]; lysosomal membrane [GO:0005765]; lysosome [GO:0005764]; membrane [GO:0016…
jg19422	O70244	1.51e-05	Cubilin (460 kDa receptor) (Glycoprotein 280) (gp280) (Intrinsic factor-cobalamin receptor) (Intrinsic factor-vitamin B12 receptor)	NP_445784.1;	apical part of cell [GO:0045177]; apical plasma membrane [GO:0016324]; brush border [GO:0005903]; brush border membrane [GO:0031526]; clathrin-coated pit [GO:0005905]; coated vesicle [GO:0030135]; cytoplasm [GO:0005737]; endocytic vesicle [GO:0030139]; endocytic vesicle membrane [GO:0030666]; endoplasmic reticulum [GO:0005783]; endosome [GO:0005768]; endosome membrane [GO:0010008]; extracellular …
jg1953	O01775	8.99e-19	Serine/threonine-protein kinase nekl-2 (EC 2.7.11.1) (Never in mitosis A kinase-like 2) (NimA-kinase-like 2)	NP_491914.1;	cytoplasm [GO:0005737]; ATP binding [GO:0005524]; metal ion binding [GO:0046872]; protein serine kinase activity [GO:0106310]; protein serine/threonine kinase activity [GO:0004674]; protein serine/threonine/tyrosine kinase activity [GO:0004712]; molting cycle [GO:0042303]; positive regulation of endocytosis [GO:0045807]
jg19538	Q63514	1.5e-06	C4b-binding protein alpha chain (C4bp)	NA	acrosomal matrix [GO:0043159]; acrosomal vesicle [GO:0001669]; cell body [GO:0044297]; extracellular space [GO:0005615]; outer acrosomal membrane [GO:0002081]; plasma membrane [GO:0005886]; zona pellucida receptor complex [GO:0002199]; complement binding [GO:0001848]; binding of sperm to zona pellucida [GO:0007339]; complement activation, classical pathway [GO:0006958]; immune response [GO:000695…
jg1980	P49615	0	Cyclin-dependent kinase 5 (EC 2.7.11.1) (Cell division protein kinase 5) (Cyclin-dependent-like kinase 5) (Serine/threonine-protein kinase PSSALRE) (Tau protein kinase II catalytic subunit) (TPKII catalytic subunit)	NP_031694.1;	axon [GO:0030424]; cell junction [GO:0030054]; cyclin-dependent protein kinase holoenzyme complex [GO:0000307]; cytoplasm [GO:0005737]; cytoskeleton [GO:0005856]; cytosol [GO:0005829]; dendrite [GO:0030425]; filopodium [GO:0030175]; glutamatergic synapse [GO:0098978]; growth cone [GO:0030426]; lamellipodium [GO:0030027]; membrane [GO:0016020]; microtubule [GO:0005874]; neuromuscular junction [GO:…
jg1983	Q9JL96	0.0003	Cathepsin M (EC 3.4.22.-)	NP_071721.2;XP_006517372.1;XP_011242849.1;	extracellular space [GO:0005615]; Golgi apparatus [GO:0005794]; intracellular membrane-bounded organelle [GO:0043231]; lysosome [GO:0005764]; multivesicular body [GO:0005771]; plasma membrane [GO:0005886]; collagen binding [GO:0005518]; cysteine-type endopeptidase activity [GO:0004197]; cysteine-type peptidase activity [GO:0008234]; fibronectin binding [GO:0001968]; histone binding [GO:0042393]; …
jg20117	P22303	7.6e-35	Acetylcholinesterase (AChE) (EC 3.1.1.7)	NP_000656.1 [P22303-1];NP_001269378.1 [P22303-3];NP_001289550.1 [P22303-2];NP_001289551.1 [P22303-1];NP_056646.1;XP_006716058.1;XP_011514530.1;XP_011514531.1;	anchored component of membrane [GO:0031225]; basement membrane [GO:0005604]; cell surface [GO:0009986]; extracellular region [GO:0005576]; extracellular space [GO:0005615]; Golgi apparatus [GO:0005794]; membrane [GO:0016020]; neuromuscular junction [GO:0031594]; nucleus [GO:0005634]; perinuclear region of cytoplasm [GO:0048471]; plasma membrane [GO:0005886]; synapse [GO:0045202]; synaptic cleft […
jg20222	Q2KHP9	1.07e-131	Synaptic functional regulator FMR1 (Fragile X mental retardation protein 1 homolog B) (FMRP-B) (Protein FMR-1-B) (xFMR1-B)	NP_001089964.1;	axon [GO:0030424]; axon terminus [GO:0043679]; cell projection [GO:0042995]; chromocenter [GO:0010369]; chromosome [GO:0005694]; chromosome, centromeric region [GO:0000775]; cytoplasm [GO:0005737]; cytoplasmic ribonucleoprotein granule [GO:0036464]; cytoplasmic stress granule [GO:0010494]; dendrite [GO:0030425]; dendritic filopodium [GO:1902737]; dendritic spine [GO:0043197]; extrinsic component …
jg20323	Q6RUV5	1.2e-102	Ras-related C3 botulinum toxin substrate 1 (EC 3.6.5.2) (p21-Rac1)	NP_599193.1;	cell cortex [GO:0005938]; cell projection [GO:0042995]; cytoplasm [GO:0005737]; cytoplasmic ribonucleoprotein granule [GO:0036464]; cytoplasmic vesicle [GO:0031410]; cytoskeleton [GO:0005856]; cytosol [GO:0005829]; dendritic spine [GO:0043197]; early endosome membrane [GO:0031901]; extrinsic component of cytoplasmic side of plasma membrane [GO:0031234]; extrinsic component of plasma membrane [GO:…
jg20460	Q8N0W4	5.7e-89	Neuroligin-4, X-linked (Neuroligin X) (HNLX)	NP_001269074.1 [Q8N0W4-1];NP_001269075.1 [Q8N0W4-1];NP_065793.1 [Q8N0W4-1];NP_851849.1 [Q8N0W4-1];XP_005274621.1 [Q8N0W4-2];XP_005274622.1 [Q8N0W4-2];XP_005274623.1 [Q8N0W4-2];XP_006724567.1 [Q8N0W4-2];XP_011543849.1 [Q8N0W4-2];XP_011543850.1 [Q8N0W4-2];XP_016885179.1;XP_016885180.1 [Q8N0W4-1];XP_016885181.1 [Q8N0W4-1];XP_016885182.1 [Q8N0W4-1];	asymmetric, glutamatergic, excitatory synapse [GO:0098985]; cell surface [GO:0009986]; dendrite [GO:0030425]; excitatory synapse [GO:0060076]; integral component of membrane [GO:0016021]; integral component of plasma membrane [GO:0005887]; integral component of postsynaptic specialization membrane [GO:0099060]; plasma membrane [GO:0005886]; postsynaptic density membrane [GO:0098839]; presynapse […
jg20513	P49259	6.12e-11	Secretory phospholipase A2 receptor (PLA2-R) (PLA2R) (180 kDa secretory phospholipase A2 receptor) (M-type receptor) [Cleaved into: Soluble secretory phospholipase A2 receptor (Soluble PLA2-R) (Soluble PLA2R)]	NP_778221.1;	extracellular region [GO:0005576]; integral component of membrane [GO:0016021]; plasma membrane [GO:0005886]; receptor complex [GO:0043235]; carbohydrate binding [GO:0030246]; phospholipase binding [GO:0043274]; signaling receptor activity [GO:0038023]; oxidative stress-induced premature senescence [GO:0090403]; positive regulation of arachidonic acid secretion [GO:0090238]; positive regulation o…
jg20898	Q9WVR3	1.08e-32	Phosphatidylinositol 3,4,5-trisphosphate 5-phosphatase 2 (EC 3.1.3.86) (Inositol polyphosphate phosphatase-like protein 1) (INPPL-1) (SH2 domain-containing inositol 5'-phosphatase 2) (SH2 domain-containing inositol phosphatase 2) (SHIP-2)	NP_001257772.1 [Q9WVR3-2];NP_075233.1 [Q9WVR3-1];	cytoplasm [GO:0005737]; cytoskeleton [GO:0005856]; cytosol [GO:0005829]; filopodium [GO:0030175]; lamellipodium [GO:0030027]; nuclear speck [GO:0016607]; nucleus [GO:0005634]; plasma membrane [GO:0005886]; actin binding [GO:0003779]; inositol-polyphosphate 5-phosphatase activity [GO:0004445]; phosphatidylinositol-3,4,5-trisphosphate 5-phosphatase activity [GO:0034485]; phosphatidylinositol-3,4,5-…
jg20906	P07522	1.04e-28	Pro-epidermal growth factor (EGF) [Cleaved into: Epidermal growth factor]	NP_036974.1;	extracellular exosome [GO:0070062]; extracellular space [GO:0005615]; integral component of membrane [GO:0016021]; plasma membrane [GO:0005886]; calcium ion binding [GO:0005509]; epidermal growth factor receptor binding [GO:0005154]; growth factor activity [GO:0008083]; guanyl-nucleotide exchange factor activity [GO:0005085]; angiogenesis [GO:0001525]; branching morphogenesis of an epithelial tub…
jg20907	O88572	0.000696	Low-density lipoprotein receptor-related protein 6 (LRP-6)	NP_032540.2;	cell surface [GO:0009986]; cytoplasmic vesicle [GO:0031410]; early endosome [GO:0005769]; endoplasmic reticulum [GO:0005783]; integral component of membrane [GO:0016021]; membrane [GO:0016020]; membrane raft [GO:0045121]; neuronal cell body [GO:0043025]; plasma membrane [GO:0005886]; synapse [GO:0045202]; Wnt signalosome [GO:1990909]; Wnt-Frizzled-LRP5/6 complex [GO:1990851]; apolipoprotein bindi…
jg20908	O88572	4.3e-72	Low-density lipoprotein receptor-related protein 6 (LRP-6)	NP_032540.2;	cell surface [GO:0009986]; cytoplasmic vesicle [GO:0031410]; early endosome [GO:0005769]; endoplasmic reticulum [GO:0005783]; integral component of membrane [GO:0016021]; membrane [GO:0016020]; membrane raft [GO:0045121]; neuronal cell body [GO:0043025]; plasma membrane [GO:0005886]; synapse [GO:0045202]; Wnt signalosome [GO:1990909]; Wnt-Frizzled-LRP5/6 complex [GO:1990851]; apolipoprotein bindi…
jg21095	Q810B6	9.4e-07	Rabankyrin-5 (Rank-5) (Ankyrin repeat and FYVE domain-containing protein 1) (Ankyrin repeats hooked to a zinc finger motif)	NP_033801.4 [Q810B6-1];	cytosol [GO:0005829]; early endosome [GO:0005769]; endosome [GO:0005768]; endosome membrane [GO:0010008]; intracellular membrane-bounded organelle [GO:0043231]; macropinosome [GO:0044354]; membrane [GO:0016020]; retromer complex [GO:0030904]; metal ion binding [GO:0046872]; phosphatidylinositol phosphate binding [GO:1901981]; small GTPase binding [GO:0031267]; endocytosis [GO:0006897]; endosomal …
jg21106	E9PUQ8	1.07e-145	Diacylglycerol kinase delta (DAG kinase delta) (EC 2.7.1.107)	NP_808314.2;	clathrin-coated pit [GO:0005905]; cytoplasm [GO:0005737]; cytoplasmic vesicle [GO:0031410]; cytosol [GO:0005829]; plasma membrane [GO:0005886]; ATP binding [GO:0005524]; diacylglycerol kinase activity [GO:0004143]; identical protein binding [GO:0042802]; kinase binding [GO:0019900]; metal ion binding [GO:0046872]; NAD+ kinase activity [GO:0003951]; protein heterodimerization activity [GO:0046982]…
jg21108	Q16760	8.73e-32	Diacylglycerol kinase delta (DAG kinase delta) (EC 2.7.1.107) (130 kDa diacylglycerol kinase) (Diglyceride kinase delta) (DGK-delta)	NP_003639.2 [Q16760-2];NP_690618.2 [Q16760-1];	clathrin-coated pit [GO:0005905]; cytoplasm [GO:0005737]; cytoplasmic vesicle [GO:0031410]; cytosol [GO:0005829]; nucleus [GO:0005634]; plasma membrane [GO:0005886]; ATP binding [GO:0005524]; diacylglycerol binding [GO:0019992]; diacylglycerol kinase activity [GO:0004143]; identical protein binding [GO:0042802]; kinase binding [GO:0019900]; metal ion binding [GO:0046872]; NAD+ kinase activity [GO…
jg21563	Q8N2Q7	3.74e-99	Neuroligin-1	NP_055747.1 [Q8N2Q7-2];XP_005247291.1;XP_005247292.1;XP_016861387.1;XP_016861388.1;XP_016861389.1 [Q8N2Q7-2];XP_016861390.1;	asymmetric, glutamatergic, excitatory synapse [GO:0098985]; cell surface [GO:0009986]; dendrite [GO:0030425]; dendritic spine [GO:0043197]; excitatory synapse [GO:0060076]; external side of plasma membrane [GO:0009897]; filopodium tip [GO:0032433]; GABA-ergic synapse [GO:0098982]; glutamatergic synapse [GO:0098978]; Golgi apparatus [GO:0005794]; inhibitory synapse [GO:0060077]; integral component…
jg21711	Q4R562	1.79e-134	Beta-arrestin-1 (Arrestin beta-1)	NA	clathrin-coated pit [GO:0005905]; cytoplasmic vesicle [GO:0031410]; nucleus [GO:0005634]; pseudopodium [GO:0031143]; negative regulation of Notch signaling pathway [GO:0045746]; positive regulation of protein phosphorylation [GO:0001934]; positive regulation of receptor internalization [GO:0002092]; protein transport [GO:0015031]; signal transduction [GO:0007165]; ubiquitin-dependent protein cata…
jg2175	Q62761	2.49e-63	Casein kinase I isoform gamma-1 (CKI-gamma 1) (EC 2.7.11.1)	NP_071624.1;XP_017451381.1;	cytoplasm [GO:0005737]; nucleus [GO:0005634]; plasma membrane [GO:0005886]; ATP binding [GO:0005524]; protein serine kinase activity [GO:0106310]; protein serine/threonine kinase activity [GO:0004674]; protein serine/threonine/tyrosine kinase activity [GO:0004712]; endocytosis [GO:0006897]; peptidyl-serine phosphorylation [GO:0018105]; positive regulation of canonical Wnt signaling pathway [GO:00…
jg2176	P78368	6.02e-121	Casein kinase I isoform gamma-2 (CKI-gamma 2) (EC 2.7.11.1)	NP_001310.3;	cell cortex [GO:0005938]; cytoplasm [GO:0005737]; cytosol [GO:0005829]; membrane [GO:0016020]; nucleus [GO:0005634]; plasma membrane [GO:0005886]; ATP binding [GO:0005524]; protein serine kinase activity [GO:0106310]; protein serine/threonine kinase activity [GO:0004674]; protein serine/threonine/tyrosine kinase activity [GO:0004712]; endocytosis [GO:0006897]; peptidyl-serine phosphorylation [GO:…
jg21836	P35247	2.01e-09	Pulmonary surfactant-associated protein D (PSP-D) (SP-D) (Collectin-7) (Lung surfactant protein D)	NP_003010.4;XP_011538389.1;	clathrin-coated endocytic vesicle [GO:0045334]; collagen trimer [GO:0005581]; endocytic vesicle [GO:0030139]; endoplasmic reticulum membrane [GO:0005789]; extracellular region [GO:0005576]; extracellular space [GO:0005615]; lysosome [GO:0005764]; multivesicular body [GO:0005771]; rough endoplasmic reticulum [GO:0005791]; carbohydrate binding [GO:0030246]; identical protein binding [GO:0042802]; d…
jg2184	Q61830	1.52e-05	Macrophage mannose receptor 1 (MMR) (CD antigen CD206)	NP_032651.2;	cell surface [GO:0009986]; endosome membrane [GO:0010008]; integral component of membrane [GO:0016021]; plasma membrane [GO:0005886]; cargo receptor activity [GO:0038024]; mannose binding [GO:0005537]; signaling receptor activity [GO:0038023]; transmembrane signaling receptor activity [GO:0004888]; cellular response to interferon-gamma [GO:0071346]; cellular response to interleukin-4 [GO:0071353]…
jg22042	Q92622	5.28e-27	Run domain Beclin-1-interacting and cysteine-rich domain-containing protein (Rubicon) (Beclin-1 associated RUN domain containing protein) (Baron)	NP_001139114.1 [Q92622-2];NP_055502.1 [Q92622-1];	cytosol [GO:0005829]; early endosome [GO:0005769]; intracellular membrane-bounded organelle [GO:0043231]; late endosome [GO:0005770]; lysosome [GO:0005764]; nucleoplasm [GO:0005654]; phosphatidylinositol phosphate binding [GO:1901981]; autophagy [GO:0006914]; endocytosis [GO:0006897]; immune system process [GO:0002376]; multivesicular body sorting pathway [GO:0071985]; negative regulation of auto…
jg22046	Q80U62	2.1e-105	Run domain Beclin-1-interacting and cysteine-rich domain-containing protein (Rubicon)	NP_001186967.1 [Q80U62-1];NP_766203.1 [Q80U62-2];	cytosol [GO:0005829]; early endosome [GO:0005769]; intracellular membrane-bounded organelle [GO:0043231]; late endosome [GO:0005770]; lysosome [GO:0005764]; nucleoplasm [GO:0005654]; phosphatidylinositol phosphate binding [GO:1901981]; autophagy [GO:0006914]; endocytosis [GO:0006897]; immune system process [GO:0002376]; negative regulation of autophagosome maturation [GO:1901097]; negative regula…
jg22284	P19835	2.41e-06	Bile salt-activated lipase (BAL) (EC 3.1.1.13) (EC 3.1.1.3) (EC 3.1.1.6) (Bile salt-stimulated lipase) (BSSL) (Bucelipase) (Carboxyl ester lipase) (Cholesterol esterase) (Pancreatic lysophospholipase) (Sterol esterase)	NA	cell surface [GO:0009986]; cytoplasm [GO:0005737]; extracellular exosome [GO:0070062]; extracellular region [GO:0005576]; extracellular space [GO:0005615]; integral component of plasma membrane [GO:0005887]; integral component of postsynaptic specialization membrane [GO:0099060]; presynapse [GO:0098793]; synapse [GO:0045202]; acetylesterase activity [GO:0008126]; catalytic activity [GO:0003824]; …
jg22852	P48025	1.15e-131	Tyrosine-protein kinase SYK (EC 2.7.10.2) (Spleen tyrosine kinase)	NP_001185906.1;NP_035648.2;XP_006516958.1;	B cell receptor complex [GO:0019815]; cytoplasm [GO:0005737]; cytosol [GO:0005829]; early phagosome [GO:0032009]; extrinsic component of cytoplasmic side of plasma membrane [GO:0031234]; nucleus [GO:0005634]; protein-containing complex [GO:0032991]; T cell receptor complex [GO:0042101]; ATP binding [GO:0005524]; integrin binding [GO:0005178]; interleukin-15 receptor binding [GO:0016170]; non-memb…
jg22916	Q8N6T3	4.83e-99	ADP-ribosylation factor GTPase-activating protein 1 (ARF GAP 1) (ADP-ribosylation factor 1 GTPase-activating protein) (ARF1 GAP) (ARF1-directed GTPase-activating protein)	NP_001268411.1 [Q8N6T3-3];NP_001268412.1 [Q8N6T3-5];NP_001268413.1 [Q8N6T3-4];NP_060679.1 [Q8N6T3-1];NP_783202.1 [Q8N6T3-2];	cytosol [GO:0005829]; Golgi membrane [GO:0000139]; synapse [GO:0045202]; GTPase activator activity [GO:0005096]; metal ion binding [GO:0046872]; protein transport [GO:0015031]; regulation of ARF protein signal transduction [GO:0032012]; regulation of endocytosis [GO:0030100]; vesicle-mediated transport [GO:0016192]
jg22921	Q8HXW6	2.1e-136	Palmitoyl-protein thioesterase 1 (PPT-1) (EC 3.1.2.22) (Palmitoyl-protein hydrolase 1)	NP_001270850.1;	axon [GO:0030424]; cytosol [GO:0005829]; extracellular region [GO:0005576]; Golgi apparatus [GO:0005794]; lysosome [GO:0005764]; membrane raft [GO:0045121]; nucleus [GO:0005634]; synaptic vesicle [GO:0008021]; palmitoyl-(protein) hydrolase activity [GO:0008474]; palmitoyl-CoA hydrolase activity [GO:0016290]; sulfatide binding [GO:0120146]; lipid catabolic process [GO:0016042]; lysosomal lumen aci…
jg22946	P63100	6.66e-109	Calcineurin subunit B type 1 (Protein phosphatase 2B regulatory subunit 1) (Protein phosphatase 3 regulatory subunit B alpha isoform 1)	NP_059005.1 [P63100-1];XP_006251579.3 [P63100-2];	calcineurin complex [GO:0005955]; cytosol [GO:0005829]; glutamatergic synapse [GO:0098978]; parallel fiber to Purkinje cell synapse [GO:0098688]; postsynapse [GO:0098794]; sarcolemma [GO:0042383]; Schaffer collateral - CA1 synapse [GO:0098685]; synapse [GO:0045202]; calcium ion binding [GO:0005509]; calcium-dependent protein serine/threonine phosphatase regulator activity [GO:0008597]; cyclospori…
jg22964	Q15139	1.67e-16	GTPase Rho	NP_002733.2;	autophagosome membrane [GO:0000421]; cell cortex [GO:0005938]; cell-cell junction [GO:0005911]; cytosol [GO:0005829]; Golgi apparatus [GO:0005794]; nucleus [GO:0005634]; plasma membrane [GO:0005886]; trans-Golgi network [GO:0005802]; ATP binding [GO:0005524]; calcium-dependent protein kinase C activity [GO:0004698]; identical protein binding [GO:0042802]; kinase activity [GO:0016301]; metal ion b…
jg22968	Q15139	5.08e-21	Serine/threonine-protein kinase D1 (EC 2.7.11.13) (Protein kinase C mu type) (Protein kinase D) (nPKC-D1) (nPKC-mu)	NP_002733.2;	autophagosome membrane [GO:0000421]; cell cortex [GO:0005938]; cell-cell junction [GO:0005911]; cytosol [GO:0005829]; Golgi apparatus [GO:0005794]; nucleus [GO:0005634]; plasma membrane [GO:0005886]; trans-Golgi network [GO:0005802]; ATP binding [GO:0005524]; calcium-dependent protein kinase C activity [GO:0004698]; identical protein binding [GO:0042802]; kinase activity [GO:0016301]; metal ion b…
jg22979	Q8CFN2	2.47e-67	Cell division control protein 42 homolog (EC 3.6.5.2)	NP_741991.3 [Q8CFN2-1];XP_008762508.1 [Q8CFN2-1];XP_008762509.1;	apical part of cell [GO:0045177]; cell leading edge [GO:0031252]; cell periphery [GO:0071944]; cell projection [GO:0042995]; cell-cell junction [GO:0005911]; centrosome [GO:0005813]; cytoplasm [GO:0005737]; cytoplasmic ribonucleoprotein granule [GO:0036464]; cytosol [GO:0005829]; dendritic spine [GO:0043197]; filopodium [GO:0030175]; Golgi membrane [GO:0000139]; Golgi transport complex [GO:001711…
jg22985	O95405	0	Zinc finger FYVE domain-containing protein 9 (Mothers against decapentaplegic homolog-interacting protein) (Madh-interacting protein) (Novel serine protease) (NSP) (Receptor activation anchor) (hSARA) (Smad anchor for receptor activation)	NP_004790.2 [O95405-1];NP_015563.2 [O95405-2];XP_011540739.1 [O95405-1];	cytosol [GO:0005829]; early endosome [GO:0005769]; early endosome membrane [GO:0031901]; intracellular membrane-bounded organelle [GO:0043231]; protein-containing complex [GO:0032991]; 1-phosphatidylinositol binding [GO:0005545]; metal ion binding [GO:0046872]; protein domain specific binding [GO:0019904]; endocytosis [GO:0006897]; endosomal transport [GO:0016197]; transforming growth factor beta…
jg23031	Q9P2D3	1.17e-106	HEAT repeat-containing protein 5B	NP_061897.1 [Q9P2D3-1];XP_011531236.1 [Q9P2D3-1];XP_016859867.1 [Q9P2D3-3];	clathrin-coated vesicle [GO:0030136]; cytosol [GO:0005829]; endocytic vesicle [GO:0030139]; intracellular membrane-bounded organelle [GO:0043231]; membrane [GO:0016020]; nuclear speck [GO:0016607]; perinuclear region of cytoplasm [GO:0048471]; endocytosis [GO:0006897]; protein localization [GO:0008104]; protein transport [GO:0015031]; retrograde transport, endosome to Golgi [GO:0042147]
jg23032	A1A5F2	0	HEAT repeat-containing protein 5B	NP_001090701.1;XP_012817983.1;	clathrin-coated vesicle [GO:0030136]; cytosol [GO:0005829]; endocytic vesicle [GO:0030139]; endocytosis [GO:0006897]; protein localization [GO:0008104]; protein transport [GO:0015031]; retrograde transport, endosome to Golgi [GO:0042147]
jg23076	Q5E9R3	0	EH domain-containing protein 1	NP_001015578.1;	ciliary pocket membrane [GO:0020018]; early endosome [GO:0005769]; early endosome membrane [GO:0031901]; endocytic vesicle [GO:0030139]; endosome membrane [GO:0010008]; intracellular membrane-bounded organelle [GO:0043231]; lipid droplet [GO:0005811]; perinuclear region of cytoplasm [GO:0048471]; plasma membrane [GO:0005886]; platelet dense tubular network membrane [GO:0031095]; recycling endosom…
jg2313	Q66S60	4.95e-18	Mannose-binding protein C (MBP-C) (MBP1) (Mannan-binding protein) (Mannose-binding lectin)	XP_004049476.1;XP_018889897.1;	collagen trimer [GO:0005581]; external side of plasma membrane [GO:0009897]; extracellular space [GO:0005615]; serine-type endopeptidase complex [GO:1905370]; calcium-dependent protein binding [GO:0048306]; carbohydrate binding [GO:0030246]; identical protein binding [GO:0042802]; mannose binding [GO:0005537]; signaling receptor binding [GO:0005102]; cell surface pattern recognition receptor sign…
jg23277	Q61483	2e-08	Delta-like protein 1 (Drosophila Delta homolog 1) (Delta1) [Cleaved into: Dll1-soluble form (Dll1-EC) (Shed form); Dll1-derived cell-associated form (Dll1-TMIC) (Membrane-associated fragment); Dll1-intracellular form (Dll1-IC)]	NP_031891.2;	adherens junction [GO:0005912]; apical plasma membrane [GO:0016324]; cytoplasmic vesicle [GO:0031410]; integral component of membrane [GO:0016021]; membrane raft [GO:0045121]; nucleus [GO:0005634]; plasma membrane [GO:0005886]; calcium ion binding [GO:0005509]; Notch binding [GO:0005112]; scaffold protein binding [GO:0097110]; Tat protein binding [GO:0030957]; animal organ morphogenesis [GO:00098…
jg23307	Q6DTM3	7.01e-169	Jouberin (Abelson helper integration site 1 protein homolog) (AHI-1)	NP_001002277.1;	adherens junction [GO:0005912]; cell-cell junction [GO:0005911]; centriole [GO:0005814]; centrosome [GO:0005813]; ciliary basal body [GO:0036064]; cilium [GO:0005929]; cytoplasm [GO:0005737]; MKS complex [GO:0036038]; non-motile cilium [GO:0097730]; photoreceptor distal connecting cilium [GO:0120206]; photoreceptor outer segment [GO:0001750]; identical protein binding [GO:0042802]; cellular prote…
jg23310	O00560	1.83e-69	Syntenin-1 (Melanoma differentiation-associated protein 9) (MDA-9) (Pro-TGF-alpha cytoplasmic domain-interacting protein 18) (TACIP18) (Scaffold protein Pbp1) (Syndecan-binding protein 1)	NP_001007068.1 [O00560-1];NP_001007069.1 [O00560-3];NP_001007070.1 [O00560-2];NP_001007071.1 [O00560-2];NP_005616.2 [O00560-1];	adherens junction [GO:0005912]; azurophil granule lumen [GO:0035578]; blood microparticle [GO:0072562]; cytoplasm [GO:0005737]; cytoskeleton [GO:0005856]; cytosol [GO:0005829]; endoplasmic reticulum membrane [GO:0005789]; extracellular exosome [GO:0070062]; extracellular region [GO:0005576]; extracellular space [GO:0005615]; extracellular vesicle [GO:1903561]; focal adhesion [GO:0005925]; interle…
jg2377	Q9BE31	1.53e-09	Rho GTPase-activating protein 12 (Rho-type GTPase-activating protein 12)	NP_001306290.1;	phagocytic cup [GO:0001891]; GTPase activator activity [GO:0005096]; actin filament organization [GO:0007015]; negative regulation of small GTPase mediated signal transduction [GO:0051058]; phagocytosis, engulfment [GO:0006911]; signal transduction [GO:0007165]
jg23941	Q95209	9.55e-24	Sortilin-related receptor (Low-density lipoprotein receptor relative with 11 ligand-binding repeats) (LDLR relative with 11 ligand-binding repeats) (LR11) (SorLA-1) (Sorting protein-related receptor containing LDLR class A repeats) (SorLA)	NP_001076133.1;	early endosome [GO:0005769]; early endosome membrane [GO:0031901]; endoplasmic reticulum [GO:0005783]; endoplasmic reticulum membrane [GO:0005789]; endosome [GO:0005768]; extracellular space [GO:0005615]; Golgi apparatus [GO:0005794]; Golgi membrane [GO:0000139]; integral component of membrane [GO:0016021]; membrane [GO:0016020]; multivesicular body [GO:0005771]; multivesicular body membrane [GO:…
jg23983	Q15811	2.96e-08	Intersectin-1 (SH3 domain-containing protein 1A) (SH3P17)	NP_001001132.1 [Q15811-2];NP_001317938.1 [Q15811-7];NP_001317939.1 [Q15811-8];NP_001317940.1 [Q15811-3];NP_001317941.1 [Q15811-10];NP_003015.2 [Q15811-1];XP_011527994.1 [Q15811-12];XP_011527995.1 [Q15811-5];XP_016883917.1 [Q15811-1];XP_016883921.1 [Q15811-9];XP_016883922.1 [Q15811-4];XP_016883929.1 [Q15811-11];	clathrin-coated pit [GO:0005905]; cytoplasm [GO:0005737]; cytosol [GO:0005829]; lamellipodium [GO:0030027]; neuron projection [GO:0043005]; nuclear envelope [GO:0005635]; plasma membrane [GO:0005886]; presynapse [GO:0098793]; recycling endosome [GO:0055037]; calcium ion binding [GO:0005509]; guanyl-nucleotide exchange factor activity [GO:0005085]; molecular adaptor activity [GO:0060090]; proline-…
jg23984	A5DP36	7.42e-11	Actin cytoskeleton-regulatory complex protein PAN1	XP_001483082.1;	actin cortical patch [GO:0030479]; endosome membrane [GO:0010008]; plasma membrane [GO:0005886]; actin binding [GO:0003779]; calcium ion binding [GO:0005509]; endocytosis [GO:0006897]
jg24357	Q01484	1.27e-26	Ankyrin-2 (ANK-2) (Ankyrin-B) (Brain ankyrin) (Non-erythroid ankyrin)	NP_001120965.1 [Q01484-5];NP_001139.3 [Q01484-4];NP_066187.2 [Q01484-2];	A band [GO:0031672]; apical plasma membrane [GO:0016324]; basolateral plasma membrane [GO:0016323]; costamere [GO:0043034]; cytoskeleton [GO:0005856]; cytosol [GO:0005829]; early endosome [GO:0005769]; intercalated disc [GO:0014704]; lysosome [GO:0005764]; M band [GO:0031430]; membrane raft [GO:0045121]; mitochondrion [GO:0005739]; neuron projection [GO:0043005]; plasma membrane [GO:0005886]; pos…
jg24680	O14617	4.27e-64	AP-3 complex subunit delta-1 (AP-3 complex subunit delta) (Adaptor-related protein complex 3 subunit delta-1) (Delta-adaptin)	NP_001248755.1 [O14617-5];NP_003929.4 [O14617-1];	AP-3 adaptor complex [GO:0030123]; axon cytoplasm [GO:1904115]; early endosome [GO:0005769]; endosome membrane [GO:0010008]; glutamatergic synapse [GO:0098978]; Golgi apparatus [GO:0005794]; Golgi membrane [GO:0000139]; lysosomal membrane [GO:0005765]; membrane [GO:0016020]; postsynapse [GO:0098794]; presynaptic endosome [GO:0098830]; terminal bouton [GO:0043195]; anterograde axonal transport [GO…
jg24683	O54774	0	AP-3 complex subunit delta-1 (AP-3 complex subunit delta) (Adaptor-related protein complex 3 subunit delta-1) (Delta-adaptin) (mBLVR1)	NP_031486.1;	AP-3 adaptor complex [GO:0030123]; axon [GO:0030424]; axon cytoplasm [GO:1904115]; early endosome [GO:0005769]; endosome membrane [GO:0010008]; glutamatergic synapse [GO:0098978]; Golgi membrane [GO:0000139]; postsynapse [GO:0098794]; presynapse [GO:0098793]; presynaptic endosome [GO:0098830]; terminal bouton [GO:0043195]; trans-Golgi network [GO:0005802]; anterograde axonal transport [GO:0008089…
jg24684	O54774	3.93e-15	AP-3 complex subunit delta-1 (AP-3 complex subunit delta) (Adaptor-related protein complex 3 subunit delta-1) (Delta-adaptin) (mBLVR1)	NP_031486.1;	AP-3 adaptor complex [GO:0030123]; axon [GO:0030424]; axon cytoplasm [GO:1904115]; early endosome [GO:0005769]; endosome membrane [GO:0010008]; glutamatergic synapse [GO:0098978]; Golgi membrane [GO:0000139]; postsynapse [GO:0098794]; presynapse [GO:0098793]; presynaptic endosome [GO:0098830]; terminal bouton [GO:0043195]; trans-Golgi network [GO:0005802]; anterograde axonal transport [GO:0008089…
jg24725	Q24212	1.89e-53	Protein stoned-B (Stn-B) (StonedB)	NP_001036318.2;NP_001036319.2;NP_001285539.1;	clathrin-coated vesicle [GO:0030136]; cytoplasmic vesicle [GO:0031410]; endocytic vesicle [GO:0030139]; presynaptic active zone [GO:0048786]; synaptic vesicle [GO:0008021]; clathrin adaptor activity [GO:0035615]; scaffold protein binding [GO:0097110]; chemical synaptic transmission [GO:0007268]; regulation of endocytosis [GO:0030100]; regulation of synaptic vesicle endocytosis [GO:1900242]; synap…
jg24741	Q9ER71	2.58e-46	Rho-related GTP-binding protein RhoJ (Tc10-like GTP-binding protein)	NP_075764.1 [Q9ER71-1];	plasma membrane [GO:0005886]; GTP binding [GO:0005525]; GTPase activity [GO:0003924]; actin cytoskeleton organization [GO:0030036]; angiogenesis [GO:0001525]; Cdc42 protein signal transduction [GO:0032488]; cell migration [GO:0016477]; cell projection assembly [GO:0030031]; endocytosis [GO:0006897]; positive regulation of cell migration involved in sprouting angiogenesis [GO:0090050]; regulation …
jg24901	P97874	0	Cyclin-G-associated kinase (EC 2.7.11.1)	NP_112292.1;	cytoplasm [GO:0005737]; cytosol [GO:0005829]; focal adhesion [GO:0005925]; Golgi apparatus [GO:0005794]; intracellular membrane-bounded organelle [GO:0043231]; perinuclear region of cytoplasm [GO:0048471]; vesicle [GO:0031982]; ATP binding [GO:0005524]; clathrin binding [GO:0030276]; cyclin binding [GO:0030332]; protein serine kinase activity [GO:0106310]; protein serine/threonine kinase activity…
jg24903	P97874	5.75e-70	Cyclin-G-associated kinase (EC 2.7.11.1)	NP_112292.1;	cytoplasm [GO:0005737]; cytosol [GO:0005829]; focal adhesion [GO:0005925]; Golgi apparatus [GO:0005794]; intracellular membrane-bounded organelle [GO:0043231]; perinuclear region of cytoplasm [GO:0048471]; vesicle [GO:0031982]; ATP binding [GO:0005524]; clathrin binding [GO:0030276]; cyclin binding [GO:0030332]; protein serine kinase activity [GO:0106310]; protein serine/threonine kinase activity…
jg24904	Q99KY4	1.12e-83	Cyclin-G-associated kinase (EC 2.7.11.1)	NP_001268980.1;NP_001268981.1;NP_705797.1;	cytoplasm [GO:0005737]; cytosol [GO:0005829]; focal adhesion [GO:0005925]; Golgi apparatus [GO:0005794]; intracellular membrane-bounded organelle [GO:0043231]; perinuclear region of cytoplasm [GO:0048471]; vesicle [GO:0031982]; ATP binding [GO:0005524]; clathrin binding [GO:0030276]; cyclin binding [GO:0030332]; protein serine kinase activity [GO:0106310]; protein serine/threonine kinase activity…
jg24908	P17081	2.41e-41	Rho-related GTP-binding protein RhoQ (Ras-like protein TC10) (Ras-like protein family member 7A)	NP_036381.2;	actin filament [GO:0005884]; extracellular exosome [GO:0070062]; Golgi-associated vesicle membrane [GO:0030660]; membrane raft [GO:0045121]; plasma membrane [GO:0005886]; GBD domain binding [GO:0032427]; GTP binding [GO:0005525]; GTPase activity [GO:0003924]; profilin binding [GO:0005522]; cell migration [GO:0016477]; cell projection assembly [GO:0030031]; cellular response to insulin stimulus [G…
jg26134	Q99JB7	8.15e-35	Protein amnionless [Cleaved into: Soluble protein amnionless]	NP_291081.2;	apical part of cell [GO:0045177]; apical plasma membrane [GO:0016324]; brush border membrane [GO:0031526]; clathrin-coated pit [GO:0005905]; endocytic vesicle [GO:0030139]; endosome membrane [GO:0010008]; extracellular space [GO:0005615]; integral component of membrane [GO:0016021]; membrane [GO:0016020]; microvillus membrane [GO:0031528]; protein-containing complex [GO:0032991]; receptor complex…
jg26335	Q24746	3.58e-25	Protein neuralized	NA	endosome [GO:0005768]; nucleus [GO:0005634]; perinuclear region of cytoplasm [GO:0048471]; plasma membrane [GO:0005886]; DNA binding [GO:0003677]; metal ion binding [GO:0046872]; phosphatidylinositol phosphate binding [GO:1901981]; ubiquitin protein ligase activity [GO:0061630]; ubiquitin-protein transferase activity [GO:0004842]; asymmetric cell division [GO:0008356]; compound eye development [G…
jg26340	Q7L0Q8	1.14e-95	Rho-related GTP-binding protein RhoU (CDC42-like GTPase 1) (GTP-binding protein-like 1) (Rho GTPase-like protein ARHU) (Ryu GTPase) (Wnt-1 responsive Cdc42 homolog 1) (WRCH-1)	NP_067028.1 [Q7L0Q8-1];	cell projection [GO:0042995]; cytosol [GO:0005829]; endosome membrane [GO:0010008]; focal adhesion [GO:0005925]; Golgi membrane [GO:0000139]; plasma membrane [GO:0005886]; podosome [GO:0002102]; GTP binding [GO:0005525]; GTPase activity [GO:0003924]; guanyl-nucleotide exchange factor activity [GO:0005085]; metal ion binding [GO:0046872]; actin cytoskeleton organization [GO:0030036]; Cdc42 protein…
jg26382	Q3U0J8	1.63e-17	TBC1 domain family member 2B	NP_919315.2;	cytosol [GO:0005829]; early endosome [GO:0005769]; GTPase activator activity [GO:0005096]; activation of GTPase activity [GO:0090630]; endocytosis [GO:0006897]
jg26383	Q3U0J8	2.51e-147	TBC1 domain family member 2B	NP_919315.2;	cytosol [GO:0005829]; early endosome [GO:0005769]; GTPase activator activity [GO:0005096]; activation of GTPase activity [GO:0090630]; endocytosis [GO:0006897]
jg26653	P62744	1.34e-97	AP-2 complex subunit sigma (Adaptor protein complex AP-2 subunit sigma) (Adaptor-related protein complex 2 subunit sigma) (Clathrin assembly protein 2 sigma small chain) (Clathrin coat assembly protein AP17) (Clathrin coat-associated protein AP17) (Plasma membrane adaptor AP-2 17 kDa protein) (Sigma-adaptin 3b) (Sigma2-adaptin)	NP_075241.2;	AP-2 adaptor complex [GO:0030122]; intracellular membrane-bounded organelle [GO:0043231]; plasma membrane [GO:0005886]; clathrin adaptor activity [GO:0035615]; clathrin-dependent endocytosis [GO:0072583]; intracellular protein transport [GO:0006886]; vesicle-mediated transport [GO:0016192]
jg26717	Q8NDI1	2.18e-139	EH domain-binding protein 1	NP_001136086.1 [Q8NDI1-2];NP_001136087.1 [Q8NDI1-3];NP_001136088.1 [Q8NDI1-3];NP_056067.2 [Q8NDI1-1];XP_005264282.1;XP_005264283.1 [Q8NDI1-1];XP_005264284.1 [Q8NDI1-2];XP_011531015.1;XP_011531016.1;XP_011531017.1 [Q8NDI1-1];XP_016859132.1;XP_016859133.1;XP_016859136.1;XP_016859137.1;XP_016859138.1;XP_016859140.1;	cytosol [GO:0005829]; endosome [GO:0005768]; filamentous actin [GO:0031941]; microtubule organizing center [GO:0005815]; nucleoplasm [GO:0005654]; plasma membrane [GO:0005886]; actin cytoskeleton organization [GO:0030036]; endocytosis [GO:0006897]; protein transport [GO:0015031]
jg2678	Q9R0D8	1.91e-68	WD repeat-containing protein 54	NP_076279.1;XP_006506787.1;XP_006506789.1;	vesicle [GO:0031982]; protein homodimerization activity [GO:0042803]; negative regulation of receptor internalization [GO:0002091]; regulation of epidermal growth factor receptor signaling pathway [GO:0042058]; regulation of MAPK cascade [GO:0043408]
jg26894	Q8CB67	9.59e-12	Low-density lipoprotein receptor-related protein 11 (LRP-11)	NP_766372.1;	integral component of membrane [GO:0016021]; phosphoprotein binding [GO:0051219]; endocytosis [GO:0006897]; multicellular organismal response to stress [GO:0033555]; response to cold [GO:0009409]; response to heat [GO:0009408]; response to immobilization stress [GO:0035902]; response to mechanical stimulus [GO:0009612]; response to starvation [GO:0042594]; response to water deprivation [GO:000941…
jg27384	Q96Q07	2.21e-45	BTB/POZ domain-containing protein 9	NP_001092742.1 [Q96Q07-1];NP_001165889.1 [Q96Q07-2];NP_443125.1 [Q96Q07-1];NP_689946.2 [Q96Q07-3];XP_011512581.1 [Q96Q07-1];	adult locomotory behavior [GO:0008344]; circadian behavior [GO:0048512]; circadian sleep/wake cycle, non-REM sleep [GO:0042748]; long-term memory [GO:0007616]; modulation of chemical synaptic transmission [GO:0050804]; multicellular organismal iron ion homeostasis [GO:0060586]; regulation of synaptic vesicle endocytosis [GO:1900242]; sensory perception of temperature stimulus [GO:0050951]; seroto…
jg27387	Q96Q07	0	BTB/POZ domain-containing protein 9	NP_001092742.1 [Q96Q07-1];NP_001165889.1 [Q96Q07-2];NP_443125.1 [Q96Q07-1];NP_689946.2 [Q96Q07-3];XP_011512581.1 [Q96Q07-1];	adult locomotory behavior [GO:0008344]; circadian behavior [GO:0048512]; circadian sleep/wake cycle, non-REM sleep [GO:0042748]; long-term memory [GO:0007616]; modulation of chemical synaptic transmission [GO:0050804]; multicellular organismal iron ion homeostasis [GO:0060586]; regulation of synaptic vesicle endocytosis [GO:1900242]; sensory perception of temperature stimulus [GO:0050951]; seroto…
jg27521	Q9WTN5	6.86e-65	Two pore calcium channel protein 1 (Voltage-dependent calcium channel protein TPC1)	NP_647548.2;	early endosome membrane [GO:0031901]; endolysosome [GO:0036019]; endosome membrane [GO:0010008]; integral component of membrane [GO:0016021]; lysosomal membrane [GO:0005765]; recycling endosome membrane [GO:0055038]; identical protein binding [GO:0042802]; intracellular phosphatidylinositol-3,5-bisphosphate-sensitive cation channel activity [GO:0097682]; ligand-gated sodium channel activity [GO:0…
jg27654	O75581	2.04e-66	Low-density lipoprotein receptor-related protein 6 (LRP-6)	NP_002327.2;XP_006719141.1;	cell surface [GO:0009986]; cytoplasmic vesicle [GO:0031410]; early endosome membrane [GO:0031901]; endoplasmic reticulum [GO:0005783]; extracellular region [GO:0005576]; integral component of membrane [GO:0016021]; membrane raft [GO:0045121]; neuronal cell body [GO:0043025]; plasma membrane [GO:0005886]; synapse [GO:0045202]; Wnt signalosome [GO:1990909]; Wnt-Frizzled-LRP5/6 complex [GO:1990851];…
jg27655	Q9QYP1	2.06e-32	Low-density lipoprotein receptor-related protein 4 (LRP-4) (Multiple epidermal growth factor-like domains 7)	NA	cell surface [GO:0009986]; dendrite [GO:0030425]; integral component of membrane [GO:0016021]; neuromuscular junction [GO:0031594]; neuronal cell body [GO:0043025]; plasma membrane [GO:0005886]; plasma membrane raft [GO:0044853]; postsynaptic density [GO:0014069]; synaptic membrane [GO:0097060]; apolipoprotein binding [GO:0034185]; calcium ion binding [GO:0005509]; protein homodimerization activi…
jg27659	Q8HZR8	7.64e-06	C-type lectin domain family 7 member A (Dendritic cell-associated C-type lectin 1) (DC-associated C-type lectin 1) (Dectin-1) (CD antigen CD369)	NP_001028115.1;	cell surface [GO:0009986]; integral component of membrane [GO:0016021]; plasma membrane [GO:0005886]; (1->3)-beta-D-glucan binding [GO:0001872]; metal ion binding [GO:0046872]; pattern recognition receptor activity [GO:0038187]; antifungal innate immune response [GO:0061760]; cellular response to molecule of fungal origin [GO:0071226]; detection of fungus [GO:0016046]; detection of molecule of fu…
jg27668	Q9WVJ4	4.05e-26	Synaptojanin-2-binding protein (Mitochondrial outer membrane protein 25) (NPW16)	NP_072121.2;	basolateral plasma membrane [GO:0016323]; cell junction [GO:0030054]; cell surface [GO:0009986]; integral component of mitochondrial outer membrane [GO:0031307]; mitochondrion [GO:0005739]; neuromuscular junction [GO:0031594]; neuron projection [GO:0043005]; postsynaptic density membrane [GO:0098839]; protein C-terminus binding [GO:0008022]; type II activin receptor binding [GO:0070699]; cell-cel…
jg27675	Q29611	3.68e-43	Battenin (Protein CLN3)	NA	autolysosome [GO:0044754]; caveola [GO:0005901]; cytoplasm [GO:0005737]; cytosol [GO:0005829]; early endosome [GO:0005769]; early endosome membrane [GO:0031901]; endoplasmic reticulum [GO:0005783]; Golgi apparatus [GO:0005794]; Golgi membrane [GO:0000139]; Golgi stack [GO:0005795]; integral component of endoplasmic reticulum membrane [GO:0030176]; integral component of membrane [GO:0016021]; late…
jg277	P34021	2.49e-86	Ecdysone receptor (20-hydroxy-ecdysone receptor) (20E receptor) (EcRH) (Ecdysteroid receptor) (Nuclear receptor subfamily 1 group H member 1)	NP_001163061.1 [P34021-1];NP_724456.1 [P34021-2];NP_724457.1 [P34021-2];NP_724458.1 [P34021-2];NP_724459.1 [P34021-3];NP_724460.1 [P34021-1];	activator ecdysone receptor complex [GO:0008232]; cytoplasm [GO:0005737]; dendrite [GO:0030425]; ecdysone receptor holocomplex [GO:0008230]; nucleus [GO:0005634]; polytene chromosome [GO:0005700]; repressor ecdysone receptor complex [GO:0008231]; core promoter sequence-specific DNA binding [GO:0001046]; DNA binding [GO:0003677]; DNA-binding transcription activator activity, RNA polymerase II-spec…
jg27702	Q9UBC2	1.27e-152	Epidermal growth factor receptor substrate 15-like 1 (Eps15-related protein) (Eps15R)	NP_001245303.1 [Q9UBC2-2];NP_001245304.1 [Q9UBC2-3];NP_001245305.1 [Q9UBC2-4];NP_067058.1 [Q9UBC2-1];	clathrin coat of coated pit [GO:0030132]; cytosol [GO:0005829]; membrane [GO:0016020]; nucleus [GO:0005634]; plasma membrane [GO:0005886]; cadherin binding [GO:0045296]; calcium ion binding [GO:0005509]; endocytosis [GO:0006897]; endosomal transport [GO:0016197]
jg27705	P16554	1.63e-91	Protein numb	NP_001260291.1 [P16554-1];NP_523523.2 [P16554-1];NP_723460.1 [P16554-2];	basal part of cell [GO:0045178]; cell cortex [GO:0005938]; cytoplasm [GO:0005737]; nucleus [GO:0005634]; ATP binding [GO:0005524]; Notch binding [GO:0005112]; asymmetric neuroblast division [GO:0055059]; cellular protein localization [GO:0034613]; centrosome localization [GO:0051642]; embryonic heart tube development [GO:0035050]; enteroendocrine cell differentiation [GO:0035883]; glial cell migr…
jg27768	B5DEN9	1.36e-110	Vacuolar protein sorting-associated protein 28 homolog	NA	cytoplasm [GO:0005737]; cytosol [GO:0005829]; early endosome [GO:0005769]; endosome [GO:0005768]; endosome membrane [GO:0010008]; ESCRT I complex [GO:0000813]; plasma membrane [GO:0005886]; protein-containing complex binding [GO:0044877]; ubiquitin binding [GO:0043130]; negative regulation of protein ubiquitination [GO:0031397]; positive regulation of protein catabolic process [GO:0045732]; posit…
jg2815	P35234	4.82e-49	Tyrosine-protein phosphatase non-receptor type 5 (EC 3.1.3.48) (Neural-specific protein-tyrosine phosphatase) (Striatum-enriched protein-tyrosine phosphatase) (STEP)	NP_062126.3;	axon [GO:0030424]; cytosol [GO:0005829]; endoplasmic reticulum [GO:0005783]; membrane [GO:0016020]; neuronal cell body [GO:0043025]; perikaryon [GO:0043204]; proximal dendrite [GO:1990635]; synaptic membrane [GO:0097060]; synaptic vesicle [GO:0008021]; glutamate receptor binding [GO:0035254]; identical protein binding [GO:0042802]; mitogen-activated protein kinase binding [GO:0051019]; phosphotyr…
jg28455	Q8HY11	3.15e-06	C-type lectin domain family 4 member M (CD209 antigen-like protein 1) (CD antigen CD299)	NA	integral component of membrane [GO:0016021]; mannose binding [GO:0005537]; metal ion binding [GO:0046872]; adaptive immune response [GO:0002250]; endocytosis [GO:0006897]; innate immune response [GO:0045087]
jg28464	Q96LT7	2.38e-34	Guanine nucleotide exchange factor C9orf72	NP_001242983.1 [Q96LT7-1];NP_060795.1 [Q96LT7-1];NP_659442.2 [Q96LT7-2];	autophagosome [GO:0005776]; axonal growth cone [GO:0044295]; cytoplasm [GO:0005737]; cytoplasmic stress granule [GO:0010494]; cytosol [GO:0005829]; dendrite [GO:0030425]; endosome [GO:0005768]; extracellular space [GO:0005615]; Flemming body [GO:0090543]; guanyl-nucleotide exchange factor complex [GO:0032045]; intracellular membrane-bounded organelle [GO:0043231]; lysosome [GO:0005764]; main axon…
jg28465	Q6DFW0	9.8e-18	Guanine nucleotide exchange factor C9orf72 homolog	NP_001074812.1 [Q6DFW0-1];XP_006538355.1 [Q6DFW0-1];XP_006538356.1 [Q6DFW0-1];	Atg1/ULK1 kinase complex [GO:1990316]; autophagosome [GO:0005776]; axonal growth cone [GO:0044295]; cytoplasm [GO:0005737]; cytoplasmic stress granule [GO:0010494]; cytosol [GO:0005829]; dendrite [GO:0030425]; endosome [GO:0005768]; extracellular space [GO:0005615]; Flemming body [GO:0090543]; guanyl-nucleotide exchange factor complex [GO:0032045]; intracellular membrane-bounded organelle [GO:004…
jg28598	Q8CFE4	1.76e-141	SCY1-like protein 2 (Coated vesicle-associated kinase of 104 kDa)	NP_932138.1 [Q8CFE4-1];	clathrin-coated vesicle [GO:0030136]; endosome membrane [GO:0010008]; Golgi apparatus [GO:0005794]; ATP binding [GO:0005524]; protein kinase activity [GO:0004672]; signaling receptor binding [GO:0005102]; brain development [GO:0007420]; endosome to lysosome transport [GO:0008333]; negative regulation of canonical Wnt signaling pathway [GO:0090090]; positive regulation of clathrin-dependent endocy…
jg28647	P07882	6.48e-61	Bile salt-activated lipase (BAL) (EC 3.1.1.13) (EC 3.1.1.3) (EC 3.1.1.6) (Bile salt-stimulated lipase) (BSSL) (Carboxyl ester lipase) (Cholesterol esterase) (Pancreatic lysophospholipase) (Sterol esterase)	NA	cell surface [GO:0009986]; cytoplasm [GO:0005737]; cytosol [GO:0005829]; extracellular space [GO:0005615]; Golgi apparatus [GO:0005794]; integral component of plasma membrane [GO:0005887]; integral component of postsynaptic specialization membrane [GO:0099060]; intracellular membrane-bounded organelle [GO:0043231]; membrane raft [GO:0045121]; presynapse [GO:0098793]; protein-containing complex [G…
jg28793	B9EHT4	2.73e-147	CAP-Gly domain-containing linker protein 3 (Cytoplasmic linker protein 170-related 59 kDa protein) (CLIP-170-related 59 kDa protein) (CLIPR-59)	NP_001074583.1;XP_006540473.1;XP_006540474.1;	cytoplasm [GO:0005737]; early endosome membrane [GO:0031901]; Golgi stack [GO:0005795]; membrane raft [GO:0045121]; microtubule plus-end [GO:0035371]; nucleus [GO:0005634]; plasma membrane [GO:0005886]; recycling endosome membrane [GO:0055038]; trans-Golgi network [GO:0005802]; trans-Golgi network membrane [GO:0032588]; ganglioside binding [GO:0035594]; microtubule binding [GO:0008017]; microtubu…
jg28873	Q5KU26	3.86e-10	Collectin-12 (Collectin placenta protein 1) (CL-P1) (hCL-P1) (Nurse cell scavenger receptor 2) (Scavenger receptor class A member 4) (Scavenger receptor with C-type lectin)	NP_569057.1;	collagen trimer [GO:0005581]; endocytic vesicle membrane [GO:0030666]; extracellular matrix [GO:0031012]; extracellular space [GO:0005615]; integral component of membrane [GO:0016021]; plasma membrane [GO:0005886]; galactose binding [GO:0005534]; low-density lipoprotein particle binding [GO:0030169]; metal ion binding [GO:0046872]; pattern recognition receptor activity [GO:0038187]; scavenger rec…
jg28982	P01130	3.86e-150	Low-density lipoprotein receptor (LDL receptor)	NP_000518.1 [P01130-1];NP_001182727.1 [P01130-5];NP_001182728.1 [P01130-4];NP_001182729.1 [P01130-3];NP_001182732.1 [P01130-2];	apical part of cell [GO:0045177]; basolateral plasma membrane [GO:0016323]; cell surface [GO:0009986]; clathrin-coated endocytic vesicle membrane [GO:0030669]; clathrin-coated pit [GO:0005905]; early endosome [GO:0005769]; endolysosome membrane [GO:0036020]; endosome membrane [GO:0010008]; external side of plasma membrane [GO:0009897]; Golgi apparatus [GO:0005794]; integral component of plasma me…
jg29335	Q5GH73	2.44e-45	XK-related protein 6	NP_775954.2 [Q5GH73-1];	integral component of membrane [GO:0016021]; membrane [GO:0016020]; plasma membrane [GO:0005886]; apoptotic process involved in development [GO:1902742]; engulfment of apoptotic cell [GO:0043652]; phosphatidylserine exposure on apoptotic cell surface [GO:0070782]
jg29368	D3ZYR1	9.91e-64	F-BAR domain only protein 2	NA	clathrin-coated pit [GO:0005905]; clathrin-coated vesicle [GO:0030136]; cytoplasm [GO:0005737]; plasma membrane [GO:0005886]; presynaptic endocytic zone membrane [GO:0098835]; identical protein binding [GO:0042802]; phosphatidylinositol binding [GO:0035091]; phosphatidylinositol-4,5-bisphosphate binding [GO:0005546]; phosphatidylserine binding [GO:0001786]; clathrin coat assembly [GO:0048268]; cl…
jg29371	D3ZYR1	1.67e-113	F-BAR domain only protein 2	NA	clathrin-coated pit [GO:0005905]; clathrin-coated vesicle [GO:0030136]; cytoplasm [GO:0005737]; plasma membrane [GO:0005886]; presynaptic endocytic zone membrane [GO:0098835]; identical protein binding [GO:0042802]; phosphatidylinositol binding [GO:0035091]; phosphatidylinositol-4,5-bisphosphate binding [GO:0005546]; phosphatidylserine binding [GO:0001786]; clathrin coat assembly [GO:0048268]; cl…
jg29402	Q01484	5.37e-31	Ankyrin-2 (ANK-2) (Ankyrin-B) (Brain ankyrin) (Non-erythroid ankyrin)	NP_001120965.1 [Q01484-5];NP_001139.3 [Q01484-4];NP_066187.2 [Q01484-2];	A band [GO:0031672]; apical plasma membrane [GO:0016324]; basolateral plasma membrane [GO:0016323]; costamere [GO:0043034]; cytoskeleton [GO:0005856]; cytosol [GO:0005829]; early endosome [GO:0005769]; intercalated disc [GO:0014704]; lysosome [GO:0005764]; M band [GO:0031430]; membrane raft [GO:0045121]; mitochondrion [GO:0005739]; neuron projection [GO:0043005]; plasma membrane [GO:0005886]; pos…
jg30140	P41233	0	Phospholipid-transporting ATPase ABCA1 (EC 7.6.2.1) (ATP-binding cassette sub-family A member 1) (ATP-binding cassette transporter 1) (ABC-1) (ATP-binding cassette 1)	NP_038482.3;	basolateral plasma membrane [GO:0016323]; cell surface [GO:0009986]; endocytic vesicle [GO:0030139]; endosome [GO:0005768]; external side of plasma membrane [GO:0009897]; Golgi apparatus [GO:0005794]; integral component of plasma membrane [GO:0005887]; intracellular membrane-bounded organelle [GO:0043231]; intracellular vesicle [GO:0097708]; membrane [GO:0016020]; membrane raft [GO:0045121]; peri…
jg30141	P41233	0	Phospholipid-transporting ATPase ABCA1 (EC 7.6.2.1) (ATP-binding cassette sub-family A member 1) (ATP-binding cassette transporter 1) (ABC-1) (ATP-binding cassette 1)	NP_038482.3;	basolateral plasma membrane [GO:0016323]; cell surface [GO:0009986]; endocytic vesicle [GO:0030139]; endosome [GO:0005768]; external side of plasma membrane [GO:0009897]; Golgi apparatus [GO:0005794]; integral component of plasma membrane [GO:0005887]; intracellular membrane-bounded organelle [GO:0043231]; intracellular vesicle [GO:0097708]; membrane [GO:0016020]; membrane raft [GO:0045121]; peri…
jg30198	A8XMW6	2.14e-05	Cell death abnormality protein 1	NA	cell surface [GO:0009986]; integral component of membrane [GO:0016021]; phagocytic vesicle membrane [GO:0030670]; plasma membrane [GO:0005886]; actin cytoskeleton reorganization [GO:0031532]; apoptotic process [GO:0006915]; cellular response to unfolded protein [GO:0034620]; defense response to bacterium [GO:0042742]; engulfment of apoptotic cell [GO:0043652]; establishment of protein localizatio…
jg30314	Q68EK7	2.53e-134	Ras-related protein Rab-4B (EC 3.6.5.2)	NP_001004002.1;	endosome [GO:0005768]; insulin-responsive compartment [GO:0032593]; plasma membrane [GO:0005886]; G protein activity [GO:0003925]; GTP binding [GO:0005525]; protein transport [GO:0015031]; Rab protein signal transduction [GO:0032482]; regulation of endocytosis [GO:0030100]
jg30514	Q86YT6	0	E3 ubiquitin-protein ligase MIB1 (EC 2.3.2.27) (DAPK-interacting protein 1) (DIP-1) (Mind bomb homolog 1) (RING-type E3 ubiquitin transferase MIB1) (Zinc finger ZZ type with ankyrin repeat domain protein 2)	NP_065825.1;	centrosome [GO:0005813]; cytoplasm [GO:0005737]; cytoplasmic vesicle [GO:0031410]; cytosol [GO:0005829]; plasma membrane [GO:0005886]; postsynaptic density [GO:0014069]; ubiquitin-protein transferase activity [GO:0004842]; zinc ion binding [GO:0008270]; blood vessel development [GO:0001568]; endocytosis [GO:0006897]; heart looping [GO:0001947]; in utero embryonic development [GO:0001701]; negativ…
jg30523	Q86YT6	0	E3 ubiquitin-protein ligase MIB1 (EC 2.3.2.27) (DAPK-interacting protein 1) (DIP-1) (Mind bomb homolog 1) (RING-type E3 ubiquitin transferase MIB1) (Zinc finger ZZ type with ankyrin repeat domain protein 2)	NP_065825.1;	centrosome [GO:0005813]; cytoplasm [GO:0005737]; cytoplasmic vesicle [GO:0031410]; cytosol [GO:0005829]; plasma membrane [GO:0005886]; postsynaptic density [GO:0014069]; ubiquitin-protein transferase activity [GO:0004842]; zinc ion binding [GO:0008270]; blood vessel development [GO:0001568]; endocytosis [GO:0006897]; heart looping [GO:0001947]; in utero embryonic development [GO:0001701]; negativ…
jg30778	O95477	9.73e-18	Phospholipid-transporting ATPase ABCA1 (EC 7.6.2.1) (ATP-binding cassette sub-family A member 1) (ATP-binding cassette transporter 1) (ABC-1) (ATP-binding cassette 1) (Cholesterol efflux regulatory protein)	NP_005493.2;	endocytic vesicle [GO:0030139]; endoplasmic reticulum membrane [GO:0005789]; endosome [GO:0005768]; external side of plasma membrane [GO:0009897]; Golgi apparatus [GO:0005794]; integral component of plasma membrane [GO:0005887]; intracellular membrane-bounded organelle [GO:0043231]; intracellular vesicle [GO:0097708]; membrane raft [GO:0045121]; perinuclear region of cytoplasm [GO:0048471]; phago…
jg30904	P28334	0.000178	5-hydroxytryptamine receptor 1B (5-HT-1B) (5-HT1B) (Serotonin receptor 1B)	NP_034612.1;	calyx of Held [GO:0044305]; cytoplasm [GO:0005737]; dendrite [GO:0030425]; endoplasmic reticulum [GO:0005783]; G protein-coupled serotonin receptor complex [GO:0098666]; integral component of plasma membrane [GO:0005887]; integral component of presynaptic membrane [GO:0099056]; plasma membrane [GO:0005886]; serotonergic synapse [GO:0099154]; G protein-coupled serotonin receptor activity [GO:00049…
jg30919	Q960X8	2.19e-13	Hepatocyte growth factor-regulated tyrosine kinase substrate	NP_525099.3 [Q960X8-1];NP_722830.2 [Q960X8-1];NP_722831.1 [Q960X8-2];	cell cortex [GO:0005938]; cytosol [GO:0005829]; endosome [GO:0005768]; perinuclear region of cytoplasm [GO:0048471]; metal ion binding [GO:0046872]; phosphatidylinositol binding [GO:0035091]; ubiquitin binding [GO:0043130]; early endosome to late endosome transport [GO:0045022]; endocytic recycling [GO:0032456]; endocytosis [GO:0006897]; endosomal transport [GO:0016197]; endosome transport via mu…
jg31006	Q8WXA3	1.46e-108	RUN and FYVE domain-containing protein 2 (Rab4-interacting protein related)	NP_001035882.1 [Q8WXA3-4];NP_001265154.1 [Q8WXA3-5];NP_001317032.1 [Q8WXA3-2];NP_060457.4 [Q8WXA3-3];XP_005270012.1;XP_011538244.1 [Q8WXA3-2];	cytoplasm [GO:0005737]; endosome [GO:0005768]; nucleus [GO:0005634]; metal ion binding [GO:0046872]; SH3 domain binding [GO:0017124]; regulation of endocytosis [GO:0030100]
jg3103	Q6DFV3	3.2e-86	Rho GTPase-activating protein 21 (Rho GTPase-activating protein 10) (Rho-type GTPase-activating protein 21)	NP_001074833.3;	actin cytoskeleton [GO:0015629]; cell junction [GO:0030054]; cytoplasmic vesicle membrane [GO:0030659]; Golgi apparatus [GO:0005794]; Golgi membrane [GO:0000139]; plasma membrane [GO:0005886]; GTPase activator activity [GO:0005096]; establishment of Golgi localization [GO:0051683]; Golgi localization [GO:0051645]; Golgi organization [GO:0007030]; maintenance of Golgi location [GO:0051684]; organe…
jg31086	P30533	1.17e-34	Alpha-2-macroglobulin receptor-associated protein (Alpha-2-MRAP) (Low density lipoprotein receptor-related protein-associated protein 1) (RAP)	NP_002328.1;	cell surface [GO:0009986]; cis-Golgi network [GO:0005801]; endomembrane system [GO:0012505]; endoplasmic reticulum [GO:0005783]; endoplasmic reticulum-Golgi intermediate compartment [GO:0005793]; endosome [GO:0005768]; endosome lumen [GO:0031904]; extracellular region [GO:0005576]; Golgi apparatus [GO:0005794]; Golgi lumen [GO:0005796]; plasma membrane [GO:0005886]; rough endoplasmic reticulum lu…
jg31153	P55302	2.54e-18	Alpha-2-macroglobulin receptor-associated protein (Alpha-2-MRAP) (Heparin-binding protein 44) (HBP-44) (Low density lipoprotein receptor-related protein-associated protein 1) (RAP)	NP_038615.2;	cell surface [GO:0009986]; cis-Golgi network [GO:0005801]; cytoplasm [GO:0005737]; endomembrane system [GO:0012505]; endoplasmic reticulum [GO:0005783]; endoplasmic reticulum-Golgi intermediate compartment [GO:0005793]; endosome [GO:0005768]; endosome lumen [GO:0031904]; Golgi apparatus [GO:0005794]; Golgi lumen [GO:0005796]; plasma membrane [GO:0005886]; rough endoplasmic reticulum [GO:0005791];…
jg31533	Q01484	2.91e-26	Ankyrin-2 (ANK-2) (Ankyrin-B) (Brain ankyrin) (Non-erythroid ankyrin)	NP_001120965.1 [Q01484-5];NP_001139.3 [Q01484-4];NP_066187.2 [Q01484-2];	A band [GO:0031672]; apical plasma membrane [GO:0016324]; basolateral plasma membrane [GO:0016323]; costamere [GO:0043034]; cytoskeleton [GO:0005856]; cytosol [GO:0005829]; early endosome [GO:0005769]; intercalated disc [GO:0014704]; lysosome [GO:0005764]; M band [GO:0031430]; membrane raft [GO:0045121]; mitochondrion [GO:0005739]; neuron projection [GO:0043005]; plasma membrane [GO:0005886]; pos…
jg31535	Q01484	0	Ankyrin-2 (ANK-2) (Ankyrin-B) (Brain ankyrin) (Non-erythroid ankyrin)	NP_001120965.1 [Q01484-5];NP_001139.3 [Q01484-4];NP_066187.2 [Q01484-2];	A band [GO:0031672]; apical plasma membrane [GO:0016324]; basolateral plasma membrane [GO:0016323]; costamere [GO:0043034]; cytoskeleton [GO:0005856]; cytosol [GO:0005829]; early endosome [GO:0005769]; intercalated disc [GO:0014704]; lysosome [GO:0005764]; M band [GO:0031430]; membrane raft [GO:0045121]; mitochondrion [GO:0005739]; neuron projection [GO:0043005]; plasma membrane [GO:0005886]; pos…
jg31537	Q01484	9.87e-10	Ankyrin-2 (ANK-2) (Ankyrin-B) (Brain ankyrin) (Non-erythroid ankyrin)	NP_001120965.1 [Q01484-5];NP_001139.3 [Q01484-4];NP_066187.2 [Q01484-2];	A band [GO:0031672]; apical plasma membrane [GO:0016324]; basolateral plasma membrane [GO:0016323]; costamere [GO:0043034]; cytoskeleton [GO:0005856]; cytosol [GO:0005829]; early endosome [GO:0005769]; intercalated disc [GO:0014704]; lysosome [GO:0005764]; M band [GO:0031430]; membrane raft [GO:0045121]; mitochondrion [GO:0005739]; neuron projection [GO:0043005]; plasma membrane [GO:0005886]; pos…
jg31607	Q2LK95	1.17e-06	Collectin-10 (Collectin-1) (CL-1) (cCL-1)	NP_001034687.1;	collagen trimer [GO:0005581]; extracellular space [GO:0005615]; Golgi apparatus [GO:0005794]; chemoattractant activity [GO:0042056]; mannose binding [GO:0005537]; complement activation, lectin pathway [GO:0001867]; cranial skeletal system development [GO:1904888]; positive regulation of opsonization [GO:1903028]; proteolysis [GO:0006508]
jg31640	P15153	3.17e-128	Ras-related C3 botulinum toxin substrate 2 (GX) (Small G protein) (p21-Rac2)	NP_002863.1;	cell cortex [GO:0005938]; cell projection [GO:0042995]; cytoplasmic vesicle [GO:0031410]; cytoskeleton [GO:0005856]; cytosol [GO:0005829]; endoplasmic reticulum membrane [GO:0005789]; extracellular exosome [GO:0070062]; focal adhesion [GO:0005925]; lamellipodium [GO:0030027]; mitochondrial outer membrane [GO:0005741]; NADPH oxidase complex [GO:0043020]; nuclear envelope [GO:0005635]; phagocytic v…
jg31649	Q86UD5	1e-129	Sodium/hydrogen exchanger 9B2 (Na(+)/H(+) exchanger NHA2) (Na(+)/H(+) exchanger-like domain-containing protein 2) (NHE domain-containing protein 2) (Sodium/hydrogen exchanger-like domain-containing protein 2) (Solute carrier family 9 subfamily B member 2)	NP_001287685.1;NP_849155.2 [Q86UD5-1];XP_006714148.1;	apical plasma membrane [GO:0016324]; basolateral plasma membrane [GO:0016323]; endosome membrane [GO:0010008]; integral component of membrane [GO:0016021]; mitochondrial inner membrane [GO:0005743]; mitochondrial membrane [GO:0031966]; plasma membrane [GO:0005886]; sperm principal piece [GO:0097228]; synaptic vesicle membrane [GO:0030672]; identical protein binding [GO:0042802]; lithium:proton an…
jg31843	P62957	1.67e-27	Voltage-dependent calcium channel gamma-7 subunit (Neuronal voltage-gated calcium channel gamma-7 subunit) (Transmembrane AMPAR regulatory protein gamma-7) (TARP gamma-7)	NP_542426.1;XP_006228075.1;	AMPA glutamate receptor complex [GO:0032281]; cerebellar mossy fiber [GO:0044300]; cytoplasm [GO:0005737]; early endosome [GO:0005769]; glutamatergic synapse [GO:0098978]; integral component of postsynaptic density membrane [GO:0099061]; L-type voltage-gated calcium channel complex [GO:1990454]; neuron projection [GO:0043005]; neuronal cell body [GO:0043025]; postsynaptic density membrane [GO:009…
jg319	Q29611	1.34e-90	Battenin (Protein CLN3)	NA	autolysosome [GO:0044754]; caveola [GO:0005901]; cytoplasm [GO:0005737]; cytosol [GO:0005829]; early endosome [GO:0005769]; early endosome membrane [GO:0031901]; endoplasmic reticulum [GO:0005783]; Golgi apparatus [GO:0005794]; Golgi membrane [GO:0000139]; Golgi stack [GO:0005795]; integral component of endoplasmic reticulum membrane [GO:0030176]; integral component of membrane [GO:0016021]; late…
jg31976	Q5BKR2	3.4e-117	Sodium/hydrogen exchanger 9B2 (NHA-oc) (Na(+)/H(+) exchanger NHA2) (Na(+)/H(+) exchanger-like domain-containing protein 2) (NHE domain-containing protein 2) (Soditlum/hydrogen exchanger-like domain-containing protein 2) (Solute carrier family 9 subfamily B member 2)	NP_849208.4 [Q5BKR2-1];XP_006502461.1 [Q5BKR2-1];XP_006502462.1 [Q5BKR2-1];	basolateral plasma membrane [GO:0016323]; endosome membrane [GO:0010008]; integral component of membrane [GO:0016021]; intracellular vesicle [GO:0097708]; mitochondrial inner membrane [GO:0005743]; mitochondrial membrane [GO:0031966]; plasma membrane [GO:0005886]; sperm principal piece [GO:0097228]; synaptic vesicle membrane [GO:0030672]; identical protein binding [GO:0042802]; lithium:proton ant…
jg3198	Q9H2B2	2.9e-103	Synaptotagmin-4 (Synaptotagmin IV) (SytIV)	NP_065834.1 [Q9H2B2-1];	astrocyte projection [GO:0097449]; axon [GO:0030424]; dendrite [GO:0030425]; dense core granule membrane [GO:0032127]; exocytic vesicle [GO:0070382]; glutamatergic synapse [GO:0098978]; integral component of Golgi membrane [GO:0030173]; integral component of neuronal dense core vesicle membrane [GO:0099066]; integral component of synaptic vesicle membrane [GO:0030285]; microvesicle [GO:1990742]; …
jg31980	Q5BKR2	7.46e-121	Sodium/hydrogen exchanger 9B2 (NHA-oc) (Na(+)/H(+) exchanger NHA2) (Na(+)/H(+) exchanger-like domain-containing protein 2) (NHE domain-containing protein 2) (Soditlum/hydrogen exchanger-like domain-containing protein 2) (Solute carrier family 9 subfamily B member 2)	NP_849208.4 [Q5BKR2-1];XP_006502461.1 [Q5BKR2-1];XP_006502462.1 [Q5BKR2-1];	basolateral plasma membrane [GO:0016323]; endosome membrane [GO:0010008]; integral component of membrane [GO:0016021]; intracellular vesicle [GO:0097708]; mitochondrial inner membrane [GO:0005743]; mitochondrial membrane [GO:0031966]; plasma membrane [GO:0005886]; sperm principal piece [GO:0097228]; synaptic vesicle membrane [GO:0030672]; identical protein binding [GO:0042802]; lithium:proton ant…
jg32223	P49815	0	Tuberin (Tuberous sclerosis 2 protein)	NP_000539.2 [P49815-1];NP_001070651.1 [P49815-5];NP_001107854.1 [P49815-4];NP_001305756.1 [P49815-6];NP_001305758.1 [P49815-7];NP_001305760.1;NP_001305761.1;XP_005255586.2;XP_016879105.1;	cytoplasm [GO:0005737]; cytosol [GO:0005829]; Golgi apparatus [GO:0005794]; lysosome [GO:0005764]; membrane [GO:0016020]; nucleus [GO:0005634]; perinuclear region of cytoplasm [GO:0048471]; postsynaptic density [GO:0014069]; TSC1-TSC2 complex [GO:0033596]; GTPase activator activity [GO:0005096]; Hsp90 protein binding [GO:0051879]; phosphatase binding [GO:0019902]; protein homodimerization activit…
jg32225	P49815	9.43e-80	Tuberin (Tuberous sclerosis 2 protein)	NP_000539.2 [P49815-1];NP_001070651.1 [P49815-5];NP_001107854.1 [P49815-4];NP_001305756.1 [P49815-6];NP_001305758.1 [P49815-7];NP_001305760.1;NP_001305761.1;XP_005255586.2;XP_016879105.1;	cytoplasm [GO:0005737]; cytosol [GO:0005829]; Golgi apparatus [GO:0005794]; lysosome [GO:0005764]; membrane [GO:0016020]; nucleus [GO:0005634]; perinuclear region of cytoplasm [GO:0048471]; postsynaptic density [GO:0014069]; TSC1-TSC2 complex [GO:0033596]; GTPase activator activity [GO:0005096]; Hsp90 protein binding [GO:0051879]; phosphatase binding [GO:0019902]; protein homodimerization activit…
jg32271	O70244	1.2e-06	Cubilin (460 kDa receptor) (Glycoprotein 280) (gp280) (Intrinsic factor-cobalamin receptor) (Intrinsic factor-vitamin B12 receptor)	NP_445784.1;	apical part of cell [GO:0045177]; apical plasma membrane [GO:0016324]; brush border [GO:0005903]; brush border membrane [GO:0031526]; clathrin-coated pit [GO:0005905]; coated vesicle [GO:0030135]; cytoplasm [GO:0005737]; endocytic vesicle [GO:0030139]; endocytic vesicle membrane [GO:0030666]; endoplasmic reticulum [GO:0005783]; endosome [GO:0005768]; endosome membrane [GO:0010008]; extracellular …
jg32716	Q9EP80	0	PRKCA-binding protein (Protein interacting with C kinase 1) (Protein kinase C-alpha-binding protein)	NP_445912.1;	cytoplasm [GO:0005737]; cytoskeleton [GO:0005856]; dendrite [GO:0030425]; glutamatergic synapse [GO:0098978]; Golgi apparatus [GO:0005794]; mitochondrion [GO:0005739]; neuron projection [GO:0043005]; perinuclear region of cytoplasm [GO:0048471]; plasma membrane [GO:0005886]; postsynaptic density [GO:0014069]; postsynaptic early endosome [GO:0098842]; postsynaptic endocytic zone [GO:0098843]; pres…
jg32806	Q9Z1Z3	1.31e-113	Epsin-2 (EPS-15-interacting protein 2)	NA	clathrin coat of endocytic vesicle [GO:0030128]; clathrin vesicle coat [GO:0030125]; endosome [GO:0005768]; plasma membrane [GO:0005886]; clathrin binding [GO:0030276]; phospholipid binding [GO:0005543]; embryonic organ development [GO:0048568]; endocytosis [GO:0006897]; in utero embryonic development [GO:0001701]; negative regulation of sprouting angiogenesis [GO:1903671]; negative regulation of…
jg32869	O08586	4.09e-146	Phosphatidylinositol 3,4,5-trisphosphate 3-phosphatase and dual-specificity protein phosphatase PTEN (EC 3.1.3.16) (EC 3.1.3.48) (EC 3.1.3.67) (Mutated in multiple advanced cancers 1) (Phosphatase and tensin homolog)	NP_032986.1;	apical plasma membrane [GO:0016324]; cell projection [GO:0042995]; cytoplasm [GO:0005737]; cytoplasmic side of plasma membrane [GO:0009898]; cytosol [GO:0005829]; dendritic spine [GO:0043197]; mitochondrion [GO:0005739]; myelin sheath adaxonal region [GO:0035749]; neuron projection [GO:0043005]; nucleoplasm [GO:0005654]; nucleus [GO:0005634]; plasma membrane [GO:0005886]; PML body [GO:0016605]; p…
jg33188	Q91V26	1.52e-62	Sphingosine kinase 1 (SK 1) (SPK 1) (EC 2.7.1.91) (Acetyltransferase SPHK1) (EC 2.3.1.-)	NP_001257736.1;NP_001257737.1;NP_001257738.1;NP_001257739.1;NP_001257740.1;NP_596877.2;	axon [GO:0030424]; clathrin-coated pit [GO:0005905]; cytoplasm [GO:0005737]; cytosol [GO:0005829]; early endosome membrane [GO:0031901]; endocytic vesicle [GO:0030139]; intracellular membrane-bounded organelle [GO:0043231]; membrane [GO:0016020]; neuron projection [GO:0043005]; nucleus [GO:0005634]; plasma membrane [GO:0005886]; presynapse [GO:0098793]; synaptic vesicle [GO:0008021]; acetyltransf…
jg33382	Q9JHW5	8.16e-36	Vesicle-associated membrane protein 7 (VAMP-7) (Synaptobrevin-like protein 1)	NP_445983.1;XP_006249078.1;	apical part of cell [GO:0045177]; azurophil granule membrane [GO:0035577]; cell surface [GO:0009986]; cytoplasm [GO:0005737]; endoplasmic reticulum membrane [GO:0005789]; filopodium [GO:0030175]; Golgi apparatus [GO:0005794]; hippocampal mossy fiber to CA3 synapse [GO:0098686]; integral component of synaptic vesicle membrane [GO:0030285]; lamellipodium [GO:0030027]; late endosome membrane [GO:003…
jg33604	O08796	6.45e-174	Eukaryotic elongation factor 2 kinase (eEF-2 kinase) (eEF-2K) (EC 2.7.11.20) (Calcium/calmodulin-dependent eukaryotic elongation factor 2 kinase)	NP_001254639.1;NP_001254640.1;NP_031934.1;XP_006507405.1;XP_006507406.1;	dendritic spine [GO:0043197]; postsynaptic density [GO:0014069]; ATP binding [GO:0005524]; calcium ion binding [GO:0005509]; calmodulin binding [GO:0005516]; elongation factor-2 kinase activity [GO:0004686]; translation factor activity, RNA binding [GO:0008135]; cellular response to anoxia [GO:0071454]; cellular response to brain-derived neurotrophic factor stimulus [GO:1990416]; cellular respons…
jg33694	Q7KRY7	3.4e-28	Protein lap4 (Protein scribble) (Protein smell-impaired)	NP_001014669.1 [Q7KRY7-8];NP_001014670.2 [Q7KRY7-7];NP_001036761.3 [Q7KRY7-2];NP_001247318.1 [Q7KRY7-10];NP_524754.2 [Q7KRY7-1];NP_733154.1 [Q7KRY7-2];NP_733155.2 [Q7KRY7-11];NP_733156.1 [Q7KRY7-3];	adherens junction [GO:0005912]; apicolateral plasma membrane [GO:0016327]; basolateral part of cell [GO:1990794]; basolateral plasma membrane [GO:0016323]; bicellular tight junction [GO:0005923]; cell cortex [GO:0005938]; cell junction [GO:0030054]; fusome [GO:0045169]; lateral plasma membrane [GO:0016328]; neuromuscular junction [GO:0031594]; postsynaptic density [GO:0014069]; septate junction […
jg33798	Q9VAF5	3.89e-15	Cadherin-99C	NP_001189311.1;NP_733314.1;	apical plasma membrane [GO:0016324]; endosome membrane [GO:0010008]; integral component of plasma membrane [GO:0005887]; microvillus [GO:0005902]; microvillus membrane [GO:0031528]; calcium ion binding [GO:0005509]; myosin binding [GO:0017022]; apical protein localization [GO:0045176]; calcium-dependent cell-cell adhesion via plasma membrane cell adhesion molecules [GO:0016339]; calcium-mediated …
jg33801	P20654	1.51e-164	Serine/threonine-protein phosphatase PP1 (EC 3.1.3.16)	XP_658014.1;	cell septum [GO:0030428]; cellular bud neck septin collar [GO:0032174]; cytoplasm [GO:0005737]; incipient cellular bud site [GO:0000131]; kinetochore [GO:0000776]; mating projection base [GO:0001400]; mRNA cleavage and polyadenylation specificity factor complex [GO:0005847]; nucleolus [GO:0005730]; nucleus [GO:0005634]; protein phosphatase type 1 complex [GO:0000164]; spindle pole body [GO:000581…
jg34219	Q9NR12	2.58e-16	PDZ and LIM domain protein 7 (LIM mineralization protein) (LMP) (Protein enigma)	NP_005442.2 [Q9NR12-1];NP_976227.1 [Q9NR12-2];NP_998801.1 [Q9NR12-6];	actin cytoskeleton [GO:0015629]; adherens junction [GO:0005912]; cytosol [GO:0005829]; filamentous actin [GO:0031941]; focal adhesion [GO:0005925]; nucleoplasm [GO:0005654]; ruffle [GO:0001726]; stress fiber [GO:0001725]; Z disc [GO:0030018]; actin binding [GO:0003779]; metal ion binding [GO:0046872]; muscle alpha-actinin binding [GO:0051371]; actin cytoskeleton organization [GO:0030036]; cell di…
jg34431	Q60631	1.42e-81	Growth factor receptor-bound protein 2 (Adapter protein GRB2) (SH2/SH3 adapter GRB2)	NP_001300865.1 [Q60631-1];NP_001300866.1 [Q60631-1];NP_032189.1 [Q60631-1];	cell-cell junction [GO:0005911]; COP9 signalosome [GO:0008180]; cytoplasm [GO:0005737]; cytosol [GO:0005829]; endosome [GO:0005768]; Golgi apparatus [GO:0005794]; Grb2-EGFR complex [GO:0070436]; membrane [GO:0016020]; nucleolus [GO:0005730]; nucleoplasm [GO:0005654]; nucleus [GO:0005634]; plasma membrane [GO:0005886]; protein-containing complex [GO:0032991]; vesicle membrane [GO:0012506]; enzyme …
jg34571	P19835	0.000714	Bile salt-activated lipase (BAL) (EC 3.1.1.13) (EC 3.1.1.3) (EC 3.1.1.6) (Bile salt-stimulated lipase) (BSSL) (Bucelipase) (Carboxyl ester lipase) (Cholesterol esterase) (Pancreatic lysophospholipase) (Sterol esterase)	NA	cell surface [GO:0009986]; cytoplasm [GO:0005737]; extracellular exosome [GO:0070062]; extracellular region [GO:0005576]; extracellular space [GO:0005615]; integral component of plasma membrane [GO:0005887]; integral component of postsynaptic specialization membrane [GO:0099060]; presynapse [GO:0098793]; synapse [GO:0045202]; acetylesterase activity [GO:0008126]; catalytic activity [GO:0003824]; …
jg3463	P20645	1.67e-07	Cation-dependent mannose-6-phosphate receptor (CD Man-6-P receptor) (CD-MPR) (46 kDa mannose 6-phosphate receptor) (MPR 46)	NP_002346.1;XP_005253433.1;	clathrin-coated endocytic vesicle membrane [GO:0030669]; endosome [GO:0005768]; integral component of plasma membrane [GO:0005887]; late endosome [GO:0005770]; lysosomal membrane [GO:0005765]; membrane [GO:0016020]; perinuclear region of cytoplasm [GO:0048471]; plasma membrane [GO:0005886]; trans-Golgi network [GO:0005802]; trans-Golgi network membrane [GO:0032588]; transport vesicle [GO:0030133]…
jg3464	P20645	8.08e-10	Cation-dependent mannose-6-phosphate receptor (CD Man-6-P receptor) (CD-MPR) (46 kDa mannose 6-phosphate receptor) (MPR 46)	NP_002346.1;XP_005253433.1;	clathrin-coated endocytic vesicle membrane [GO:0030669]; endosome [GO:0005768]; integral component of plasma membrane [GO:0005887]; late endosome [GO:0005770]; lysosomal membrane [GO:0005765]; membrane [GO:0016020]; perinuclear region of cytoplasm [GO:0048471]; plasma membrane [GO:0005886]; trans-Golgi network [GO:0005802]; trans-Golgi network membrane [GO:0032588]; transport vesicle [GO:0030133]…
jg34909	F1MH24	9.38e-144	AP2-associated protein kinase 1 (EC 2.7.11.1) (Adaptor-associated kinase 1)	NA	cell leading edge [GO:0031252]; clathrin-coated pit [GO:0005905]; clathrin-coated vesicle [GO:0030136]; cytoplasm [GO:0005737]; extrinsic component of plasma membrane [GO:0019897]; terminal bouton [GO:0043195]; AP-2 adaptor complex binding [GO:0035612]; ATP binding [GO:0005524]; Notch binding [GO:0005112]; protein serine kinase activity [GO:0106310]; protein serine/threonine kinase activity [GO:0…
jg3498	P49260	2.41e-08	Secretory phospholipase A2 receptor (PLA2-R) (PLA2R) (180 kDa secretory phospholipase A2 receptor) (M-type receptor) [Cleaved into: Soluble secretory phospholipase A2 receptor (Soluble PLA2-R) (Soluble PLA2R)]	NP_001075803.1;	extracellular region [GO:0005576]; integral component of membrane [GO:0016021]; plasma membrane [GO:0005886]; carbohydrate binding [GO:0030246]; phospholipase binding [GO:0043274]; signaling receptor activity [GO:0038023]; oxidative stress-induced premature senescence [GO:0090403]; positive regulation of arachidonic acid secretion [GO:0090238]; positive regulation of cytokine production [GO:00018…
jg35032	Q64449	1.52e-08	C-type mannose receptor 2 (Lectin lambda) (Macrophage mannose receptor 2) (CD antigen CD280)	NP_032652.3 [Q64449-1];	cell surface [GO:0009986]; integral component of membrane [GO:0016021]; plasma membrane [GO:0005886]; carbohydrate binding [GO:0030246]; collagen binding [GO:0005518]; signaling receptor activity [GO:0038023]; collagen catabolic process [GO:0030574]; endocytosis [GO:0006897]
jg35377	Q810B6	0	Rabankyrin-5 (Rank-5) (Ankyrin repeat and FYVE domain-containing protein 1) (Ankyrin repeats hooked to a zinc finger motif)	NP_033801.4 [Q810B6-1];	cytosol [GO:0005829]; early endosome [GO:0005769]; endosome [GO:0005768]; endosome membrane [GO:0010008]; intracellular membrane-bounded organelle [GO:0043231]; macropinosome [GO:0044354]; membrane [GO:0016020]; retromer complex [GO:0030904]; metal ion binding [GO:0046872]; phosphatidylinositol phosphate binding [GO:1901981]; small GTPase binding [GO:0031267]; endocytosis [GO:0006897]; endosomal …
jg35411	Q9UBG0	0.000135	C-type mannose receptor 2 (C-type lectin domain family 13 member E) (Endocytic receptor 180) (Macrophage mannose receptor 2) (Urokinase-type plasminogen activator receptor-associated protein) (UPAR-associated protein) (Urokinase receptor-associated protein) (CD antigen CD280)	NP_006030.2;	focal adhesion [GO:0005925]; integral component of membrane [GO:0016021]; membrane [GO:0016020]; carbohydrate binding [GO:0030246]; collagen binding [GO:0005518]; signaling receptor activity [GO:0038023]; collagen catabolic process [GO:0030574]; endocytosis [GO:0006897]; osteoblast differentiation [GO:0001649]
jg35487	Q61830	7.02e-12	Macrophage mannose receptor 1 (MMR) (CD antigen CD206)	NP_032651.2;	cell surface [GO:0009986]; endosome membrane [GO:0010008]; integral component of membrane [GO:0016021]; plasma membrane [GO:0005886]; cargo receptor activity [GO:0038024]; mannose binding [GO:0005537]; signaling receptor activity [GO:0038023]; transmembrane signaling receptor activity [GO:0004888]; cellular response to interferon-gamma [GO:0071346]; cellular response to interleukin-4 [GO:0071353]…
jg35596	Q9VI75	2.16e-177	Phosphatidylinositol-binding clathrin assembly protein LAP (Like-AP180)	NP_524252.2;	clathrin-coated pit [GO:0005905]; clathrin-coated vesicle [GO:0030136]; extrinsic component of presynaptic endocytic zone membrane [GO:0098894]; Golgi apparatus [GO:0005794]; synaptic vesicle [GO:0008021]; 1-phosphatidylinositol binding [GO:0005545]; clathrin binding [GO:0030276]; clathrin heavy chain binding [GO:0032050]; phosphatidylinositol-4,5-bisphosphate binding [GO:0005546]; SNARE binding …
jg35599	Q61548	1.14e-08	Clathrin coat assembly protein AP180 (91 kDa synaptosomal-associated protein) (Clathrin coat-associated protein AP180) (Phosphoprotein F1-20)	NP_001264911.1 [Q61548-3];NP_001264915.1 [Q61548-2];NP_038697.1 [Q61548-1];XP_006510957.1;XP_006510963.1 [Q61548-3];	AP-2 adaptor complex [GO:0030122]; axon terminus [GO:0043679]; clathrin-coated pit [GO:0005905]; clathrin-coated vesicle [GO:0030136]; cytoplasm [GO:0005737]; cytosol [GO:0005829]; extrinsic component of endosome membrane [GO:0031313]; extrinsic component of presynaptic endocytic zone membrane [GO:0098894]; neuron projection [GO:0043005]; neuronal cell body [GO:0043025]; parallel fiber to Purkinj…
jg35798	Q91ZX1	4.15e-06	CD209 antigen-like protein A (Dendritic cell-specific ICAM-3-grabbing non-integrin) (DC-SIGN) (CD antigen CD209)	NP_573501.1 [Q91ZX1-1];	cell surface [GO:0009986]; external side of plasma membrane [GO:0009897]; integral component of membrane [GO:0016021]; plasma membrane [GO:0005886]; carbohydrate binding [GO:0030246]; carbohydrate derivative binding [GO:0097367]; mannose binding [GO:0005537]; metal ion binding [GO:0046872]; virus receptor activity [GO:0001618]; endocytosis [GO:0006897]; regulation of T cell proliferation [GO:0042…
jg35859	P70425	2.47e-18	GTP-binding protein Rit2 (EC 3.6.5.2) (Ras-like protein expressed in neurons) (Ras-like without CAAX protein 2)	NP_033091.1;	cell body [GO:0044297]; cytoplasm [GO:0005737]; cytosol [GO:0005829]; dendritic tree [GO:0097447]; Golgi apparatus [GO:0005794]; membrane raft [GO:0045121]; neuron projection [GO:0043005]; nucleoplasm [GO:0005654]; nucleus [GO:0005634]; plasma membrane [GO:0005886]; calmodulin binding [GO:0005516]; chromatin binding [GO:0003682]; G protein activity [GO:0003925]; GDP binding [GO:0019003]; GTP bind…
jg36096	Q8NFZ3	4.74e-47	Neuroligin-4, Y-linked (Neuroligin Y)	NP_001157710.1 [Q8NFZ3-4];NP_001193779.1 [Q8NFZ3-2];NP_055708.3 [Q8NFZ3-1];XP_016885523.1;XP_016885524.1;XP_016885525.1 [Q8NFZ3-1];XP_016885526.1;XP_016885527.1;XP_016885529.1 [Q8NFZ3-2];XP_016885530.1 [Q8NFZ3-4];	asymmetric, glutamatergic, excitatory synapse [GO:0098985]; cell surface [GO:0009986]; integral component of plasma membrane [GO:0005887]; integral component of postsynaptic specialization membrane [GO:0099060]; plasma membrane [GO:0005886]; postsynaptic density membrane [GO:0098839]; presynapse [GO:0098793]; spanning component of membrane [GO:0089717]; symmetric, GABA-ergic, inhibitory synapse […
jg36193	Q54F25	3.83e-58	Battenin (Protein CLN3 homolog)	XP_635365.1;	contractile vacuole [GO:0000331]; endocytic vesicle [GO:0030139]; Golgi apparatus [GO:0005794]; integral component of membrane [GO:0016021]; lysosomal membrane [GO:0005765]; vacuole [GO:0005773]; aggregation involved in sorocarp development [GO:0031152]; cell-cell adhesion [GO:0098609]; cell-substrate adhesion [GO:0031589]; cellular water homeostasis [GO:0009992]; hyperosmotic response [GO:000697…
jg36285	Q00610	0	Clathrin heavy chain 1 (Clathrin heavy chain on chromosome 17) (CLH-17)	NP_004850.1 [Q00610-1];	clathrin coat [GO:0030118]; clathrin coat of coated pit [GO:0030132]; clathrin coat of trans-Golgi network vesicle [GO:0030130]; clathrin complex [GO:0071439]; clathrin-coated endocytic vesicle [GO:0045334]; clathrin-coated endocytic vesicle membrane [GO:0030669]; clathrin-coated vesicle [GO:0030136]; cytosol [GO:0005829]; endolysosome membrane [GO:0036020]; endosome [GO:0005768]; extracellular e…
jg36575	Q8BH43	5.59e-07	Wiskott-Aldrich syndrome protein family member 2 (WASP family protein member 2) (Protein WAVE-2)	NP_700472.1;XP_006538911.1;XP_006538912.1;XP_006538913.1;	basolateral plasma membrane [GO:0016323]; cell-cell junction [GO:0005911]; cytoskeleton [GO:0005856]; early endosome [GO:0005769]; lamellipodium [GO:0030027]; protein-containing complex [GO:0032991]; ruffle [GO:0001726]; SCAR complex [GO:0031209]; synapse [GO:0045202]; actin binding [GO:0003779]; Arp2/3 complex binding [GO:0071933]; protein kinase A binding [GO:0051018]; protein kinase A regulato…
jg36768	Q8VD75	2.96e-72	Huntingtin-interacting protein 1 (HIP-1) (Huntingtin-interacting protein I) (HIP-I)	NP_666113.2;XP_011239180.1;	clathrin-coated vesicle [GO:0030136]; clathrin-coated vesicle membrane [GO:0030665]; cytoplasm [GO:0005737]; extrinsic component of cytoplasmic side of plasma membrane [GO:0031234]; extrinsic component of postsynaptic membrane [GO:0098890]; extrinsic component of presynaptic membrane [GO:0098888]; glutamatergic synapse [GO:0098978]; Golgi apparatus [GO:0005794]; intracellular membrane-bounded org…
jg36782	Q8K4Q8	6.48e-08	Collectin-12 (Collectin placenta protein 1) (CL-P1) (Scavenger receptor with C-type lectin)	NP_569716.2;	collagen trimer [GO:0005581]; collagen-containing extracellular matrix [GO:0062023]; integral component of membrane [GO:0016021]; carbohydrate binding [GO:0030246]; low-density lipoprotein particle binding [GO:0030169]; metal ion binding [GO:0046872]; pattern recognition receptor activity [GO:0038187]; scavenger receptor activity [GO:0005044]; signaling receptor activity [GO:0038023]; cellular re…
jg36872	A2ARV4	3.53e-05	Low-density lipoprotein receptor-related protein 2 (LRP-2) (Glycoprotein 330) (gp330) (Megalin)	NP_001074557.1;	apical part of cell [GO:0045177]; apical plasma membrane [GO:0016324]; axon [GO:0030424]; axonal growth cone [GO:0044295]; brush border [GO:0005903]; brush border membrane [GO:0031526]; cell surface [GO:0009986]; clathrin-coated pit [GO:0005905]; cytoplasm [GO:0005737]; dendrite [GO:0030425]; endocytic vesicle [GO:0030139]; endoplasmic reticulum [GO:0005783]; endosome [GO:0005768]; endosome lumen…
jg36873	A2ARV4	6.35e-05	Low-density lipoprotein receptor-related protein 2 (LRP-2) (Glycoprotein 330) (gp330) (Megalin)	NP_001074557.1;	apical part of cell [GO:0045177]; apical plasma membrane [GO:0016324]; axon [GO:0030424]; axonal growth cone [GO:0044295]; brush border [GO:0005903]; brush border membrane [GO:0031526]; cell surface [GO:0009986]; clathrin-coated pit [GO:0005905]; cytoplasm [GO:0005737]; dendrite [GO:0030425]; endocytic vesicle [GO:0030139]; endoplasmic reticulum [GO:0005783]; endosome [GO:0005768]; endosome lumen…
jg37085	Q99700	4.09e-29	Ataxin-2 (Spinocerebellar ataxia type 2 protein) (Trinucleotide repeat-containing gene 13 protein)	NP_001297052.1 [Q99700-5];NP_002964.3;	cytoplasm [GO:0005737]; cytoplasmic stress granule [GO:0010494]; cytosol [GO:0005829]; Golgi apparatus [GO:0005794]; membrane [GO:0016020]; perinuclear region of cytoplasm [GO:0048471]; polysome [GO:0005844]; ribonucleoprotein complex [GO:1990904]; trans-Golgi network [GO:0005802]; epidermal growth factor receptor binding [GO:0005154]; protein C-terminus binding [GO:0008022]; RNA binding [GO:0003…
jg37100	O18973	7.21e-149	Rab5 GDP/GTP exchange factor (Rabex-5)	NP_777016.1;	cytosol [GO:0005829]; early endosome [GO:0005769]; endocytic vesicle [GO:0030139]; recycling endosome [GO:0055037]; DNA binding [GO:0003677]; guanyl-nucleotide exchange factor activity [GO:0005085]; small GTPase binding [GO:0031267]; zinc ion binding [GO:0008270]; endocytosis [GO:0006897]; protein transport [GO:0015031]
jg37260	Q96D71	1.33e-34	RalBP1-associated Eps domain-containing protein 1 (RalBP1-interacting protein 1)	NP_001122089.1 [Q96D71-4];NP_001273540.1 [Q96D71-1];NP_001273541.1 [Q96D71-2];NP_114128.3 [Q96D71-3];	clathrin-coated pit [GO:0005905]; cytosol [GO:0005829]; plasma membrane [GO:0005886]; calcium ion binding [GO:0005509]; SH3 domain binding [GO:0017124]; endocytosis [GO:0006897]; endosomal transport [GO:0016197]; receptor-mediated endocytosis [GO:0006898]
jg37334	Q61830	3.32e-08	Macrophage mannose receptor 1 (MMR) (CD antigen CD206)	NP_032651.2;	cell surface [GO:0009986]; endosome membrane [GO:0010008]; integral component of membrane [GO:0016021]; plasma membrane [GO:0005886]; cargo receptor activity [GO:0038024]; mannose binding [GO:0005537]; signaling receptor activity [GO:0038023]; transmembrane signaling receptor activity [GO:0004888]; cellular response to interferon-gamma [GO:0071346]; cellular response to interleukin-4 [GO:0071353]…
jg37592	Q9VAF5	1.02e-21	Cadherin-99C	NP_001189311.1;NP_733314.1;	apical plasma membrane [GO:0016324]; endosome membrane [GO:0010008]; integral component of plasma membrane [GO:0005887]; microvillus [GO:0005902]; microvillus membrane [GO:0031528]; calcium ion binding [GO:0005509]; myosin binding [GO:0017022]; apical protein localization [GO:0045176]; calcium-dependent cell-cell adhesion via plasma membrane cell adhesion molecules [GO:0016339]; calcium-mediated …
jg37609	Q14247	0	Src substrate cortactin (Amplaxin) (Oncogene EMS1)	NP_001171669.1 [Q14247-2];NP_005222.2 [Q14247-1];NP_612632.1 [Q14247-3];	cell cortex [GO:0005938]; clathrin-coated pit [GO:0005905]; cortical actin cytoskeleton [GO:0030864]; cortical cytoskeleton [GO:0030863]; cytoplasm [GO:0005737]; cytoskeleton [GO:0005856]; cytosol [GO:0005829]; dendritic spine [GO:0043197]; focal adhesion [GO:0005925]; Golgi apparatus [GO:0005794]; intracellular membrane-bounded organelle [GO:0043231]; lamellipodium [GO:0030027]; mitotic spindle …
jg37625	Q9UMY4	2.02e-90	Sorting nexin-12	NP_001243114.1 [Q9UMY4-2];NP_001243117.1 [Q9UMY4-3];NP_037478.2 [Q9UMY4-2];	early endosome [GO:0005769]; early endosome membrane [GO:0031901]; retromer complex [GO:0030904]; enzyme binding [GO:0019899]; phosphatidylinositol binding [GO:0035091]; phosphatidylinositol-3-phosphate binding [GO:0032266]; endocytic recycling [GO:0032456]; late endosome to Golgi transport [GO:0034499]; negative regulation of early endosome to late endosome transport [GO:2000642]; negative regul…
jg37761	P26818	0	Beta-adrenergic receptor kinase 2 (Beta-ARK-2) (EC 2.7.11.15) (G-protein-coupled receptor kinase 3)	NP_776925.1;	ATP binding [GO:0005524]; beta-adrenergic receptor kinase activity [GO:0047696]; G protein-coupled receptor binding [GO:0001664]; G protein-coupled receptor kinase activity [GO:0004703]; protein kinase activity [GO:0004672]; desensitization of G protein-coupled receptor signaling pathway [GO:0002029]; G protein-coupled receptor signaling pathway [GO:0007186]; protein phosphorylation [GO:0006468];…
jg37762	Q6CQ22	1.41e-18	Cofilin (Actin-depolymerizing factor 1)	XP_453967.1;	actin cortical patch [GO:0030479]; nuclear matrix [GO:0016363]; actin filament binding [GO:0051015]; actin filament depolymerization [GO:0030042]; actin filament severing [GO:0051014]; cell cycle [GO:0007049]; cell division [GO:0051301]; endocytosis [GO:0006897]; Golgi to plasma membrane protein transport [GO:0043001]
jg37764	Q6CQ22	5.62e-14	Cofilin (Actin-depolymerizing factor 1)	XP_453967.1;	actin cortical patch [GO:0030479]; nuclear matrix [GO:0016363]; actin filament binding [GO:0051015]; actin filament depolymerization [GO:0030042]; actin filament severing [GO:0051014]; cell cycle [GO:0007049]; cell division [GO:0051301]; endocytosis [GO:0006897]; Golgi to plasma membrane protein transport [GO:0043001]
jg38001	Q9BUD6	1.89e-07	Spondin-2 (Differentially expressed in cancerous and non-cancerous lung cells 1) (DIL-1) (Mindin)	NP_001121797.1;NP_001185950.1;NP_036577.1;	extracellular exosome [GO:0070062]; extracellular matrix [GO:0031012]; antigen binding [GO:0003823]; lipopolysaccharide binding [GO:0001530]; metal ion binding [GO:0046872]; cell adhesion [GO:0007155]; cellular response to lipopolysaccharide [GO:0071222]; defense response to fungus [GO:0050832]; defense response to virus [GO:0051607]; induction of bacterial agglutination [GO:0043152]; innate immu…
jg38206	O60494	2.49e-37	Cubilin (460 kDa receptor) (Intestinal intrinsic factor receptor) (Intrinsic factor-cobalamin receptor) (Intrinsic factor-vitamin B12 receptor)	NP_001072.2;	apical plasma membrane [GO:0016324]; brush border membrane [GO:0031526]; clathrin-coated pit [GO:0005905]; cytosol [GO:0005829]; endocytic vesicle [GO:0030139]; endoplasmic reticulum [GO:0005783]; endosome membrane [GO:0010008]; extracellular exosome [GO:0070062]; extrinsic component of external side of plasma membrane [GO:0031232]; Golgi apparatus [GO:0005794]; lysosomal lumen [GO:0043202]; lyso…
jg38336	P11717	0	Cation-independent mannose-6-phosphate receptor (CI Man-6-P receptor) (CI-MPR) (M6PR) (300 kDa mannose 6-phosphate receptor) (MPR 300) (Insulin-like growth factor 2 receptor) (Insulin-like growth factor II receptor) (IGF-II receptor) (M6P/IGF2 receptor) (M6P/IGF2R) (CD antigen CD222)	NP_000867.2;	cell surface [GO:0009986]; clathrin coat [GO:0030118]; clathrin-coated endocytic vesicle membrane [GO:0030669]; early endosome [GO:0005769]; endocytic vesicle [GO:0030139]; endosome [GO:0005768]; endosome membrane [GO:0010008]; extracellular exosome [GO:0070062]; focal adhesion [GO:0005925]; Golgi apparatus [GO:0005794]; Golgi membrane [GO:0000139]; integral component of plasma membrane [GO:00058…
jg3838	Q05941	1.22e-12	Neuronal acetylcholine receptor subunit alpha-7	NP_036964.3;	acetylcholine-gated channel complex [GO:0005892]; apical plasma membrane [GO:0016324]; asymmetric synapse [GO:0032279]; axolemma [GO:0030673]; axon [GO:0030424]; cholinergic synapse [GO:0098981]; cytoplasm [GO:0005737]; dendrite [GO:0030425]; dendritic shaft [GO:0043198]; dendritic spine [GO:0043197]; external side of plasma membrane [GO:0009897]; glycinergic synapse [GO:0098690]; growth cone [GO…
jg38593	Q91ZX1	3.59e-16	CD209 antigen-like protein A (Dendritic cell-specific ICAM-3-grabbing non-integrin) (DC-SIGN) (CD antigen CD209)	NP_573501.1 [Q91ZX1-1];	cell surface [GO:0009986]; external side of plasma membrane [GO:0009897]; integral component of membrane [GO:0016021]; plasma membrane [GO:0005886]; carbohydrate binding [GO:0030246]; carbohydrate derivative binding [GO:0097367]; mannose binding [GO:0005537]; metal ion binding [GO:0046872]; virus receptor activity [GO:0001618]; endocytosis [GO:0006897]; regulation of T cell proliferation [GO:0042…
jg38666	Q29122	0	Unconventional myosin-VI (Unconventional myosin-6)	NP_999186.1;	actin cytoskeleton [GO:0015629]; actin filament [GO:0005884]; cell cortex [GO:0005938]; clathrin-coated vesicle [GO:0030136]; cytoplasm [GO:0005737]; cytoplasmic vesicle [GO:0031410]; cytosol [GO:0005829]; filamentous actin [GO:0031941]; filopodium [GO:0030175]; Golgi apparatus [GO:0005794]; microvillus [GO:0005902]; myosin complex [GO:0016459]; nuclear membrane [GO:0031965]; nucleoplasm [GO:0005…
jg38872	O43005	7.18e-12	AP-2 complex subunit beta (Beta-2-adaptin) (Beta-adaptin) (Clathrin assembly protein complex 2 beta large chain) (Clathrin assembly protein large beta chain)	NP_596435.1;	AP-2 adaptor complex [GO:0030122]; cell cortex of cell tip [GO:0051285]; cell division site [GO:0032153]; cytosol [GO:0005829]; mitotic spindle pole body [GO:0044732]; nucleus [GO:0005634]; clathrin binding [GO:0030276]; clathrin-dependent endocytosis [GO:0072583]; intracellular protein transport [GO:0006886]; vesicle-mediated transport [GO:0016192]
jg39159	P35282	8.79e-112	Ras-related protein Rab-21 (Rab-12)	NP_077774.1;	axon cytoplasm [GO:1904115]; cleavage furrow [GO:0032154]; cytoplasmic side of early endosome membrane [GO:0098559]; cytoplasmic side of plasma membrane [GO:0009898]; early endosome [GO:0005769]; endomembrane system [GO:0012505]; endoplasmic reticulum membrane [GO:0005789]; endosome [GO:0005768]; Golgi cisterna membrane [GO:0032580]; Golgi membrane [GO:0000139]; neuron projection [GO:0043005]; sy…
jg39221	Q61187	3.31e-125	Tumor susceptibility gene 101 protein (ESCRT-I complex subunit TSG101)	NP_068684.1;	cytoplasm [GO:0005737]; cytosol [GO:0005829]; early endosome [GO:0005769]; early endosome membrane [GO:0031901]; endosome [GO:0005768]; endosome membrane [GO:0010008]; ESCRT I complex [GO:0000813]; extracellular exosome [GO:0070062]; Flemming body [GO:0090543]; late endosome [GO:0005770]; late endosome membrane [GO:0031902]; microtubule organizing center [GO:0005815]; nucleolus [GO:0005730]; nucl…
jg39435	P63009	0	AP-2 complex subunit beta (AP105B) (Adaptor protein complex AP-2 subunit beta) (Adaptor-related protein complex 2 subunit beta) (Beta-2-adaptin) (Beta-adaptin) (Clathrin assembly protein complex 2 beta large chain) (Plasma membrane adaptor HA2/AP2 adaptin beta subunit)	NA	clathrin adaptor complex [GO:0030131]; clathrin-coated pit [GO:0005905]; clathrin binding [GO:0030276]; endocytosis [GO:0006897]; intracellular protein transport [GO:0006886]; vesicle-mediated transport [GO:0016192]
jg39458	O60494	1.2e-12	Cubilin (460 kDa receptor) (Intestinal intrinsic factor receptor) (Intrinsic factor-cobalamin receptor) (Intrinsic factor-vitamin B12 receptor)	NP_001072.2;	apical plasma membrane [GO:0016324]; brush border membrane [GO:0031526]; clathrin-coated pit [GO:0005905]; cytosol [GO:0005829]; endocytic vesicle [GO:0030139]; endoplasmic reticulum [GO:0005783]; endosome membrane [GO:0010008]; extracellular exosome [GO:0070062]; extrinsic component of external side of plasma membrane [GO:0031232]; Golgi apparatus [GO:0005794]; lysosomal lumen [GO:0043202]; lyso…
jg39542	Q8BWC0	1.96e-152	Two pore channel protein 2 (Two pore calcium channel protein 2) (Voltage-dependent calcium channel protein TPC2)	NP_666318.2 [Q8BWC0-1];	cytosol [GO:0005829]; endolysosome membrane [GO:0036020]; endosome membrane [GO:0010008]; integral component of membrane [GO:0016021]; late endosome membrane [GO:0031902]; lysosomal membrane [GO:0005765]; lysosome [GO:0005764]; identical protein binding [GO:0042802]; intracellular phosphatidylinositol-3,5-bisphosphate-sensitive cation channel activity [GO:0097682]; ligand-gated sodium channel act…
jg39579	Q67FQ3	1.35e-54	Low density lipoprotein receptor adapter protein 1-B (Autosomal recessive hypercholesterolemia protein homolog beta) (ARH beta) (xARH beta)	NP_001084567.1;	cytoplasm [GO:0005737]; cholesterol metabolic process [GO:0008203]; endocytosis [GO:0006897]
jg39619	Q6PD24	0	Ankyrin repeat domain-containing protein 13D	NP_080996.2;	cytoplasm [GO:0005737]; late endosome [GO:0005770]; perinuclear region of cytoplasm [GO:0048471]; plasma membrane [GO:0005886]; ubiquitin-dependent protein binding [GO:0140036]; negative regulation of receptor internalization [GO:0002091]
jg39635	Q15276	9.17e-133	Rab GTPase-binding effector protein 1 (Rabaptin-4) (Rabaptin-5) (Rabaptin-5alpha) (Renal carcinoma antigen NY-REN-17)	NP_001077054.1 [Q15276-2];NP_001278510.1;NP_004694.2 [Q15276-1];	early endosome [GO:0005769]; early endosome membrane [GO:0031901]; endocytic vesicle [GO:0030139]; endosome [GO:0005768]; intracellular membrane-bounded organelle [GO:0043231]; protein-containing complex [GO:0032991]; recycling endosome [GO:0055037]; growth factor activity [GO:0008083]; GTPase activator activity [GO:0005096]; protein domain specific binding [GO:0019904]; protein homodimerization …
jg39682	Q9JJL4	3.92e-26	Rho-related GTP-binding protein RhoQ (Ras-like protein TC10)	NP_445974.1;	actin filament [GO:0005884]; cytoplasm [GO:0005737]; membrane raft [GO:0045121]; plasma membrane [GO:0005886]; GBD domain binding [GO:0032427]; GTP binding [GO:0005525]; GTPase activity [GO:0003924]; profilin binding [GO:0005522]; cell migration [GO:0016477]; cell projection assembly [GO:0030031]; cellular response to insulin stimulus [GO:0032869]; cortical actin cytoskeleton organization [GO:003…
jg39795	Q4V885	1.41e-12	Collectin-12 (Collectin placenta protein 1) (CL-P1) (Nurse cell scavenger receptor 2)	NP_001020892.1;	collagen trimer [GO:0005581]; integral component of membrane [GO:0016021]; carbohydrate binding [GO:0030246]; low-density lipoprotein particle binding [GO:0030169]; metal ion binding [GO:0046872]; pattern recognition receptor activity [GO:0038187]; scavenger receptor activity [GO:0005044]; signaling receptor activity [GO:0038023]; cellular response to exogenous dsRNA [GO:0071360]; defense respons…
jg39796	Q64449	4.91e-10	C-type mannose receptor 2 (Lectin lambda) (Macrophage mannose receptor 2) (CD antigen CD280)	NP_032652.3 [Q64449-1];	cell surface [GO:0009986]; integral component of membrane [GO:0016021]; plasma membrane [GO:0005886]; carbohydrate binding [GO:0030246]; collagen binding [GO:0005518]; signaling receptor activity [GO:0038023]; collagen catabolic process [GO:0030574]; endocytosis [GO:0006897]
jg39800	Q4V885	6.85e-11	Collectin-12 (Collectin placenta protein 1) (CL-P1) (Nurse cell scavenger receptor 2)	NP_001020892.1;	collagen trimer [GO:0005581]; integral component of membrane [GO:0016021]; carbohydrate binding [GO:0030246]; low-density lipoprotein particle binding [GO:0030169]; metal ion binding [GO:0046872]; pattern recognition receptor activity [GO:0038187]; scavenger receptor activity [GO:0005044]; signaling receptor activity [GO:0038023]; cellular response to exogenous dsRNA [GO:0071360]; defense respons…
jg39838	A6QP79	1.75e-15	Collectin-12 (Collectin placenta protein 1) (CL-P1)	NP_001095313.1;	collagen trimer [GO:0005581]; extracellular matrix [GO:0031012]; extracellular space [GO:0005615]; integral component of membrane [GO:0016021]; carbohydrate binding [GO:0030246]; low-density lipoprotein particle binding [GO:0030169]; metal ion binding [GO:0046872]; pattern recognition receptor activity [GO:0038187]; scavenger receptor activity [GO:0005044]; cellular response to exogenous dsRNA [G…
jg39969	P49582	4.42e-30	Neuronal acetylcholine receptor subunit alpha-7	NP_031416.3;	acetylcholine-gated channel complex [GO:0005892]; apical plasma membrane [GO:0016324]; asymmetric synapse [GO:0032279]; axolemma [GO:0030673]; axon [GO:0030424]; cholinergic synapse [GO:0098981]; cytoplasm [GO:0005737]; dendrite [GO:0030425]; dendritic shaft [GO:0043198]; dendritic spine [GO:0043197]; external side of plasma membrane [GO:0009897]; glycinergic synapse [GO:0098690]; growth cone [GO…
jg40161	Q92614	0	Unconventional myosin-XVIIIa (Molecule associated with JAK3 N-terminus) (MAJN) (Myosin containing a PDZ domain) (Surfactant protein receptor SP-R210) (SP-R210)	NP_001333696.1 [Q92614-3];NP_001333697.1 [Q92614-5];NP_510880.2 [Q92614-1];NP_976063.1 [Q92614-4];	actomyosin [GO:0042641]; cell surface [GO:0009986]; endoplasmic reticulum-Golgi intermediate compartment [GO:0005793]; Golgi membrane [GO:0000139]; membrane [GO:0016020]; myosin complex [GO:0016459]; trans-Golgi network [GO:0005802]; actin filament binding [GO:0051015]; ADP binding [GO:0043531]; ATP binding [GO:0005524]; ATP-dependent activity, acting on DNA [GO:0008094]; DNA binding [GO:0003677]…
jg40162	Q92614	7.14e-73	Unconventional myosin-XVIIIa (Molecule associated with JAK3 N-terminus) (MAJN) (Myosin containing a PDZ domain) (Surfactant protein receptor SP-R210) (SP-R210)	NP_001333696.1 [Q92614-3];NP_001333697.1 [Q92614-5];NP_510880.2 [Q92614-1];NP_976063.1 [Q92614-4];	actomyosin [GO:0042641]; cell surface [GO:0009986]; endoplasmic reticulum-Golgi intermediate compartment [GO:0005793]; Golgi membrane [GO:0000139]; membrane [GO:0016020]; myosin complex [GO:0016459]; trans-Golgi network [GO:0005802]; actin filament binding [GO:0051015]; ADP binding [GO:0043531]; ATP binding [GO:0005524]; ATP-dependent activity, acting on DNA [GO:0008094]; DNA binding [GO:0003677]…
jg40467	Q9BZG1	5.7e-92	Ras-related protein Rab-34 (Ras-related protein Rab-39) (Ras-related protein Rah)	NP_001138414.1 [Q9BZG1-2];NP_001243205.1 [Q9BZG1-4];NP_001243206.1 [Q9BZG1-1];NP_001243207.1;NP_114140.4 [Q9BZG1-1];	cilium [GO:0005929]; extracellular exosome [GO:0070062]; Golgi apparatus [GO:0005794]; Golgi cisterna [GO:0031985]; Golgi stack [GO:0005795]; perinuclear region of cytoplasm [GO:0048471]; phagocytic vesicle [GO:0045335]; phagocytic vesicle membrane [GO:0030670]; vesicle [GO:0031982]; GTP binding [GO:0005525]; GTP-dependent protein binding [GO:0030742]; GTPase activity [GO:0003924]; small GTPase b…
jg40783	Q9EQJ0	5.38e-142	Two pore calcium channel protein 1 (Voltage-dependent calcium channel protein TPC1)	NP_665852.1 [Q9EQJ0-1];XP_011246503.1 [Q9EQJ0-1];	early endosome membrane [GO:0031901]; endolysosome [GO:0036019]; endosome membrane [GO:0010008]; integral component of membrane [GO:0016021]; lysosomal membrane [GO:0005765]; recycling endosome membrane [GO:0055038]; identical protein binding [GO:0042802]; intracellular phosphatidylinositol-3,5-bisphosphate-sensitive cation channel activity [GO:0097682]; ligand-gated sodium channel activity [GO:0…
jg40877	P53675	2.92e-64	Clathrin heavy chain 2 (Clathrin heavy chain on chromosome 22) (CLH-22)	NP_001826.3 [P53675-2];NP_009029.3 [P53675-1];	clathrin coat of trans-Golgi network vesicle [GO:0030130]; clathrin complex [GO:0071439]; clathrin-coated endocytic vesicle [GO:0045334]; clathrin-coated pit [GO:0005905]; clathrin-coated vesicle [GO:0030136]; coated vesicle [GO:0030135]; cytosol [GO:0005829]; extracellular exosome [GO:0070062]; late endosome [GO:0005770]; membrane [GO:0016020]; sorting endosome [GO:0097443]; spindle [GO:0005819]…
jg40928	Q96B97	6.17e-46	SH3 domain-containing kinase-binding protein 1 (CD2-binding protein 3) (CD2BP3) (Cbl-interacting protein of 85 kDa) (Human Src family kinase-binding protein 1) (HSB-1)	NP_001019837.1 [Q96B97-2];NP_001171889.1 [Q96B97-3];NP_114098.1 [Q96B97-1];XP_016884958.1;	cell-cell junction [GO:0005911]; cytoplasm [GO:0005737]; cytoplasmic vesicle membrane [GO:0030659]; cytoskeleton [GO:0005856]; cytosol [GO:0005829]; endocytic vesicle [GO:0030139]; focal adhesion [GO:0005925]; neuron projection [GO:0043005]; plasma membrane [GO:0005886]; synapse [GO:0045202]; SH3 domain binding [GO:0017124]; ubiquitin protein ligase binding [GO:0031625]; actin filament organizati…
jg40929	Q96B97	2.94e-05	SH3 domain-containing kinase-binding protein 1 (CD2-binding protein 3) (CD2BP3) (Cbl-interacting protein of 85 kDa) (Human Src family kinase-binding protein 1) (HSB-1)	NP_001019837.1 [Q96B97-2];NP_001171889.1 [Q96B97-3];NP_114098.1 [Q96B97-1];XP_016884958.1;	cell-cell junction [GO:0005911]; cytoplasm [GO:0005737]; cytoplasmic vesicle membrane [GO:0030659]; cytoskeleton [GO:0005856]; cytosol [GO:0005829]; endocytic vesicle [GO:0030139]; focal adhesion [GO:0005925]; neuron projection [GO:0043005]; plasma membrane [GO:0005886]; synapse [GO:0045202]; SH3 domain binding [GO:0017124]; ubiquitin protein ligase binding [GO:0031625]; actin filament organizati…
jg40931	P50607	1.94e-143	Tubby protein homolog	NP_003311.2 [P50607-2];NP_813977.1 [P50607-1];	cilium [GO:0005929]; cytoplasm [GO:0005737]; cytosol [GO:0005829]; extracellular region [GO:0005576]; nucleus [GO:0005634]; plasma membrane [GO:0005886]; G protein-coupled receptor binding [GO:0001664]; intraciliary transport particle A binding [GO:0120160]; protein-containing complex binding [GO:0044877]; intraciliary transport [GO:0042073]; phagocytosis, recognition [GO:0006910]; photoreceptor …
jg41401	P46460	0	Vesicle-fusing ATPase (EC 3.6.4.6) (N-ethylmaleimide-sensitive fusion protein) (NEM-sensitive fusion protein) (Suppressor of K(+) transport growth defect 2) (Protein SKD2) (Vesicular-fusion protein NSF)	NP_032766.2;	cytosol [GO:0005829]; dendritic shaft [GO:0043198]; Golgi apparatus [GO:0005794]; Golgi stack [GO:0005795]; myelin sheath [GO:0043209]; plasma membrane [GO:0005886]; postsynaptic density [GO:0014069]; ATP binding [GO:0005524]; ATP hydrolysis activity [GO:0016887]; ATP-dependent protein binding [GO:0043008]; D1 dopamine receptor binding [GO:0031748]; ionotropic glutamate receptor binding [GO:00352…
jg41473	P28648	8.82e-49	CD63 antigen (Mast cell antigen AD1) (CD antigen CD63)	NP_058821.1;XP_008763247.1;	cell surface [GO:0009986]; cytoplasm [GO:0005737]; endosome lumen [GO:0031904]; endosome membrane [GO:0010008]; extracellular exosome [GO:0070062]; extracellular space [GO:0005615]; integral component of membrane [GO:0016021]; integral component of plasma membrane [GO:0005887]; intrinsic component of plasma membrane [GO:0031226]; late endosome [GO:0005770]; late endosome membrane [GO:0031902]; ly…
jg41508	Q91ZX7	0	Prolow-density lipoprotein receptor-related protein 1 (LRP-1) (Alpha-2-macroglobulin receptor) (A2MR) (CD antigen CD91) [Cleaved into: Low-density lipoprotein receptor-related protein 1 85 kDa subunit (LRP-85); Low-density lipoprotein receptor-related protein 1 515 kDa subunit (LRP-515); Low-density lipoprotein receptor-related protein 1 intracellular domain (LRPICD)]	NP_032538.2;	apical part of cell [GO:0045177]; axonal growth cone [GO:0044295]; basolateral plasma membrane [GO:0016323]; clathrin-coated pit [GO:0005905]; clathrin-coated vesicle [GO:0030136]; cytoskeleton [GO:0005856]; dendrite [GO:0030425]; early endosome [GO:0005769]; endosome [GO:0005768]; external side of plasma membrane [GO:0009897]; Golgi apparatus [GO:0005794]; insulin-responsive compartment [GO:0032…
jg41509	G3V928	5.15e-171	Prolow-density lipoprotein receptor-related protein 1 (LRP-1) [Cleaved into: Low-density lipoprotein receptor-related protein 1 85 kDa subunit (LRP-85); Low-density lipoprotein receptor-related protein 1 515 kDa subunit (LRP-515); Low-density lipoprotein receptor-related protein 1 intracellular domain (LRPICD)]	NP_001123962.1;	apical part of cell [GO:0045177]; axonal growth cone [GO:0044295]; basolateral plasma membrane [GO:0016323]; clathrin-coated pit [GO:0005905]; clathrin-coated vesicle [GO:0030136]; cytoskeleton [GO:0005856]; dendrite [GO:0030425]; early endosome [GO:0005769]; endosome [GO:0005768]; external side of plasma membrane [GO:0009897]; Golgi apparatus [GO:0005794]; insulin-responsive compartment [GO:0032…
jg4162	Q8I1A6	5.31e-94	Endophilin-A (SH3 domain-containing GRB2-like protein)	XP_002072235.1;	cytoplasm [GO:0005737]; cytosol [GO:0005829]; membrane [GO:0016020]; type I terminal bouton [GO:0061174]; lysophosphatidic acid acyltransferase activity [GO:0042171]; phospholipid binding [GO:0005543]; autophagosome assembly [GO:0000045]; cellular response to starvation [GO:0009267]; clathrin-dependent synaptic vesicle endocytosis [GO:0150007]; membrane bending [GO:0097753]; membrane tubulation […
jg4165	Q8AXV1	4.96e-26	Endophilin-A1 (Endophilin-1) (SH3 domain-containing GRB2-like protein 1) (SH3p4)	NP_989861.1;	cell projection [GO:0042995]; cytoplasm [GO:0005737]; early endosome [GO:0005769]; glutamatergic synapse [GO:0098978]; membrane [GO:0016020]; presynapse [GO:0098793]; lipid binding [GO:0008289]; synaptic vesicle uncoating [GO:0016191]
jg42097	Q61830	3.48e-09	Macrophage mannose receptor 1 (MMR) (CD antigen CD206)	NP_032651.2;	cell surface [GO:0009986]; endosome membrane [GO:0010008]; integral component of membrane [GO:0016021]; plasma membrane [GO:0005886]; cargo receptor activity [GO:0038024]; mannose binding [GO:0005537]; signaling receptor activity [GO:0038023]; transmembrane signaling receptor activity [GO:0004888]; cellular response to interferon-gamma [GO:0071346]; cellular response to interleukin-4 [GO:0071353]…
jg42100	O75165	0	DnaJ homolog subfamily C member 13 (Required for receptor-mediated endocytosis 8) (RME-8)	NP_056083.3;	azurophil granule membrane [GO:0035577]; cytosol [GO:0005829]; early endosome membrane [GO:0031901]; endosome membrane [GO:0010008]; extracellular exosome [GO:0070062]; intracellular membrane-bounded organelle [GO:0043231]; lysosomal membrane [GO:0005765]; membrane [GO:0016020]; plasma membrane [GO:0005886]; secretory granule membrane [GO:0030667]; endosome organization [GO:0007032]; osteoblast d…
jg42102	O75165	0	DnaJ homolog subfamily C member 13 (Required for receptor-mediated endocytosis 8) (RME-8)	NP_056083.3;	azurophil granule membrane [GO:0035577]; cytosol [GO:0005829]; early endosome membrane [GO:0031901]; endosome membrane [GO:0010008]; extracellular exosome [GO:0070062]; intracellular membrane-bounded organelle [GO:0043231]; lysosomal membrane [GO:0005765]; membrane [GO:0016020]; plasma membrane [GO:0005886]; secretory granule membrane [GO:0030667]; endosome organization [GO:0007032]; osteoblast d…
jg42103	O75165	0	DnaJ homolog subfamily C member 13 (Required for receptor-mediated endocytosis 8) (RME-8)	NP_056083.3;	azurophil granule membrane [GO:0035577]; cytosol [GO:0005829]; early endosome membrane [GO:0031901]; endosome membrane [GO:0010008]; extracellular exosome [GO:0070062]; intracellular membrane-bounded organelle [GO:0043231]; lysosomal membrane [GO:0005765]; membrane [GO:0016020]; plasma membrane [GO:0005886]; secretory granule membrane [GO:0030667]; endosome organization [GO:0007032]; osteoblast d…
jg42106	O75165	4.85e-27	DnaJ homolog subfamily C member 13 (Required for receptor-mediated endocytosis 8) (RME-8)	NP_056083.3;	azurophil granule membrane [GO:0035577]; cytosol [GO:0005829]; early endosome membrane [GO:0031901]; endosome membrane [GO:0010008]; extracellular exosome [GO:0070062]; intracellular membrane-bounded organelle [GO:0043231]; lysosomal membrane [GO:0005765]; membrane [GO:0016020]; plasma membrane [GO:0005886]; secretory granule membrane [GO:0030667]; endosome organization [GO:0007032]; osteoblast d…
jg42247	P40793	5.69e-11	Cdc42 homolog (EC 3.6.5.2)	NP_001245762.1;NP_001245763.1;NP_523414.1;	adherens junction [GO:0005912]; apical part of cell [GO:0045177]; axon [GO:0030424]; cell cortex [GO:0005938]; cytoplasm [GO:0005737]; growth cone [GO:0030426]; lamellipodium [GO:0030027]; nucleus [GO:0005634]; plasma membrane [GO:0005886]; rhabdomere [GO:0016028]; synapse [GO:0045202]; G protein activity [GO:0003925]; GTP binding [GO:0005525]; GTPase activating protein binding [GO:0032794]; GTPa…
jg42254	Q5R686	1.58e-09	CAP-Gly domain-containing linker protein 3 (Cytoplasmic linker protein 170-related 59 kDa protein) (CLIP-170-related 59 kDa protein) (CLIPR-59)	NP_001126592.1;	early endosome membrane [GO:0031901]; Golgi stack [GO:0005795]; membrane raft [GO:0045121]; plasma membrane [GO:0005886]; recycling endosome membrane [GO:0055038]; trans-Golgi network [GO:0005802]; trans-Golgi network membrane [GO:0032588]; ganglioside binding [GO:0035594]; microtubule binding [GO:0008017]; fat cell differentiation [GO:0045444]; membrane biogenesis [GO:0044091]; negative regulati…
jg42580	P98158	0	Low-density lipoprotein receptor-related protein 2 (LRP-2) (Glycoprotein 330) (gp330) (Megalin)	NP_110454.1;	apical part of cell [GO:0045177]; apical plasma membrane [GO:0016324]; axon [GO:0030424]; axonal growth cone [GO:0044295]; brush border [GO:0005903]; brush border membrane [GO:0031526]; cell surface [GO:0009986]; clathrin-coated pit [GO:0005905]; cytoplasm [GO:0005737]; dendrite [GO:0030425]; endocytic vesicle [GO:0030139]; endoplasmic reticulum [GO:0005783]; endosome [GO:0005768]; endosome lumen…
jg42644	P51147	5.69e-123	Ras-related protein Rab-5C (EC 3.6.5.2)	NP_001003261.1;XP_005624384.1;XP_013971941.1;	early endosome [GO:0005769]; early endosome membrane [GO:0031901]; endocytic vesicle [GO:0030139]; endomembrane system [GO:0012505]; endosome [GO:0005768]; exocytic vesicle [GO:0070382]; melanosome [GO:0042470]; plasma membrane [GO:0005886]; G protein activity [GO:0003925]; GDP binding [GO:0019003]; GTP binding [GO:0005525]; GTPase activity [GO:0003924]; endocytosis [GO:0006897]; intracellular pr…
jg42668	O88275	5.73e-50	Peroxisome proliferator-activated receptor gamma (PPAR-gamma) (Nuclear receptor subfamily 1 group C member 3)	NP_001138838.1 [O88275-2];NP_001138839.1 [O88275-2];NP_037256.1 [O88275-1];XP_006237071.1 [O88275-2];	cytoplasm [GO:0005737]; cytosol [GO:0005829]; nucleoplasm [GO:0005654]; nucleus [GO:0005634]; perinuclear region of cytoplasm [GO:0048471]; receptor complex [GO:0043235]; RNA polymerase II transcription regulator complex [GO:0090575]; alpha-actinin binding [GO:0051393]; arachidonic acid binding [GO:0050544]; chromatin binding [GO:0003682]; DNA binding [GO:0003677]; DNA binding domain binding [GO:…
jg42816	P98164	3.77e-20	Low-density lipoprotein receptor-related protein 2 (LRP-2) (Glycoprotein 330) (gp330) (Megalin)	NP_004516.2;	apical plasma membrane [GO:0016324]; axon [GO:0030424]; brush border membrane [GO:0031526]; clathrin-coated endocytic vesicle membrane [GO:0030669]; clathrin-coated pit [GO:0005905]; dendrite [GO:0030425]; endoplasmic reticulum [GO:0005783]; endosome lumen [GO:0031904]; external side of plasma membrane [GO:0009897]; extracellular exosome [GO:0070062]; Golgi apparatus [GO:0005794]; integral compon…
jg43042	F1RCP1	4.2e-152	Beclin-1	NP_957166.1;	autophagosome [GO:0005776]; cytosol [GO:0005829]; endoplasmic reticulum membrane [GO:0005789]; endosome membrane [GO:0010008]; Golgi apparatus [GO:0005794]; mitochondrial membrane [GO:0031966]; phagophore assembly site [GO:0000407]; phosphatidylinositol 3-kinase complex, class III, type I [GO:0034271]; phosphatidylinositol 3-kinase complex, class III, type II [GO:0034272]; autophagosome assembly …
jg43259	Q9Y2I7	6.69e-163	1-phosphatidylinositol 3-phosphate 5-kinase (Phosphatidylinositol 3-phosphate 5-kinase) (EC 2.7.1.150) (FYVE finger-containing phosphoinositide kinase) (PIKfyve) (Phosphatidylinositol 3-phosphate 5-kinase type III) (PIPkin-III) (Type III PIP kinase) (Serine-protein kinase PIKFYVE) (EC 2.7.11.1)	NP_001171471.1 [Q9Y2I7-4];NP_055855.2 [Q9Y2I7-1];NP_689884.1 [Q9Y2I7-2];	cell-cell junction [GO:0005911]; cytosol [GO:0005829]; early endosome membrane [GO:0031901]; endosome membrane [GO:0010008]; Golgi membrane [GO:0000139]; late endosome membrane [GO:0031902]; membrane raft [GO:0045121]; perinuclear region of cytoplasm [GO:0048471]; phagocytic vesicle membrane [GO:0030670]; 1-phosphatidylinositol-3-phosphate 5-kinase activity [GO:0000285]; 1-phosphatidylinositol-4-…
jg43811	Q9BZC7	6.51e-63	ATP-binding cassette sub-family A member 2 (EC 7.6.2.-) (ATP-binding cassette transporter 2) (ATP-binding cassette 2)	NP_001597.2 [Q9BZC7-3];NP_997698.1 [Q9BZC7-4];XP_006717059.1 [Q9BZC7-1];	ATP-binding cassette (ABC) transporter complex [GO:0043190]; cytoplasmic vesicle [GO:0031410]; endosome [GO:0005768]; endosome membrane [GO:0010008]; integral component of membrane [GO:0016021]; intracellular membrane-bounded organelle [GO:0043231]; lysosomal membrane [GO:0005765]; lysosome [GO:0005764]; membrane [GO:0016020]; microtubule organizing center [GO:0005815]; plasma membrane [GO:000588…
jg43812	Q9BZC7	0	ATP-binding cassette sub-family A member 2 (EC 7.6.2.-) (ATP-binding cassette transporter 2) (ATP-binding cassette 2)	NP_001597.2 [Q9BZC7-3];NP_997698.1 [Q9BZC7-4];XP_006717059.1 [Q9BZC7-1];	ATP-binding cassette (ABC) transporter complex [GO:0043190]; cytoplasmic vesicle [GO:0031410]; endosome [GO:0005768]; endosome membrane [GO:0010008]; integral component of membrane [GO:0016021]; intracellular membrane-bounded organelle [GO:0043231]; lysosomal membrane [GO:0005765]; lysosome [GO:0005764]; membrane [GO:0016020]; microtubule organizing center [GO:0005815]; plasma membrane [GO:000588…
jg43814	Q9ESR9	0	ATP-binding cassette sub-family A member 2 (EC 7.6.2.-) (ATP-binding cassette transporter 2) (ATP-binding cassette 2)	NP_077372.1;	cytoplasmic vesicle [GO:0031410]; endosome [GO:0005768]; endosome membrane [GO:0010008]; integral component of membrane [GO:0016021]; intracellular membrane-bounded organelle [GO:0043231]; lysosomal membrane [GO:0005765]; lysosome [GO:0005764]; microtubule organizing center [GO:0005815]; plasma membrane [GO:0005886]; ABC-type transporter activity [GO:0140359]; ATP binding [GO:0005524]; ATPase-cou…
jg43815	Q9ESR9	1.3e-09	ATP-binding cassette sub-family A member 2 (EC 7.6.2.-) (ATP-binding cassette transporter 2) (ATP-binding cassette 2)	NP_077372.1;	cytoplasmic vesicle [GO:0031410]; endosome [GO:0005768]; endosome membrane [GO:0010008]; integral component of membrane [GO:0016021]; intracellular membrane-bounded organelle [GO:0043231]; lysosomal membrane [GO:0005765]; lysosome [GO:0005764]; microtubule organizing center [GO:0005815]; plasma membrane [GO:0005886]; ABC-type transporter activity [GO:0140359]; ATP binding [GO:0005524]; ATPase-cou…
jg43816	Q9BZC7	1.06e-30	ATP-binding cassette sub-family A member 2 (EC 7.6.2.-) (ATP-binding cassette transporter 2) (ATP-binding cassette 2)	NP_001597.2 [Q9BZC7-3];NP_997698.1 [Q9BZC7-4];XP_006717059.1 [Q9BZC7-1];	ATP-binding cassette (ABC) transporter complex [GO:0043190]; cytoplasmic vesicle [GO:0031410]; endosome [GO:0005768]; endosome membrane [GO:0010008]; integral component of membrane [GO:0016021]; intracellular membrane-bounded organelle [GO:0043231]; lysosomal membrane [GO:0005765]; lysosome [GO:0005764]; membrane [GO:0016020]; microtubule organizing center [GO:0005815]; plasma membrane [GO:000588…
jg43841	Q7Z6M1	3.97e-81	Rab9 effector protein with kelch motifs (40 kDa Rab9 effector protein) (p40)	NP_001167623.1 [Q7Z6M1-1];NP_001167624.1 [Q7Z6M1-2];NP_005824.2 [Q7Z6M1-1];XP_016869666.1 [Q7Z6M1-1];	cytosol [GO:0005829]; endosome [GO:0005768]; endosome membrane [GO:0010008]; trans-Golgi network membrane [GO:0032588]; transport vesicle [GO:0030133]; receptor-mediated endocytosis [GO:0006898]; vesicle docking involved in exocytosis [GO:0006904]
jg43846	Q9V6X7	4.4e-129	GDP-fucose protein O-fucosyltransferase 1 (EC 2.4.1.221) (Neurotic protein) (Peptide-O-fucosyltransferase 1) (O-FucT-1)	NP_001286406.1;NP_610931.1;	endoplasmic reticulum [GO:0005783]; fucosyltransferase activity [GO:0008417]; Notch binding [GO:0005112]; peptide-O-fucosyltransferase activity [GO:0046922]; cell fate commitment [GO:0045165]; fucose metabolic process [GO:0006004]; Notch signaling pathway [GO:0007219]; O-glycan processing [GO:0016266]; positive regulation of endocytosis [GO:0045807]; positive regulation of Notch signaling pathway…
jg44069	Q3U1T9	8.17e-88	DENN domain-containing protein 1B (Connecdenn 2)	NP_001159973.1 [Q3U1T9-1];NP_851992.1 [Q3U1T9-2];	clathrin-coated vesicle [GO:0030136]; cytosol [GO:0005829]; intracellular membrane-bounded organelle [GO:0043231]; nuclear speck [GO:0016607]; guanyl-nucleotide exchange factor activity [GO:0005085]; phosphatidylinositol phosphate binding [GO:1901981]; small GTPase binding [GO:0031267]; endocytic recycling [GO:0032456]; endocytosis [GO:0006897]; positive regulation of GTPase activity [GO:0043547]…
jg44070	Q3U1T9	4.22e-24	DENN domain-containing protein 1B (Connecdenn 2)	NP_001159973.1 [Q3U1T9-1];NP_851992.1 [Q3U1T9-2];	clathrin-coated vesicle [GO:0030136]; cytosol [GO:0005829]; intracellular membrane-bounded organelle [GO:0043231]; nuclear speck [GO:0016607]; guanyl-nucleotide exchange factor activity [GO:0005085]; phosphatidylinositol phosphate binding [GO:1901981]; small GTPase binding [GO:0031267]; endocytic recycling [GO:0032456]; endocytosis [GO:0006897]; positive regulation of GTPase activity [GO:0043547]…
jg4426	Q8CDA1	3.79e-140	Phosphatidylinositide phosphatase SAC2 (EC 3.1.3.25) (Inositol polyphosphate 5-phosphatase F) (Sac domain-containing inositol phosphatase 2) (Sac domain-containing phosphoinositide 4-phosphatase 2) (hSAC2)	NP_001333446.1 [Q8CDA1-2];NP_848756.2 [Q8CDA1-1];	axon [GO:0030424]; clathrin-coated endocytic vesicle [GO:0045334]; clathrin-coated pit [GO:0005905]; cytoplasm [GO:0005737]; dendrite [GO:0030425]; early endosome [GO:0005769]; intracellular membrane-bounded organelle [GO:0043231]; neuronal cell body [GO:0043025]; recycling endosome [GO:0055037]; inositol monophosphate 1-phosphatase activity [GO:0008934]; inositol monophosphate 3-phosphatase acti…
jg4431	A8E7C5	2.9e-79	Phosphatidylinositide phosphatase SAC2 (EC 3.1.3.25) (Inositol polyphosphate 5-phosphatase F) (Sac domain-containing inositol phosphatase 2) (Sac domain-containing phosphoinositide 4-phosphatase 2) (hSAC2)	NP_001119904.1;	clathrin-coated endocytic vesicle [GO:0045334]; clathrin-coated pit [GO:0005905]; early endosome [GO:0005769]; recycling endosome [GO:0055037]; inositol monophosphate 1-phosphatase activity [GO:0008934]; inositol monophosphate 3-phosphatase activity [GO:0052832]; inositol monophosphate 4-phosphatase activity [GO:0052833]; phosphatidylinositol-4-phosphate phosphatase activity [GO:0043812]; protein…
jg44377	Q6X0I2	2.41e-83	Vitellogenin receptor (SiVgR)	NP_001291525.1;	integral component of membrane [GO:0016021]; calcium ion binding [GO:0005509]; cargo receptor activity [GO:0038024]; receptor-mediated endocytosis [GO:0006898]
jg44495	Q8BVL3	6.7e-30	Sorting nexin-17	NP_710147.1;	cytoplasm [GO:0005737]; cytoplasmic vesicle [GO:0031410]; cytosol [GO:0005829]; early endosome [GO:0005769]; endosome [GO:0005768]; endosome membrane [GO:0010008]; Golgi apparatus [GO:0005794]; intracellular membrane-bounded organelle [GO:0043231]; protein-containing complex [GO:0032991]; low-density lipoprotein particle receptor binding [GO:0050750]; phosphatidylinositol binding [GO:0035091]; pr…
jg44498	Q6AYS6	7.62e-15	Sorting nexin-17	NP_001011981.1;	cytoplasm [GO:0005737]; cytoplasmic vesicle [GO:0031410]; cytosol [GO:0005829]; early endosome [GO:0005769]; endosome [GO:0005768]; endosome membrane [GO:0010008]; Golgi apparatus [GO:0005794]; protein-containing complex [GO:0032991]; low-density lipoprotein particle receptor binding [GO:0050750]; phosphatidylinositol binding [GO:0035091]; protein C-terminus binding [GO:0008022]; aorta developmen…
jg44640	O00194	5.85e-74	Ras-related protein Rab-27B (EC 3.6.5.2) (C25KG)	NP_004154.2;XP_005266790.1;XP_016881402.1;XP_016881403.1;	anchored component of synaptic vesicle membrane [GO:0098993]; apical plasma membrane [GO:0016324]; axon cytoplasm [GO:1904115]; extracellular exosome [GO:0070062]; Golgi stack [GO:0005795]; late endosome [GO:0005770]; melanosome [GO:0042470]; multivesicular body membrane [GO:0032585]; plasma membrane [GO:0005886]; platelet dense granule membrane [GO:0031088]; secretory granule [GO:0030141]; trans…
jg44662	Q8R5K2	2.58e-177	Ubiquitin carboxyl-terminal hydrolase 33 (EC 3.4.19.12) (Deubiquitinating enzyme 33) (Ubiquitin thioesterase 33) (Ubiquitin-specific-processing protease 33) (VHL-interacting deubiquitinating enzyme 1)	NP_001239415.1 [Q8R5K2-2];NP_573510.2 [Q8R5K2-1];	cell body [GO:0044297]; centrosome [GO:0005813]; cytoplasm [GO:0005737]; focal adhesion [GO:0005925]; Golgi apparatus [GO:0005794]; nucleoplasm [GO:0005654]; perinuclear region of cytoplasm [GO:0048471]; cysteine-type endopeptidase activity [GO:0004197]; G protein-coupled receptor binding [GO:0001664]; small GTPase binding [GO:0031267]; thiol-dependent deubiquitinase [GO:0004843]; zinc ion bindin…
jg44663	B1WBD7	5.42e-34	Ubiquitin carboxyl-terminal hydrolase 20 (EC 3.4.19.12) (Deubiquitinating enzyme 20) (Ubiquitin thioesterase 20) (Ubiquitin-specific-processing protease 20)	NP_001121345.1;	centrosome [GO:0005813]; perinuclear region of cytoplasm [GO:0048471]; cysteine-type endopeptidase activity [GO:0004197]; thiol-dependent deubiquitinase [GO:0004843]; zinc ion binding [GO:0008270]; endocytosis [GO:0006897]; protein deubiquitination [GO:0016579]; protein K48-linked deubiquitination [GO:0071108]; protein K63-linked deubiquitination [GO:0070536]; regulation of G protein-coupled rece…
jg44799	O75096	1.31e-34	Low-density lipoprotein receptor-related protein 4 (LRP-4) (Multiple epidermal growth factor-like domains 7)	NP_002325.2;	cell surface [GO:0009986]; dendrite [GO:0030425]; integral component of membrane [GO:0016021]; neuromuscular junction [GO:0031594]; neuronal cell body [GO:0043025]; plasma membrane [GO:0005886]; plasma membrane raft [GO:0044853]; postsynaptic density [GO:0014069]; synaptic membrane [GO:0097060]; apolipoprotein binding [GO:0034185]; calcium ion binding [GO:0005509]; protein homodimerization activi…
jg44805	Q9UGM3	3.35e-08	Deleted in malignant brain tumors 1 protein (Glycoprotein 340) (Gp-340) (Hensin) (Salivary agglutinin) (SAG) (Surfactant pulmonary-associated D-binding protein)	NP_001307573.1;NP_004397.2 [Q9UGM3-2];NP_015568.2 [Q9UGM3-1];NP_060049.2 [Q9UGM3-3];XP_011537690.1;XP_011537693.1 [Q9UGM3-7];XP_011537707.1 [Q9UGM3-1];	cytoplasm [GO:0005737]; extracellular exosome [GO:0070062]; extracellular matrix [GO:0031012]; extracellular region [GO:0005576]; extracellular space [GO:0005615]; extrinsic component of membrane [GO:0019898]; phagocytic vesicle membrane [GO:0030670]; zymogen granule membrane [GO:0042589]; calcium-dependent protein binding [GO:0048306]; DNA binding [GO:0003677]; extracellular matrix binding [GO:0…
jg44809	Q80ZI6	1.03e-51	E3 ubiquitin-protein ligase LRSAM1 (EC 2.3.2.27) (Leucine-rich repeat and sterile alpha motif-containing protein 1) (RING-type E3 ubiquitin transferase LRSAM1) (Tsg101-associated ligase)	NP_955006.1;XP_006498032.1;XP_006498033.1;XP_006498034.1;XP_006498035.1;	cytoplasm [GO:0005737]; cytosol [GO:0005829]; membrane [GO:0016020]; metal ion binding [GO:0046872]; ubiquitin protein ligase activity [GO:0061630]; ubiquitin-protein transferase activity [GO:0004842]; autophagy [GO:0006914]; negative regulation of endocytosis [GO:0045806]; positive regulation of autophagosome assembly [GO:2000786]; positive regulation of xenophagy [GO:1904417]; protein autoubiqu…
jg44955	P22897	4.17e-20	Macrophage mannose receptor 1 (MMR) (C-type lectin domain family 13 member D) (C-type lectin domain family 13 member D-like) (Human mannose receptor) (hMR) (Macrophage mannose receptor 1-like protein 1) (CD antigen CD206)	NP_002429.1 [P22897-1];	cell surface [GO:0009986]; endosome membrane [GO:0010008]; integral component of plasma membrane [GO:0005887]; plasma membrane [GO:0005886]; cargo receptor activity [GO:0038024]; mannose binding [GO:0005537]; signaling receptor activity [GO:0038023]; transmembrane signaling receptor activity [GO:0004888]; virus receptor activity [GO:0001618]; cellular response to interferon-gamma [GO:0071346]; ce…
jg44962	Q9UBG0	4.52e-25	C-type mannose receptor 2 (C-type lectin domain family 13 member E) (Endocytic receptor 180) (Macrophage mannose receptor 2) (Urokinase-type plasminogen activator receptor-associated protein) (UPAR-associated protein) (Urokinase receptor-associated protein) (CD antigen CD280)	NP_006030.2;	focal adhesion [GO:0005925]; integral component of membrane [GO:0016021]; membrane [GO:0016020]; carbohydrate binding [GO:0030246]; collagen binding [GO:0005518]; signaling receptor activity [GO:0038023]; collagen catabolic process [GO:0030574]; endocytosis [GO:0006897]; osteoblast differentiation [GO:0001649]
jg44971	Q9UBG0	1.54e-19	C-type mannose receptor 2 (C-type lectin domain family 13 member E) (Endocytic receptor 180) (Macrophage mannose receptor 2) (Urokinase-type plasminogen activator receptor-associated protein) (UPAR-associated protein) (Urokinase receptor-associated protein) (CD antigen CD280)	NP_006030.2;	focal adhesion [GO:0005925]; integral component of membrane [GO:0016021]; membrane [GO:0016020]; carbohydrate binding [GO:0030246]; collagen binding [GO:0005518]; signaling receptor activity [GO:0038023]; collagen catabolic process [GO:0030574]; endocytosis [GO:0006897]; osteoblast differentiation [GO:0001649]
jg45067	Q4TU93	8.06e-18	C-type mannose receptor 2 (Endocytic receptor 180) (Macrophage mannose receptor 2) (CD antigen CD280)	NP_001019858.1;	integral component of membrane [GO:0016021]; plasma membrane [GO:0005886]; carbohydrate binding [GO:0030246]; collagen binding [GO:0005518]; signaling receptor activity [GO:0038023]; collagen catabolic process [GO:0030574]; endocytosis [GO:0006897]
jg45210	D3ZWZ9	1.42e-80	Protein GPR107	NP_001101298.1;	clathrin-coated vesicle [GO:0030136]; early endosome [GO:0005769]; Golgi apparatus [GO:0005794]; integral component of membrane [GO:0016021]; membrane [GO:0016020]; nucleoplasm [GO:0005654]; plasma membrane [GO:0005886]; clathrin heavy chain binding [GO:0032050]; clathrin-dependent endocytosis [GO:0072583]
jg45211	Q8BUV8	2.49e-09	Protein GPR107	NP_848875.2;	clathrin-coated vesicle [GO:0030136]; early endosome [GO:0005769]; Golgi apparatus [GO:0005794]; integral component of membrane [GO:0016021]; membrane [GO:0016020]; nucleoplasm [GO:0005654]; plasma membrane [GO:0005886]; clathrin heavy chain binding [GO:0032050]; clathrin-dependent endocytosis [GO:0072583]
jg45253	Q5T1M5	6.24e-103	FK506-binding protein 15 (FKBP-15) (133 kDa FK506-binding protein) (133 kDa FKBP) (FKBP-133) (WASP- and FKBP-like protein) (WAFL)	NP_056073.1 [Q5T1M5-1];XP_006717081.1 [Q5T1M5-2];	actin cytoskeleton [GO:0015629]; early endosome [GO:0005769]; growth cone [GO:0030426]; membrane [GO:0016020]; actin binding [GO:0003779]; peptidyl-prolyl cis-trans isomerase activity [GO:0003755]; endocytosis [GO:0006897]
jg45417	O75379	8.53e-26	Vesicle-associated membrane protein 4 (VAMP-4)	NP_001172056.1 [O75379-2];NP_003753.2 [O75379-1];	cell surface [GO:0009986]; clathrin-coated endocytic vesicle membrane [GO:0030669]; endosome [GO:0005768]; Golgi apparatus [GO:0005794]; Golgi membrane [GO:0000139]; integral component of membrane [GO:0016021]; lysosome [GO:0005764]; plasma membrane [GO:0005886]; SNARE complex [GO:0031201]; synaptic vesicle [GO:0008021]; trans-Golgi network [GO:0005802]; trans-Golgi network membrane [GO:0032588];…
jg45567	Q6PAR5	1.44e-101	GTPase-activating protein and VPS9 domain-containing protein 1 (GAPex-5) (Rab5-activating protein 6)	NP_079985.2 [Q6PAR5-2];XP_011237449.1;XP_011237450.1;	cytosol [GO:0005829]; endocytic vesicle [GO:0030139]; endosome [GO:0005768]; plasma membrane [GO:0005886]; GTPase activating protein binding [GO:0032794]; GTPase activator activity [GO:0005096]; guanyl-nucleotide exchange factor activity [GO:0005085]; small GTPase binding [GO:0031267]; endocytosis [GO:0006897]; regulation of GTPase activity [GO:0043087]; regulation of protein transport [GO:005122…
jg45568	A5D794	2.87e-128	GTPase-activating protein and VPS9 domain-containing protein 1	NP_001095990.1;	cytosol [GO:0005829]; endocytic vesicle [GO:0030139]; endosome [GO:0005768]; membrane [GO:0016020]; GTPase activating protein binding [GO:0032794]; GTPase activator activity [GO:0005096]; guanyl-nucleotide exchange factor activity [GO:0005085]; small GTPase binding [GO:0031267]; endocytosis [GO:0006897]; regulation of GTPase activity [GO:0043087]; regulation of protein transport [GO:0051223]; sig…
jg4558	P20645	1.6e-09	Cation-dependent mannose-6-phosphate receptor (CD Man-6-P receptor) (CD-MPR) (46 kDa mannose 6-phosphate receptor) (MPR 46)	NP_002346.1;XP_005253433.1;	clathrin-coated endocytic vesicle membrane [GO:0030669]; endosome [GO:0005768]; integral component of plasma membrane [GO:0005887]; late endosome [GO:0005770]; lysosomal membrane [GO:0005765]; membrane [GO:0016020]; perinuclear region of cytoplasm [GO:0048471]; plasma membrane [GO:0005886]; trans-Golgi network [GO:0005802]; trans-Golgi network membrane [GO:0032588]; transport vesicle [GO:0030133]…
jg45843	Q6DCZ7	1.15e-108	Formin-binding protein 1-like (Transducer of Cdc42-dependent actin assembly protein 1) (Toca-1)	NP_001086967.1;	cell cortex [GO:0005938]; cytoplasmic vesicle [GO:0031410]; cytoskeleton [GO:0005856]; plasma membrane [GO:0005886]; lipid binding [GO:0008289]; autophagy [GO:0006914]; endocytosis [GO:0006897]; signal transduction [GO:0007165]
jg45883	O61491	4.23e-93	Flotillin-1	NP_477358.1 [O61491-1];NP_725476.1 [O61491-2];	cytoplasm [GO:0005737]; cytoplasmic vesicle [GO:0031410]; flotillin complex [GO:0016600]; plasma membrane [GO:0005886]; structural molecule activity [GO:0005198]; positive regulation of cell junction assembly [GO:1901890]; positive regulation of cell-cell adhesion mediated by cadherin [GO:2000049]; positive regulation of endocytosis [GO:0045807]; protein kinase C signaling [GO:0070528]; protein l…
jg46126	P0C0L4	6.56e-12	Complement C4-A (Acidic complement C4) (C3 and PZP-like alpha-2-macroglobulin domain-containing protein 2) [Cleaved into: Complement C4 beta chain; Complement C4-A alpha chain; C4a anaphylatoxin; C4b-A; C4d-A; Complement C4 gamma chain]	NP_001002029.3;NP_001239133.1 [P0C0L4-2];NP_009224.2 [P0C0L4-1];	axon [GO:0030424]; blood microparticle [GO:0072562]; classical-complement-pathway C3/C5 convertase complex [GO:0005601]; dendrite [GO:0030425]; endoplasmic reticulum lumen [GO:0005788]; extracellular exosome [GO:0070062]; extracellular region [GO:0005576]; extracellular space [GO:0005615]; neuronal cell body [GO:0043025]; plasma membrane [GO:0005886]; synapse [GO:0045202]; complement component C1…
jg46446	Q08DF4	0	Dynamin-1 (EC 3.6.5.5)	NP_001070288.1;	chromaffin granule membrane [GO:0042584]; cytoplasm [GO:0005737]; glutamatergic synapse [GO:0098978]; membrane [GO:0016020]; membrane coat [GO:0030117]; microtubule [GO:0005874]; photoreceptor inner segment [GO:0001917]; photoreceptor ribbon synapse [GO:0098684]; plasma membrane [GO:0005886]; presynaptic endocytic zone membrane [GO:0098835]; synapse [GO:0045202]; GTP binding [GO:0005525]; GTPase …
jg46449	Q08DF4	1e-21	Dynamin-1 (EC 3.6.5.5)	NP_001070288.1;	chromaffin granule membrane [GO:0042584]; cytoplasm [GO:0005737]; glutamatergic synapse [GO:0098978]; membrane [GO:0016020]; membrane coat [GO:0030117]; microtubule [GO:0005874]; photoreceptor inner segment [GO:0001917]; photoreceptor ribbon synapse [GO:0098684]; plasma membrane [GO:0005886]; presynaptic endocytic zone membrane [GO:0098835]; synapse [GO:0045202]; GTP binding [GO:0005525]; GTPase …
jg46562	B0F2B4	1.2e-46	Neuroligin 4-like (Neuroligin-4) (NL-4)	NA	cell surface [GO:0009986]; dendrite [GO:0030425]; excitatory synapse [GO:0060076]; glycinergic synapse [GO:0098690]; integral component of plasma membrane [GO:0005887]; integral component of postsynaptic specialization membrane [GO:0099060]; plasma membrane [GO:0005886]; postsynaptic membrane [GO:0045211]; presynapse [GO:0098793]; synapse [GO:0045202]; chloride ion binding [GO:0031404]; neurexin …
jg46657	P53676	0	AP-3 complex subunit mu-1 (AP-3 adaptor complex mu3A subunit) (Adaptor-related protein complex 3 subunit mu-1) (Clathrin assembly protein assembly protein complex 3 mu-1 medium chain) (Clathrin coat assembly protein AP47 homolog 1) (Clathrin coat-associated protein AP47 homolog 1) (Golgi adaptor AP-1 47 kDa protein homolog 1) (HA1 47 kDa subunit homolog 1) (Mu-adaptin 3A) (Mu3A-adaptin) (P47A)	NA	axon cytoplasm [GO:1904115]; clathrin adaptor complex [GO:0030131]; cytoplasmic vesicle [GO:0031410]; cytoplasmic vesicle membrane [GO:0030659]; Golgi apparatus [GO:0005794]; small GTPase binding [GO:0031267]; anterograde axonal transport [GO:0008089]; anterograde synaptic vesicle transport [GO:0048490]; endocytosis [GO:0006897]; intracellular protein transport [GO:0006886]; vesicle-mediated tran…
jg46720	Q5ZMP7	5.3e-150	AP-3 complex subunit mu-1 (AP-3 adaptor complex mu3A subunit) (Adaptor-related protein complex 3 subunit mu-1) (Mu-adaptin 3A) (Mu3A-adaptin)	NP_001026398.1;	axon cytoplasm [GO:1904115]; clathrin adaptor complex [GO:0030131]; cytoplasmic vesicle [GO:0031410]; cytoplasmic vesicle membrane [GO:0030659]; Golgi apparatus [GO:0005794]; anterograde axonal transport [GO:0008089]; anterograde synaptic vesicle transport [GO:0048490]; endocytosis [GO:0006897]; intracellular protein transport [GO:0006886]; vesicle-mediated transport [GO:0016192]
jg468	E9PV86	1.13e-165	Multiple C2 and transmembrane domain-containing protein 1	XP_017171131.1;	endoplasmic reticulum membrane [GO:0005789]; integral component of membrane [GO:0016021]; recycling endosome [GO:0055037]; synaptic vesicle membrane [GO:0030672]; calcium ion binding [GO:0005509]; negative regulation of cell migration [GO:0030336]; negative regulation of endocytosis [GO:0045806]; negative regulation of response to oxidative stress [GO:1902883]; regulation of neurotransmitter secr…
jg46942	Q61830	1.94e-16	Macrophage mannose receptor 1 (MMR) (CD antigen CD206)	NP_032651.2;	cell surface [GO:0009986]; endosome membrane [GO:0010008]; integral component of membrane [GO:0016021]; plasma membrane [GO:0005886]; cargo receptor activity [GO:0038024]; mannose binding [GO:0005537]; signaling receptor activity [GO:0038023]; transmembrane signaling receptor activity [GO:0004888]; cellular response to interferon-gamma [GO:0071346]; cellular response to interleukin-4 [GO:0071353]…
jg47074	P22897	1.3e-18	Macrophage mannose receptor 1 (MMR) (C-type lectin domain family 13 member D) (C-type lectin domain family 13 member D-like) (Human mannose receptor) (hMR) (Macrophage mannose receptor 1-like protein 1) (CD antigen CD206)	NP_002429.1 [P22897-1];	cell surface [GO:0009986]; endosome membrane [GO:0010008]; integral component of plasma membrane [GO:0005887]; plasma membrane [GO:0005886]; cargo receptor activity [GO:0038024]; mannose binding [GO:0005537]; signaling receptor activity [GO:0038023]; transmembrane signaling receptor activity [GO:0004888]; virus receptor activity [GO:0001618]; cellular response to interferon-gamma [GO:0071346]; ce…
jg47184	Q4TU93	2.64e-10	C-type mannose receptor 2 (Endocytic receptor 180) (Macrophage mannose receptor 2) (CD antigen CD280)	NP_001019858.1;	integral component of membrane [GO:0016021]; plasma membrane [GO:0005886]; carbohydrate binding [GO:0030246]; collagen binding [GO:0005518]; signaling receptor activity [GO:0038023]; collagen catabolic process [GO:0030574]; endocytosis [GO:0006897]
jg47185	Q9UBG0	3.59e-11	C-type mannose receptor 2 (C-type lectin domain family 13 member E) (Endocytic receptor 180) (Macrophage mannose receptor 2) (Urokinase-type plasminogen activator receptor-associated protein) (UPAR-associated protein) (Urokinase receptor-associated protein) (CD antigen CD280)	NP_006030.2;	focal adhesion [GO:0005925]; integral component of membrane [GO:0016021]; membrane [GO:0016020]; carbohydrate binding [GO:0030246]; collagen binding [GO:0005518]; signaling receptor activity [GO:0038023]; collagen catabolic process [GO:0030574]; endocytosis [GO:0006897]; osteoblast differentiation [GO:0001649]
jg47726	P22897	3.53e-15	Macrophage mannose receptor 1 (MMR) (C-type lectin domain family 13 member D) (C-type lectin domain family 13 member D-like) (Human mannose receptor) (hMR) (Macrophage mannose receptor 1-like protein 1) (CD antigen CD206)	NP_002429.1 [P22897-1];	cell surface [GO:0009986]; endosome membrane [GO:0010008]; integral component of plasma membrane [GO:0005887]; plasma membrane [GO:0005886]; cargo receptor activity [GO:0038024]; mannose binding [GO:0005537]; signaling receptor activity [GO:0038023]; transmembrane signaling receptor activity [GO:0004888]; virus receptor activity [GO:0001618]; cellular response to interferon-gamma [GO:0071346]; ce…
jg47765	Q8HYC0	3.85e-05	C-type lectin domain family 4 member M (CD209 antigen-like protein 1) (CD antigen CD299)	NP_001065255.1;	external side of plasma membrane [GO:0009897]; integral component of membrane [GO:0016021]; calcium-dependent protein binding [GO:0048306]; carbohydrate binding [GO:0030246]; mannose binding [GO:0005537]; metal ion binding [GO:0046872]; virus receptor activity [GO:0001618]; adaptive immune response [GO:0002250]; endocytosis [GO:0006897]; innate immune response [GO:0045087]; receptor-mediated viri…
jg48101	Q61830	0.000252	Macrophage mannose receptor 1 (MMR) (CD antigen CD206)	NP_032651.2;	cell surface [GO:0009986]; endosome membrane [GO:0010008]; integral component of membrane [GO:0016021]; plasma membrane [GO:0005886]; cargo receptor activity [GO:0038024]; mannose binding [GO:0005537]; signaling receptor activity [GO:0038023]; transmembrane signaling receptor activity [GO:0004888]; cellular response to interferon-gamma [GO:0071346]; cellular response to interleukin-4 [GO:0071353]…
jg48261	Q61830	1.19e-15	Macrophage mannose receptor 1 (MMR) (CD antigen CD206)	NP_032651.2;	cell surface [GO:0009986]; endosome membrane [GO:0010008]; integral component of membrane [GO:0016021]; plasma membrane [GO:0005886]; cargo receptor activity [GO:0038024]; mannose binding [GO:0005537]; signaling receptor activity [GO:0038023]; transmembrane signaling receptor activity [GO:0004888]; cellular response to interferon-gamma [GO:0071346]; cellular response to interleukin-4 [GO:0071353]…
jg48262	Q64449	2.17e-14	C-type mannose receptor 2 (Lectin lambda) (Macrophage mannose receptor 2) (CD antigen CD280)	NP_032652.3 [Q64449-1];	cell surface [GO:0009986]; integral component of membrane [GO:0016021]; plasma membrane [GO:0005886]; carbohydrate binding [GO:0030246]; collagen binding [GO:0005518]; signaling receptor activity [GO:0038023]; collagen catabolic process [GO:0030574]; endocytosis [GO:0006897]
jg48707	P06787	1.36e-06	Calmodulin (CaM)	NP_009667.1;	actin cortical patch [GO:0030479]; cellular bud [GO:0005933]; cellular bud neck [GO:0005935]; cellular bud tip [GO:0005934]; central plaque of spindle pole body [GO:0005823]; incipient cellular bud site [GO:0000131]; mating projection tip [GO:0043332]; myosin I complex [GO:0045160]; myosin V complex [GO:0031475]; calcium ion binding [GO:0005509]; calcium-dependent protein binding [GO:0048306]; en…
jg48909	P22897	2.35e-15	Macrophage mannose receptor 1 (MMR) (C-type lectin domain family 13 member D) (C-type lectin domain family 13 member D-like) (Human mannose receptor) (hMR) (Macrophage mannose receptor 1-like protein 1) (CD antigen CD206)	NP_002429.1 [P22897-1];	cell surface [GO:0009986]; endosome membrane [GO:0010008]; integral component of plasma membrane [GO:0005887]; plasma membrane [GO:0005886]; cargo receptor activity [GO:0038024]; mannose binding [GO:0005537]; signaling receptor activity [GO:0038023]; transmembrane signaling receptor activity [GO:0004888]; virus receptor activity [GO:0001618]; cellular response to interferon-gamma [GO:0071346]; ce…
jg4913	Q14677	6.36e-99	Clathrin interactor 1 (Clathrin-interacting protein localized in the trans-Golgi region) (Clint) (Enthoprotin) (Epsin-4) (Epsin-related protein) (EpsinR)	NP_001182484.1 [Q14677-3];NP_001182485.1 [Q14677-2];NP_055481.1 [Q14677-1];	clathrin vesicle coat [GO:0030125]; cytosol [GO:0005829]; endosome [GO:0005768]; Golgi apparatus [GO:0005794]; intracellular membrane-bounded organelle [GO:0043231]; membrane [GO:0016020]; nucleoplasm [GO:0005654]; perinuclear region of cytoplasm [GO:0048471]; plasma membrane [GO:0005886]; cadherin binding [GO:0045296]; clathrin binding [GO:0030276]; phospholipid binding [GO:0005543]; endocytosis…
jg49243	P22897	8.52e-109	Macrophage mannose receptor 1 (MMR) (C-type lectin domain family 13 member D) (C-type lectin domain family 13 member D-like) (Human mannose receptor) (hMR) (Macrophage mannose receptor 1-like protein 1) (CD antigen CD206)	NP_002429.1 [P22897-1];	cell surface [GO:0009986]; endosome membrane [GO:0010008]; integral component of plasma membrane [GO:0005887]; plasma membrane [GO:0005886]; cargo receptor activity [GO:0038024]; mannose binding [GO:0005537]; signaling receptor activity [GO:0038023]; transmembrane signaling receptor activity [GO:0004888]; virus receptor activity [GO:0001618]; cellular response to interferon-gamma [GO:0071346]; ce…
jg49244	Q4TU93	1.09e-37	C-type mannose receptor 2 (Endocytic receptor 180) (Macrophage mannose receptor 2) (CD antigen CD280)	NP_001019858.1;	integral component of membrane [GO:0016021]; plasma membrane [GO:0005886]; carbohydrate binding [GO:0030246]; collagen binding [GO:0005518]; signaling receptor activity [GO:0038023]; collagen catabolic process [GO:0030574]; endocytosis [GO:0006897]
jg49339	P22897	3.18e-108	Macrophage mannose receptor 1 (MMR) (C-type lectin domain family 13 member D) (C-type lectin domain family 13 member D-like) (Human mannose receptor) (hMR) (Macrophage mannose receptor 1-like protein 1) (CD antigen CD206)	NP_002429.1 [P22897-1];	cell surface [GO:0009986]; endosome membrane [GO:0010008]; integral component of plasma membrane [GO:0005887]; plasma membrane [GO:0005886]; cargo receptor activity [GO:0038024]; mannose binding [GO:0005537]; signaling receptor activity [GO:0038023]; transmembrane signaling receptor activity [GO:0004888]; virus receptor activity [GO:0001618]; cellular response to interferon-gamma [GO:0071346]; ce…
jg49409	P22897	3.15e-75	Macrophage mannose receptor 1 (MMR) (C-type lectin domain family 13 member D) (C-type lectin domain family 13 member D-like) (Human mannose receptor) (hMR) (Macrophage mannose receptor 1-like protein 1) (CD antigen CD206)	NP_002429.1 [P22897-1];	cell surface [GO:0009986]; endosome membrane [GO:0010008]; integral component of plasma membrane [GO:0005887]; plasma membrane [GO:0005886]; cargo receptor activity [GO:0038024]; mannose binding [GO:0005537]; signaling receptor activity [GO:0038023]; transmembrane signaling receptor activity [GO:0004888]; virus receptor activity [GO:0001618]; cellular response to interferon-gamma [GO:0071346]; ce…
jg49410	P22897	2.43e-51	Macrophage mannose receptor 1 (MMR) (C-type lectin domain family 13 member D) (C-type lectin domain family 13 member D-like) (Human mannose receptor) (hMR) (Macrophage mannose receptor 1-like protein 1) (CD antigen CD206)	NP_002429.1 [P22897-1];	cell surface [GO:0009986]; endosome membrane [GO:0010008]; integral component of plasma membrane [GO:0005887]; plasma membrane [GO:0005886]; cargo receptor activity [GO:0038024]; mannose binding [GO:0005537]; signaling receptor activity [GO:0038023]; transmembrane signaling receptor activity [GO:0004888]; virus receptor activity [GO:0001618]; cellular response to interferon-gamma [GO:0071346]; ce…
jg49411	Q64449	3.24e-19	C-type mannose receptor 2 (Lectin lambda) (Macrophage mannose receptor 2) (CD antigen CD280)	NP_032652.3 [Q64449-1];	cell surface [GO:0009986]; integral component of membrane [GO:0016021]; plasma membrane [GO:0005886]; carbohydrate binding [GO:0030246]; collagen binding [GO:0005518]; signaling receptor activity [GO:0038023]; collagen catabolic process [GO:0030574]; endocytosis [GO:0006897]
jg49412	Q61830	2.84e-26	Macrophage mannose receptor 1 (MMR) (CD antigen CD206)	NP_032651.2;	cell surface [GO:0009986]; endosome membrane [GO:0010008]; integral component of membrane [GO:0016021]; plasma membrane [GO:0005886]; cargo receptor activity [GO:0038024]; mannose binding [GO:0005537]; signaling receptor activity [GO:0038023]; transmembrane signaling receptor activity [GO:0004888]; cellular response to interferon-gamma [GO:0071346]; cellular response to interleukin-4 [GO:0071353]…
jg49413	P22897	2.25e-97	Macrophage mannose receptor 1 (MMR) (C-type lectin domain family 13 member D) (C-type lectin domain family 13 member D-like) (Human mannose receptor) (hMR) (Macrophage mannose receptor 1-like protein 1) (CD antigen CD206)	NP_002429.1 [P22897-1];	cell surface [GO:0009986]; endosome membrane [GO:0010008]; integral component of plasma membrane [GO:0005887]; plasma membrane [GO:0005886]; cargo receptor activity [GO:0038024]; mannose binding [GO:0005537]; signaling receptor activity [GO:0038023]; transmembrane signaling receptor activity [GO:0004888]; virus receptor activity [GO:0001618]; cellular response to interferon-gamma [GO:0071346]; ce…
jg49415	P22897	6.94e-23	Macrophage mannose receptor 1 (MMR) (C-type lectin domain family 13 member D) (C-type lectin domain family 13 member D-like) (Human mannose receptor) (hMR) (Macrophage mannose receptor 1-like protein 1) (CD antigen CD206)	NP_002429.1 [P22897-1];	cell surface [GO:0009986]; endosome membrane [GO:0010008]; integral component of plasma membrane [GO:0005887]; plasma membrane [GO:0005886]; cargo receptor activity [GO:0038024]; mannose binding [GO:0005537]; signaling receptor activity [GO:0038023]; transmembrane signaling receptor activity [GO:0004888]; virus receptor activity [GO:0001618]; cellular response to interferon-gamma [GO:0071346]; ce…
jg49499	P22897	2.32e-60	Macrophage mannose receptor 1 (MMR) (C-type lectin domain family 13 member D) (C-type lectin domain family 13 member D-like) (Human mannose receptor) (hMR) (Macrophage mannose receptor 1-like protein 1) (CD antigen CD206)	NP_002429.1 [P22897-1];	cell surface [GO:0009986]; endosome membrane [GO:0010008]; integral component of plasma membrane [GO:0005887]; plasma membrane [GO:0005886]; cargo receptor activity [GO:0038024]; mannose binding [GO:0005537]; signaling receptor activity [GO:0038023]; transmembrane signaling receptor activity [GO:0004888]; virus receptor activity [GO:0001618]; cellular response to interferon-gamma [GO:0071346]; ce…
jg49501	P22897	3e-161	Macrophage mannose receptor 1 (MMR) (C-type lectin domain family 13 member D) (C-type lectin domain family 13 member D-like) (Human mannose receptor) (hMR) (Macrophage mannose receptor 1-like protein 1) (CD antigen CD206)	NP_002429.1 [P22897-1];	cell surface [GO:0009986]; endosome membrane [GO:0010008]; integral component of plasma membrane [GO:0005887]; plasma membrane [GO:0005886]; cargo receptor activity [GO:0038024]; mannose binding [GO:0005537]; signaling receptor activity [GO:0038023]; transmembrane signaling receptor activity [GO:0004888]; virus receptor activity [GO:0001618]; cellular response to interferon-gamma [GO:0071346]; ce…
jg49530	Q4TU93	6.23e-15	C-type mannose receptor 2 (Endocytic receptor 180) (Macrophage mannose receptor 2) (CD antigen CD280)	NP_001019858.1;	integral component of membrane [GO:0016021]; plasma membrane [GO:0005886]; carbohydrate binding [GO:0030246]; collagen binding [GO:0005518]; signaling receptor activity [GO:0038023]; collagen catabolic process [GO:0030574]; endocytosis [GO:0006897]
jg49531	Q61830	1.04e-32	Macrophage mannose receptor 1 (MMR) (CD antigen CD206)	NP_032651.2;	cell surface [GO:0009986]; endosome membrane [GO:0010008]; integral component of membrane [GO:0016021]; plasma membrane [GO:0005886]; cargo receptor activity [GO:0038024]; mannose binding [GO:0005537]; signaling receptor activity [GO:0038023]; transmembrane signaling receptor activity [GO:0004888]; cellular response to interferon-gamma [GO:0071346]; cellular response to interleukin-4 [GO:0071353]…
jg49533	P22897	7.36e-117	Macrophage mannose receptor 1 (MMR) (C-type lectin domain family 13 member D) (C-type lectin domain family 13 member D-like) (Human mannose receptor) (hMR) (Macrophage mannose receptor 1-like protein 1) (CD antigen CD206)	NP_002429.1 [P22897-1];	cell surface [GO:0009986]; endosome membrane [GO:0010008]; integral component of plasma membrane [GO:0005887]; plasma membrane [GO:0005886]; cargo receptor activity [GO:0038024]; mannose binding [GO:0005537]; signaling receptor activity [GO:0038023]; transmembrane signaling receptor activity [GO:0004888]; virus receptor activity [GO:0001618]; cellular response to interferon-gamma [GO:0071346]; ce…
jg49873	Q8C8R3	1.23e-53	Ankyrin-2 (ANK-2) (Ankyrin-B) (Brain ankyrin)	NP_001029340.1;NP_848770.2 [Q8C8R3-3];	A band [GO:0031672]; basolateral plasma membrane [GO:0016323]; costamere [GO:0043034]; cytoplasm [GO:0005737]; cytoskeleton [GO:0005856]; early endosome [GO:0005769]; integral component of plasma membrane [GO:0005887]; intercalated disc [GO:0014704]; lysosome [GO:0005764]; M band [GO:0031430]; mitochondrion [GO:0005739]; paranodal junction [GO:0033010]; perinuclear region of cytoplasm [GO:0048471…
jg49950	O00499	4.57e-35	Myc box-dependent-interacting protein 1 (Amphiphysin II) (Amphiphysin-like protein) (Box-dependent myc-interacting protein 1) (Bridging integrator 1)	NP_001307561.1 [O00499-10];NP_001307562.1;NP_001307569.1;NP_001307570.1;NP_001307571.1;NP_004296.1 [O00499-8];NP_647593.1 [O00499-1];NP_647594.1 [O00499-5];NP_647595.1 [O00499-3];NP_647596.1 [O00499-11];NP_647597.1 [O00499-2];NP_647598.1 [O00499-6];NP_647599.1 [O00499-4];NP_647600.1 [O00499-7];NP_647601.1 [O00499-9];	actin cytoskeleton [GO:0015629]; axon [GO:0030424]; axon initial segment [GO:0043194]; axon terminus [GO:0043679]; cerebellar mossy fiber [GO:0044300]; cytoplasm [GO:0005737]; cytosol [GO:0005829]; dendrite [GO:0030425]; endosome [GO:0005768]; extrinsic component of synaptic vesicle membrane [GO:0098850]; glutamatergic synapse [GO:0098978]; I band [GO:0031674]; lipid tube [GO:0060987]; membrane […
jg49953	O08839	5.18e-19	Myc box-dependent-interacting protein 1 (Amphiphysin II) (Amphiphysin-like protein) (Bridging integrator 1)	NP_446411.1 [O08839-1];	axon [GO:0030424]; axon initial segment [GO:0043194]; axon terminus [GO:0043679]; cerebellar mossy fiber [GO:0044300]; cytosol [GO:0005829]; dendrite [GO:0030425]; endosome [GO:0005768]; extrinsic component of synaptic vesicle membrane [GO:0098850]; glutamatergic synapse [GO:0098978]; I band [GO:0031674]; lipid tube [GO:0060987]; membrane [GO:0016020]; microtubule [GO:0005874]; node of Ranvier [G…
jg49954	O60494	1.06e-05	Cubilin (460 kDa receptor) (Intestinal intrinsic factor receptor) (Intrinsic factor-cobalamin receptor) (Intrinsic factor-vitamin B12 receptor)	NP_001072.2;	apical plasma membrane [GO:0016324]; brush border membrane [GO:0031526]; clathrin-coated pit [GO:0005905]; cytosol [GO:0005829]; endocytic vesicle [GO:0030139]; endoplasmic reticulum [GO:0005783]; endosome membrane [GO:0010008]; extracellular exosome [GO:0070062]; extrinsic component of external side of plasma membrane [GO:0031232]; Golgi apparatus [GO:0005794]; lysosomal lumen [GO:0043202]; lyso…
jg49957	Q9JLB4	9.05e-21	Cubilin (Intrinsic factor-cobalamin receptor)	NP_001074553.1;	apical part of cell [GO:0045177]; apical plasma membrane [GO:0016324]; brush border [GO:0005903]; brush border membrane [GO:0031526]; clathrin-coated pit [GO:0005905]; coated vesicle [GO:0030135]; cytoplasm [GO:0005737]; endocytic vesicle [GO:0030139]; endocytic vesicle membrane [GO:0030666]; endoplasmic reticulum [GO:0005783]; endosome [GO:0005768]; extracellular exosome [GO:0070062]; Golgi appa…
jg49961	O60494	1.9e-120	Cubilin (460 kDa receptor) (Intestinal intrinsic factor receptor) (Intrinsic factor-cobalamin receptor) (Intrinsic factor-vitamin B12 receptor)	NP_001072.2;	apical plasma membrane [GO:0016324]; brush border membrane [GO:0031526]; clathrin-coated pit [GO:0005905]; cytosol [GO:0005829]; endocytic vesicle [GO:0030139]; endoplasmic reticulum [GO:0005783]; endosome membrane [GO:0010008]; extracellular exosome [GO:0070062]; extrinsic component of external side of plasma membrane [GO:0031232]; Golgi apparatus [GO:0005794]; lysosomal lumen [GO:0043202]; lyso…
jg49975	O60494	1.58e-12	Cubilin (460 kDa receptor) (Intestinal intrinsic factor receptor) (Intrinsic factor-cobalamin receptor) (Intrinsic factor-vitamin B12 receptor)	NP_001072.2;	apical plasma membrane [GO:0016324]; brush border membrane [GO:0031526]; clathrin-coated pit [GO:0005905]; cytosol [GO:0005829]; endocytic vesicle [GO:0030139]; endoplasmic reticulum [GO:0005783]; endosome membrane [GO:0010008]; extracellular exosome [GO:0070062]; extrinsic component of external side of plasma membrane [GO:0031232]; Golgi apparatus [GO:0005794]; lysosomal lumen [GO:0043202]; lyso…
jg50351	Q92609	2.66e-55	TBC1 domain family member 5	NP_001127853.1 [Q92609-2];NP_055559.1 [Q92609-1];XP_006713493.1;XP_011532583.1 [Q92609-2];XP_011532585.1 [Q92609-2];XP_011532586.1 [Q92609-2];XP_016863041.1 [Q92609-2];XP_016863042.1 [Q92609-2];XP_016863043.1 [Q92609-2];XP_016863044.1 [Q92609-2];XP_016863045.1 [Q92609-2];XP_016863046.1 [Q92609-1];	autophagosome [GO:0005776]; cytosol [GO:0005829]; endosome membrane [GO:0010008]; Golgi apparatus [GO:0005794]; intracellular membrane-bounded organelle [GO:0043231]; retromer complex [GO:0030904]; AP-2 adaptor complex binding [GO:0035612]; GTPase activator activity [GO:0005096]; protein-containing complex binding [GO:0044877]; retromer complex binding [GO:1905394]; activation of GTPase activity …
jg50352	Q92609	1.59e-53	TBC1 domain family member 5	NP_001127853.1 [Q92609-2];NP_055559.1 [Q92609-1];XP_006713493.1;XP_011532583.1 [Q92609-2];XP_011532585.1 [Q92609-2];XP_011532586.1 [Q92609-2];XP_016863041.1 [Q92609-2];XP_016863042.1 [Q92609-2];XP_016863043.1 [Q92609-2];XP_016863044.1 [Q92609-2];XP_016863045.1 [Q92609-2];XP_016863046.1 [Q92609-1];	autophagosome [GO:0005776]; cytosol [GO:0005829]; endosome membrane [GO:0010008]; Golgi apparatus [GO:0005794]; intracellular membrane-bounded organelle [GO:0043231]; retromer complex [GO:0030904]; AP-2 adaptor complex binding [GO:0035612]; GTPase activator activity [GO:0005096]; protein-containing complex binding [GO:0044877]; retromer complex binding [GO:1905394]; activation of GTPase activity …
jg50531	P22897	3.72e-16	Macrophage mannose receptor 1 (MMR) (C-type lectin domain family 13 member D) (C-type lectin domain family 13 member D-like) (Human mannose receptor) (hMR) (Macrophage mannose receptor 1-like protein 1) (CD antigen CD206)	NP_002429.1 [P22897-1];	cell surface [GO:0009986]; endosome membrane [GO:0010008]; integral component of plasma membrane [GO:0005887]; plasma membrane [GO:0005886]; cargo receptor activity [GO:0038024]; mannose binding [GO:0005537]; signaling receptor activity [GO:0038023]; transmembrane signaling receptor activity [GO:0004888]; virus receptor activity [GO:0001618]; cellular response to interferon-gamma [GO:0071346]; ce…
jg50647	Q5VY43	1.15e-06	Platelet endothelial aggregation receptor 1 (hPEAR1) (Multiple epidermal growth factor-like domains protein 12) (Multiple EGF-like domains protein 12)	NP_001073940.1;XP_005245198.1;XP_011507812.1;XP_016856725.1;	integral component of membrane [GO:0016021]; membrane [GO:0016020]; phagocytic cup [GO:0001891]; signaling receptor activity [GO:0038023]; phosphatidylinositol 3-kinase signaling [GO:0014065]; platelet aggregation [GO:0070527]; protein kinase B signaling [GO:0043491]; recognition of apoptotic cell [GO:0043654]
jg50805	P22897	1.58e-118	Macrophage mannose receptor 1 (MMR) (C-type lectin domain family 13 member D) (C-type lectin domain family 13 member D-like) (Human mannose receptor) (hMR) (Macrophage mannose receptor 1-like protein 1) (CD antigen CD206)	NP_002429.1 [P22897-1];	cell surface [GO:0009986]; endosome membrane [GO:0010008]; integral component of plasma membrane [GO:0005887]; plasma membrane [GO:0005886]; cargo receptor activity [GO:0038024]; mannose binding [GO:0005537]; signaling receptor activity [GO:0038023]; transmembrane signaling receptor activity [GO:0004888]; virus receptor activity [GO:0001618]; cellular response to interferon-gamma [GO:0071346]; ce…
jg50843	Q3TZZ7	0	Extended synaptotagmin-2 (E-Syt2)	NP_083007.2 [Q3TZZ7-1];XP_017170617.1;	cytosol [GO:0005829]; endoplasmic reticulum-plasma membrane contact site [GO:0140268]; extrinsic component of cytoplasmic side of plasma membrane [GO:0031234]; integral component of plasma membrane [GO:0005887]; intrinsic component of endoplasmic reticulum membrane [GO:0031227]; organelle membrane contact site [GO:0044232]; calcium ion binding [GO:0005509]; calcium-dependent phospholipid binding …
jg51653	Q17R13	0.0002	Activated CDC42 kinase 1 (ACK-1) (EC 2.7.10.2) (EC 2.7.11.1) (Activated CDC42 kinase 2) (Tyrosine kinase non-receptor protein 2)	NP_776310.2 [Q17R13-1];	adherens junction [GO:0005912]; clathrin-coated pit [GO:0005905]; clathrin-coated vesicle [GO:0030136]; cytoplasm [GO:0005737]; cytoplasmic vesicle membrane [GO:0030659]; cytosol [GO:0005829]; endosome [GO:0005768]; extrinsic component of cytoplasmic side of plasma membrane [GO:0031234]; nucleus [GO:0005634]; plasma membrane [GO:0005886]; ATP binding [GO:0005524]; metal ion binding [GO:0046872]; …
jg52050	Q96KG7	5.7e-11	Multiple epidermal growth factor-like domains protein 10 (Multiple EGF-like domains protein 10)	NP_001243474.1 [Q96KG7-1];NP_001295048.1 [Q96KG7-2];NP_001295050.1 [Q96KG7-2];NP_115822.1 [Q96KG7-1];XP_011541996.1 [Q96KG7-1];	cell projection [GO:0042995]; integral component of membrane [GO:0016021]; phagocytic cup [GO:0001891]; plasma membrane [GO:0005886]; complement component C1q complex binding [GO:0001849]; Notch binding [GO:0005112]; scavenger receptor activity [GO:0005044]; apoptotic cell clearance [GO:0043277]; apoptotic process involved in development [GO:1902742]; engulfment of apoptotic cell [GO:0043652]; ho…
jg52059	Q6P9J9	3.63e-08	Anoctamin-6 (Small-conductance calcium-activated nonselective cation channel) (SCAN channel) (Transmembrane protein 16F)	NP_001240742.1;NP_780553.2 [Q6P9J9-1];	chloride channel complex [GO:0034707]; cytosol [GO:0005829]; integral component of plasma membrane [GO:0005887]; plasma membrane [GO:0005886]; calcium activated cation channel activity [GO:0005227]; chloride channel activity [GO:0005254]; identical protein binding [GO:0042802]; intracellular calcium activated chloride channel activity [GO:0005229]; metal ion binding [GO:0046872]; phospholipid scr…
jg52081	Q8MQJ9	2.19e-36	Brain tumor protein	NP_001286083.1;NP_476945.1;NP_599129.1;NP_995726.1;	apical cortex [GO:0045179]; basal cortex [GO:0045180]; cell cortex region [GO:0099738]; cytoplasm [GO:0005737]; cytosol [GO:0005829]; neuronal cell body [GO:0043025]; mRNA 3'-UTR binding [GO:0003730]; translation regulator activity [GO:0045182]; translation repressor activity [GO:0030371]; zinc ion binding [GO:0008270]; asymmetric cell division [GO:0008356]; asymmetric neuroblast division resulti…
jg52228	Q9CR95	8.23e-102	Adaptin ear-binding coat-associated protein 1 (NECAP endocytosis-associated protein 1) (NECAP-1)	NP_080543.2;	clathrin vesicle coat [GO:0030125]; clathrin-coated pit [GO:0005905]; endocytosis [GO:0006897]; protein transport [GO:0015031]; vesicle-mediated transport [GO:0016192]
jg52296	Q8K4Q8	2.14e-08	Collectin-12 (Collectin placenta protein 1) (CL-P1) (Scavenger receptor with C-type lectin)	NP_569716.2;	collagen trimer [GO:0005581]; collagen-containing extracellular matrix [GO:0062023]; integral component of membrane [GO:0016021]; carbohydrate binding [GO:0030246]; low-density lipoprotein particle binding [GO:0030169]; metal ion binding [GO:0046872]; pattern recognition receptor activity [GO:0038187]; scavenger receptor activity [GO:0005044]; signaling receptor activity [GO:0038023]; cellular re…
jg52431	P19490	2.7e-146	Glutamate receptor 1 (GluR-1) (AMPA-selective glutamate receptor 1) (GluR-A) (GluR-K1) (Glutamate receptor ionotropic, AMPA 1) (GluA1)	NP_113796.1 [P19490-1];	AMPA glutamate receptor complex [GO:0032281]; asymmetric synapse [GO:0032279]; axonal spine [GO:0044308]; cell body [GO:0044297]; cell surface [GO:0009986]; cell-cell junction [GO:0005911]; cytosol [GO:0005829]; dendrite [GO:0030425]; dendrite membrane [GO:0032590]; dendritic shaft [GO:0043198]; dendritic spine [GO:0043197]; dendritic spine membrane [GO:0032591]; early endosome [GO:0005769]; earl…
jg52654	P98160	3.33e-56	Basement membrane-specific heparan sulfate proteoglycan core protein (HSPG) (Perlecan) (PLC) [Cleaved into: Endorepellin; LG3 peptide]	NP_001278789.1;NP_005520.4;	basement membrane [GO:0005604]; collagen-containing extracellular matrix [GO:0062023]; extracellular exosome [GO:0070062]; extracellular region [GO:0005576]; extracellular space [GO:0005615]; focal adhesion [GO:0005925]; Golgi lumen [GO:0005796]; lysosomal lumen [GO:0043202]; plasma membrane [GO:0005886]; plasma membrane protein complex [GO:0098797]; amyloid-beta binding [GO:0001540]; calcium ion…
jg52655	P98160	6.25e-36	Basement membrane-specific heparan sulfate proteoglycan core protein (HSPG) (Perlecan) (PLC) [Cleaved into: Endorepellin; LG3 peptide]	NP_001278789.1;NP_005520.4;	basement membrane [GO:0005604]; collagen-containing extracellular matrix [GO:0062023]; extracellular exosome [GO:0070062]; extracellular region [GO:0005576]; extracellular space [GO:0005615]; focal adhesion [GO:0005925]; Golgi lumen [GO:0005796]; lysosomal lumen [GO:0043202]; plasma membrane [GO:0005886]; plasma membrane protein complex [GO:0098797]; amyloid-beta binding [GO:0001540]; calcium ion…
jg52656	P98160	0	Basement membrane-specific heparan sulfate proteoglycan core protein (HSPG) (Perlecan) (PLC) [Cleaved into: Endorepellin; LG3 peptide]	NP_001278789.1;NP_005520.4;	basement membrane [GO:0005604]; collagen-containing extracellular matrix [GO:0062023]; extracellular exosome [GO:0070062]; extracellular region [GO:0005576]; extracellular space [GO:0005615]; focal adhesion [GO:0005925]; Golgi lumen [GO:0005796]; lysosomal lumen [GO:0043202]; plasma membrane [GO:0005886]; plasma membrane protein complex [GO:0098797]; amyloid-beta binding [GO:0001540]; calcium ion…
jg52657	P98160	1.62e-07	Basement membrane-specific heparan sulfate proteoglycan core protein (HSPG) (Perlecan) (PLC) [Cleaved into: Endorepellin; LG3 peptide]	NP_001278789.1;NP_005520.4;	basement membrane [GO:0005604]; collagen-containing extracellular matrix [GO:0062023]; extracellular exosome [GO:0070062]; extracellular region [GO:0005576]; extracellular space [GO:0005615]; focal adhesion [GO:0005925]; Golgi lumen [GO:0005796]; lysosomal lumen [GO:0043202]; plasma membrane [GO:0005886]; plasma membrane protein complex [GO:0098797]; amyloid-beta binding [GO:0001540]; calcium ion…
jg52884	Q05086	1.06e-107	Ubiquitin-protein ligase E3A (EC 2.3.2.26) (E6AP ubiquitin-protein ligase) (HECT-type ubiquitin transferase E3A) (Human papillomavirus E6-associated protein) (Oncogenic protein-associated protein E6-AP) (Renal carcinoma antigen NY-REN-54)	NP_000453.2 [Q05086-1];NP_570853.1 [Q05086-2];NP_570854.1 [Q05086-3];XP_005268324.1;XP_005268325.1;XP_005268326.1;XP_005268327.1;XP_005268328.1;XP_006720738.1;XP_006720739.1;XP_011520296.1;XP_011520297.1 [Q05086-1];XP_016878033.1;XP_016878034.1;XP_016878035.1;XP_016878036.1 [Q05086-3];XP_016878037.1 [Q05086-3];XP_016878038.1;XP_016878039.1 [Q05086-3];XP_016878040.1;XP_016878041.1;XP_016878042.1;X…	cytosol [GO:0005829]; nucleus [GO:0005634]; proteasome complex [GO:0000502]; metal ion binding [GO:0046872]; transcription coactivator activity [GO:0003713]; ubiquitin protein ligase activity [GO:0061630]; ubiquitin-protein transferase activity [GO:0004842]; androgen receptor signaling pathway [GO:0030521]; brain development [GO:0007420]; cellular response to brain-derived neurotrophic factor sti…
jg52885	Q05086	6.55e-118	Ubiquitin-protein ligase E3A (EC 2.3.2.26) (E6AP ubiquitin-protein ligase) (HECT-type ubiquitin transferase E3A) (Human papillomavirus E6-associated protein) (Oncogenic protein-associated protein E6-AP) (Renal carcinoma antigen NY-REN-54)	NP_000453.2 [Q05086-1];NP_570853.1 [Q05086-2];NP_570854.1 [Q05086-3];XP_005268324.1;XP_005268325.1;XP_005268326.1;XP_005268327.1;XP_005268328.1;XP_006720738.1;XP_006720739.1;XP_011520296.1;XP_011520297.1 [Q05086-1];XP_016878033.1;XP_016878034.1;XP_016878035.1;XP_016878036.1 [Q05086-3];XP_016878037.1 [Q05086-3];XP_016878038.1;XP_016878039.1 [Q05086-3];XP_016878040.1;XP_016878041.1;XP_016878042.1;X…	cytosol [GO:0005829]; nucleus [GO:0005634]; proteasome complex [GO:0000502]; metal ion binding [GO:0046872]; transcription coactivator activity [GO:0003713]; ubiquitin protein ligase activity [GO:0061630]; ubiquitin-protein transferase activity [GO:0004842]; androgen receptor signaling pathway [GO:0030521]; brain development [GO:0007420]; cellular response to brain-derived neurotrophic factor sti…
jg52886	Q05086	4.2e-14	Ubiquitin-protein ligase E3A (EC 2.3.2.26) (E6AP ubiquitin-protein ligase) (HECT-type ubiquitin transferase E3A) (Human papillomavirus E6-associated protein) (Oncogenic protein-associated protein E6-AP) (Renal carcinoma antigen NY-REN-54)	NP_000453.2 [Q05086-1];NP_570853.1 [Q05086-2];NP_570854.1 [Q05086-3];XP_005268324.1;XP_005268325.1;XP_005268326.1;XP_005268327.1;XP_005268328.1;XP_006720738.1;XP_006720739.1;XP_011520296.1;XP_011520297.1 [Q05086-1];XP_016878033.1;XP_016878034.1;XP_016878035.1;XP_016878036.1 [Q05086-3];XP_016878037.1 [Q05086-3];XP_016878038.1;XP_016878039.1 [Q05086-3];XP_016878040.1;XP_016878041.1;XP_016878042.1;X…	cytosol [GO:0005829]; nucleus [GO:0005634]; proteasome complex [GO:0000502]; metal ion binding [GO:0046872]; transcription coactivator activity [GO:0003713]; ubiquitin protein ligase activity [GO:0061630]; ubiquitin-protein transferase activity [GO:0004842]; androgen receptor signaling pathway [GO:0030521]; brain development [GO:0007420]; cellular response to brain-derived neurotrophic factor sti…
jg5306	E9Q634	0	Unconventional myosin-Ie (Unconventional myosin 1E)	NP_851417.2;	actin cytoskeleton [GO:0015629]; adherens junction [GO:0005912]; brush border [GO:0005903]; clathrin-coated endocytic vesicle [GO:0045334]; cuticular plate [GO:0032437]; cytoplasm [GO:0005737]; cytoskeleton [GO:0005856]; microvillus [GO:0005902]; myosin complex [GO:0016459]; plasma membrane [GO:0005886]; protein-containing complex [GO:0032991]; vesicle [GO:0031982]; actin filament binding [GO:005…
jg53116	Q5ZL74	1.26e-22	Vesicle-associated membrane protein 7 (Synaptobrevin-like protein 1)	NP_001026292.1;XP_015133771.1;XP_015133772.1;XP_015133773.1;XP_015133774.1;XP_015133775.1;	azurophil granule membrane [GO:0035577]; endoplasmic reticulum membrane [GO:0005789]; integral component of membrane [GO:0016021]; lamellipodium [GO:0030027]; late endosome membrane [GO:0031902]; lysosomal membrane [GO:0005765]; neuron projection [GO:0043005]; phagocytic vesicle [GO:0045335]; phagocytic vesicle membrane [GO:0030670]; plasma membrane [GO:0005886]; platelet alpha granule [GO:003109…
jg53117	P51809	3.29e-09	Vesicle-associated membrane protein 7 (VAMP-7) (Synaptobrevin-like protein 1) (Tetanus-insensitive VAMP) (Ti-VAMP)	NP_001138621.1 [P51809-3];NP_001172112.1 [P51809-2];NP_005629.1 [P51809-1];	azurophil granule membrane [GO:0035577]; clathrin-coated endocytic vesicle membrane [GO:0030669]; cytoplasm [GO:0005737]; endoplasmic reticulum membrane [GO:0005789]; extracellular exosome [GO:0070062]; integral component of membrane [GO:0016021]; intracellular membrane-bounded organelle [GO:0043231]; lamellipodium [GO:0030027]; late endosome membrane [GO:0031902]; lysosomal membrane [GO:0005765]…
jg5316	Q9WVE9	4.61e-173	Intersectin-1 (EH domain and SH3 domain regulator of endocytosis 1)	NP_001129568.1 [Q9WVE9-3];NP_062100.1 [Q9WVE9-1];	apical dendrite [GO:0097440]; calyx of Held [GO:0044305]; clathrin-coated pit [GO:0005905]; cytoplasm [GO:0005737]; dendritic spine [GO:0043197]; endocytic vesicle [GO:0030139]; glutamatergic synapse [GO:0098978]; intracellular vesicle [GO:0097708]; lamellipodium [GO:0030027]; neuronal cell body [GO:0043025]; nuclear envelope [GO:0005635]; plasma membrane [GO:0005886]; postsynaptic actin cytoskel…
jg5318	O42287	1.5e-11	Intersectin-1	NP_001080955.1;XP_018100329.1 [O42287-1];	clathrin-coated pit [GO:0005905]; cytoplasm [GO:0005737]; lamellipodium [GO:0030027]; neuron projection [GO:0043005]; nuclear envelope [GO:0005635]; recycling endosome [GO:0055037]; synapse [GO:0045202]; calcium ion binding [GO:0005509]; guanyl-nucleotide exchange factor activity [GO:0005085]; endocytosis [GO:0006897]; exocytosis [GO:0006887]; intracellular signal transduction [GO:0035556]; prote…
jg53265	P16671	2.16e-17	Platelet glycoprotein 4 (Fatty acid translocase) (FAT) (Glycoprotein IIIb) (GPIIIB) (Leukocyte differentiation antigen CD36) (PAS IV) (PAS-4) (Platelet collagen receptor) (Platelet glycoprotein IV) (GPIV) (Thrombospondin receptor) (CD antigen CD36)	NP_000063.2 [P16671-1];NP_001001547.1 [P16671-1];NP_001001548.1 [P16671-1];NP_001120915.1 [P16671-1];NP_001120916.1 [P16671-1];NP_001276837.1 [P16671-3];NP_001276838.1 [P16671-4];NP_001276840.1;XP_005250770.1;XP_005250771.1;XP_005250772.1 [P16671-1];	apical plasma membrane [GO:0016324]; brush border membrane [GO:0031526]; caveola [GO:0005901]; cell periphery [GO:0071944]; cell surface [GO:0009986]; cytoplasm [GO:0005737]; endocytic vesicle membrane [GO:0030666]; external side of plasma membrane [GO:0009897]; extracellular space [GO:0005615]; Golgi apparatus [GO:0005794]; integral component of plasma membrane [GO:0005887]; membrane [GO:0016020…
jg53316	Q9H2X3	2.34e-05	C-type lectin domain family 4 member M (CD209 antigen-like protein 1) (DC-SIGN-related protein) (DC-SIGNR) (Dendritic cell-specific ICAM-3-grabbing non-integrin 2) (DC-SIGN2) (Liver/lymph node-specific ICAM-3-grabbing non-integrin) (L-SIGN) (CD antigen CD299)	NP_001138377.1;NP_001138378.1 [Q9H2X3-7];NP_001138379.1 [Q9H2X3-5];NP_001138380.1 [Q9H2X3-4];NP_001138381.1;NP_001138382.1 [Q9H2X3-8];NP_001138383.1 [Q9H2X3-9];NP_055072.3 [Q9H2X3-1];XP_006722678.1;	cytoplasm [GO:0005737]; external side of plasma membrane [GO:0009897]; extracellular region [GO:0005576]; host cell [GO:0043657]; integral component of plasma membrane [GO:0005887]; membrane [GO:0016020]; calcium-dependent protein binding [GO:0048306]; carbohydrate binding [GO:0030246]; ICAM-3 receptor activity [GO:0030369]; mannose binding [GO:0005537]; metal ion binding [GO:0046872]; peptide an…
jg53448	Q2LD37	0	Transmembrane protein KIAA1109 (Fragile site-associated protein)	NP_056127.2 [Q2LD37-1];XP_005263344.1 [Q2LD37-1];XP_006714407.1 [Q2LD37-4];	integral component of membrane [GO:0016021]; membrane [GO:0016020]; nucleus [GO:0005634]; presynapse [GO:0098793]; endocytic recycling [GO:0032456]; endosomal transport [GO:0016197]; phagocytosis [GO:0006909]; regulation of cell growth [GO:0001558]; regulation of epithelial cell differentiation [GO:0030856]; synaptic vesicle endocytosis [GO:0048488]
jg53449	A0A0R4IES7	1.45e-75	Transmembrane protein KIAA1109 homolog	NA	integral component of membrane [GO:0016021]; presynapse [GO:0098793]; endocytic recycling [GO:0032456]; endosomal transport [GO:0016197]; phagocytosis [GO:0006909]; synaptic vesicle endocytosis [GO:0048488]
jg53450	A2AAE1	0	Transmembrane protein KIAA1109 (Fragile site-associated protein homolog)	NP_766267.2 [A2AAE1-1];	integral component of membrane [GO:0016021]; nucleus [GO:0005634]; presynapse [GO:0098793]; adipose tissue development [GO:0060612]; endocytic recycling [GO:0032456]; endosomal transport [GO:0016197]; fat cell differentiation [GO:0045444]; lipid metabolic process [GO:0006629]; lipid storage [GO:0019915]; nucleus localization [GO:0051647]; phagocytosis [GO:0006909]; regulation of cell growth [GO:0…
jg53825	Q8N2Q7	8.91e-12	Neuroligin-1	NP_055747.1 [Q8N2Q7-2];XP_005247291.1;XP_005247292.1;XP_016861387.1;XP_016861388.1;XP_016861389.1 [Q8N2Q7-2];XP_016861390.1;	asymmetric, glutamatergic, excitatory synapse [GO:0098985]; cell surface [GO:0009986]; dendrite [GO:0030425]; dendritic spine [GO:0043197]; excitatory synapse [GO:0060076]; external side of plasma membrane [GO:0009897]; filopodium tip [GO:0032433]; GABA-ergic synapse [GO:0098982]; glutamatergic synapse [GO:0098978]; Golgi apparatus [GO:0005794]; inhibitory synapse [GO:0060077]; integral component…
jg53941	Q61805	1.15e-40	Lipopolysaccharide-binding protein (LBP)	NP_032515.2;	cell surface [GO:0009986]; extracellular space [GO:0005615]; membrane [GO:0016020]; lipopeptide binding [GO:0071723]; lipopolysaccharide binding [GO:0001530]; lipoteichoic acid binding [GO:0070891]; signaling receptor binding [GO:0005102]; acute-phase response [GO:0006953]; cellular response to lipopolysaccharide [GO:0071222]; cellular response to lipoteichoic acid [GO:0071223]; defense response …
jg53942	Q61805	3.51e-32	Lipopolysaccharide-binding protein (LBP)	NP_032515.2;	cell surface [GO:0009986]; extracellular space [GO:0005615]; membrane [GO:0016020]; lipopeptide binding [GO:0071723]; lipopolysaccharide binding [GO:0001530]; lipoteichoic acid binding [GO:0070891]; signaling receptor binding [GO:0005102]; acute-phase response [GO:0006953]; cellular response to lipopolysaccharide [GO:0071222]; cellular response to lipoteichoic acid [GO:0071223]; defense response …
jg54241	Q07912	0	Activated CDC42 kinase 1 (ACK-1) (EC 2.7.10.2) (EC 2.7.11.1) (Tyrosine kinase non-receptor protein 2)	NP_001010938.1 [Q07912-3];NP_001294975.1;NP_005772.3 [Q07912-1];	adherens junction [GO:0005912]; clathrin-coated pit [GO:0005905]; clathrin-coated vesicle [GO:0030136]; cytoophidium [GO:0097268]; cytoplasm [GO:0005737]; cytoplasmic vesicle membrane [GO:0030659]; cytosol [GO:0005829]; endosome [GO:0005768]; extrinsic component of cytoplasmic side of plasma membrane [GO:0031234]; Grb2-EGFR complex [GO:0070436]; intracellular membrane-bounded organelle [GO:004323…
jg54418	Q60HG2	3.05e-79	Torsin-1A (Dystonia 1 protein) (Torsin ATPase 1) (EC 3.6.4.-) (Torsin family 1 member A)	NP_001272011.1;	cytoplasmic vesicle membrane [GO:0030659]; cytoskeleton [GO:0005856]; endoplasmic reticulum lumen [GO:0005788]; extrinsic component of endoplasmic reticulum membrane [GO:0042406]; growth cone [GO:0030426]; nuclear envelope [GO:0005635]; nuclear membrane [GO:0031965]; secretory granule [GO:0030141]; synaptic vesicle [GO:0008021]; ATP binding [GO:0005524]; ATP hydrolysis activity [GO:0016887]; ATP-…
jg54534	Q8WTV0	1.79e-49	Scavenger receptor class B member 1 (SRB1) (CD36 and LIMPII analogous 1) (CLA-1) (CD36 antigen-like 1) (Collagen type I receptor, thrombospondin receptor-like 1) (SR-BI) (CD antigen CD36)	NP_001076428.1 [Q8WTV0-5];NP_005496.4 [Q8WTV0-2];	caveola [GO:0005901]; cell surface [GO:0009986]; cytoplasm [GO:0005737]; endocytic vesicle membrane [GO:0030666]; extracellular exosome [GO:0070062]; integral component of plasma membrane [GO:0005887]; intracellular membrane-bounded organelle [GO:0043231]; lysosomal membrane [GO:0005765]; lysosome [GO:0005764]; plasma membrane [GO:0005886]; 1-phosphatidylinositol binding [GO:0005545]; amyloid-bet…
jg54536	Q60417	1.92e-15	Scavenger receptor class B member 1 (SRB1) (HaSR-BI) (SR-BI)	NP_001231777.1;XP_016833814.1;	caveola [GO:0005901]; cell surface [GO:0009986]; integral component of plasma membrane [GO:0005887]; lysosome [GO:0005764]; amyloid-beta binding [GO:0001540]; apolipoprotein A-I binding [GO:0034186]; high-density lipoprotein particle binding [GO:0008035]; high-density lipoprotein particle receptor activity [GO:0070506]; lipopolysaccharide binding [GO:0001530]; lipopolysaccharide immune receptor a…
jg54539	P70110	1.58e-86	Platelet glycoprotein 4 (Glycoprotein IIIb) (GPIIIB) (PAS IV) (PAS-4) (Platelet glycoprotein IV) (GPIV) (CD antigen CD36)	NA	apical plasma membrane [GO:0016324]; brush border membrane [GO:0031526]; Golgi apparatus [GO:0005794]; integral component of membrane [GO:0016021]; membrane [GO:0016020]; membrane raft [GO:0045121]; amyloid fibril formation [GO:1990000]; cell adhesion [GO:0007155]; cell surface receptor signaling pathway [GO:0007166]; cellular response to diacyl bacterial lipopeptide [GO:0071726]; cellular respon…
jg54786	Q05982	1.32e-54	Nucleoside diphosphate kinase A (NDK A) (NDP kinase A) (EC 2.7.4.6) (Metastasis inhibition factor NM23) (Tumor metastatic process-associated protein)	NP_612557.1;XP_017452467.1;XP_017452468.1;	centrosome [GO:0005813]; cytosol [GO:0005829]; membrane [GO:0016020]; mitochondrial outer membrane [GO:0005741]; nucleus [GO:0005634]; perinuclear region of cytoplasm [GO:0048471]; ruffle membrane [GO:0032587]; ATP binding [GO:0005524]; deoxyribonuclease activity [GO:0004536]; enzyme binding [GO:0019899]; gamma-tubulin binding [GO:0043015]; GTP binding [GO:0005525]; identical protein binding [GO:…
jg54827	P27615	3.25e-97	Lysosome membrane protein 2 (85 kDa lysosomal membrane sialoglycoprotein) (LGP85) (CD36 antigen-like 2) (Lysosome membrane protein II) (LIMP II) (Scavenger receptor class B member 2) (CD antigen CD36)	NP_446453.1;	cytoplasm [GO:0005737]; endocytic vesicle membrane [GO:0030666]; integral component of membrane [GO:0016021]; lysosomal lumen [GO:0043202]; lysosomal membrane [GO:0005765]; plasma membrane [GO:0005886]; cargo receptor activity [GO:0038024]; chaperone binding [GO:0051087]; cholesterol binding [GO:0015485]; enzyme binding [GO:0019899]; phosphatidylcholine binding [GO:0031210]; phosphatidylserine bi…
jg54931	P35565	0	Calnexin	NP_742005.1;XP_008765901.1;XP_008765902.1;	axon [GO:0030424]; cytoplasm [GO:0005737]; dendrite cytoplasm [GO:0032839]; dendritic spine [GO:0043197]; endoplasmic reticulum [GO:0005783]; endoplasmic reticulum membrane [GO:0005789]; endoplasmic reticulum quality control compartment [GO:0044322]; glutamatergic synapse [GO:0098978]; integral component of membrane [GO:0016021]; integral component of postsynaptic membrane [GO:0099055]; integral …
jg54935	Q5ZMP6	0	AP-2 complex subunit mu (AP-2 mu chain) (Clathrin assembly protein complex 2 mu medium chain) (Clathrin coat assembly protein AP50) (Clathrin coat-associated protein AP50) (HA2 50 kDa subunit) (Mu2-adaptin) (Plasma membrane adaptor AP-2 50 kDa protein)	NP_001072962.1;XP_015146933.1;	AP-2 adaptor complex [GO:0030122]; cytoplasmic vesicle [GO:0031410]; clathrin adaptor activity [GO:0035615]; lipid binding [GO:0008289]; clathrin-dependent endocytosis [GO:0072583]; endocytosis [GO:0006897]; intracellular protein transport [GO:0006886]; vesicle-mediated transport [GO:0016192]
jg55437	O43586	7.74e-16	Proline-serine-threonine phosphatase-interacting protein 1 (PEST phosphatase-interacting protein 1) (CD2-binding protein 1) (H-PIP)	NP_001308064.1 [O43586-2];NP_001308066.1;NP_003969.2 [O43586-1];	actin filament [GO:0005884]; cleavage furrow [GO:0032154]; cytoplasm [GO:0005737]; cytosol [GO:0005829]; lamellipodium [GO:0030027]; membrane [GO:0016020]; perinuclear region of cytoplasm [GO:0048471]; plasma membrane [GO:0005886]; uropod [GO:0001931]; actin filament binding [GO:0051015]; identical protein binding [GO:0042802]; actin filament polymerization [GO:0030041]; cell adhesion [GO:0007155…
jg55463	Q3USJ8	2.44e-80	F-BAR and double SH3 domains protein 2 (Protein nervous wreck 1) (NWK1) (SH3 multiple domains protein 3)	NP_001139482.1 [Q3USJ8-1];NP_950177.2 [Q3USJ8-2];	clathrin-coated pit [GO:0005905]; neuromuscular junction [GO:0031594]; plasma membrane [GO:0005886]; recycling endosome [GO:0055037]; stereocilium shaft [GO:0120043]; phosphatidylinositol-3,4,5-trisphosphate binding [GO:0005547]; phosphatidylinositol-3,4-bisphosphate binding [GO:0043325]; clathrin-dependent endocytosis [GO:0072583]; membrane organization [GO:0061024]; neuromuscular synaptic trans…
jg55464	O94868	2.63e-33	F-BAR and double SH3 domains protein 2 (Carom) (Protein nervous wreck 1) (NWK1) (SH3 multiple domains protein 3)	NP_055639.2 [O94868-1];	clathrin-coated pit [GO:0005905]; neuromuscular junction [GO:0031594]; plasma membrane [GO:0005886]; recycling endosome [GO:0055037]; stereocilium shaft [GO:0120043]; phosphatidylinositol-3,4,5-trisphosphate binding [GO:0005547]; phosphatidylinositol-3,4-bisphosphate binding [GO:0043325]; clathrin-dependent endocytosis [GO:0072583]; membrane organization [GO:0061024]; neuromuscular synaptic trans…
jg55470	O88809	2.98e-51	Neuronal migration protein doublecortin (Doublin) (Lissencephalin-X) (Lis-X)	NP_001103692.1;NP_001103693.1;NP_001103694.1;NP_034155.2;	axon [GO:0030424]; axoneme [GO:0005930]; cytoplasm [GO:0005737]; dendrite [GO:0030425]; growth cone [GO:0030426]; microtubule [GO:0005874]; neuron projection [GO:0043005]; neuronal cell body [GO:0043025]; microtubule binding [GO:0008017]; protein kinase binding [GO:0019901]; axon extension [GO:0048675]; axoneme assembly [GO:0035082]; brain development [GO:0007420]; central nervous system projecti…
jg55495	Q9NX40	5.72e-25	OCIA domain-containing protein 1 (Ovarian cancer immunoreactive antigen domain containing 1) (Ovarian carcinoma immunoreactive antigen)	NP_001073308.1 [Q9NX40-1];NP_001073309.1 [Q9NX40-4];NP_001073310.1 [Q9NX40-2];NP_001073311.2 [Q9NX40-4];NP_060300.1 [Q9NX40-1];XP_016863818.1 [Q9NX40-2];	endosome [GO:0005768]; Golgi apparatus [GO:0005794]; lysosome [GO:0005764]; membrane [GO:0016020]; endocytosis [GO:0006897]; hematopoietic stem cell homeostasis [GO:0061484]; positive regulation of receptor signaling pathway via JAK-STAT [GO:0046427]; regulation of stem cell differentiation [GO:2000736]
jg56011	P06780	5.72e-44	GTP-binding protein RHO1 (EC 3.6.5.2) (Rho-type GTPase 1)	NP_015491.1;	1,3-beta-D-glucan synthase complex [GO:0000148]; cell cortex [GO:0005938]; cell periphery [GO:0071944]; cell projection [GO:0042995]; cellular bud [GO:0005933]; cellular bud neck [GO:0005935]; cellular bud tip [GO:0005934]; cytoplasmic vesicle [GO:0031410]; cytoskeleton [GO:0005856]; endoplasmic reticulum [GO:0005783]; endosome membrane [GO:0010008]; fungal-type vacuole membrane [GO:0000329]; Gol…
jg56024	P20645	4.44e-44	Cation-dependent mannose-6-phosphate receptor (CD Man-6-P receptor) (CD-MPR) (46 kDa mannose 6-phosphate receptor) (MPR 46)	NP_002346.1;XP_005253433.1;	clathrin-coated endocytic vesicle membrane [GO:0030669]; endosome [GO:0005768]; integral component of plasma membrane [GO:0005887]; late endosome [GO:0005770]; lysosomal membrane [GO:0005765]; membrane [GO:0016020]; perinuclear region of cytoplasm [GO:0048471]; plasma membrane [GO:0005886]; trans-Golgi network [GO:0005802]; trans-Golgi network membrane [GO:0032588]; transport vesicle [GO:0030133]…
jg56110	O75581	1.8e-167	Low-density lipoprotein receptor-related protein 6 (LRP-6)	NP_002327.2;XP_006719141.1;	cell surface [GO:0009986]; cytoplasmic vesicle [GO:0031410]; early endosome membrane [GO:0031901]; endoplasmic reticulum [GO:0005783]; extracellular region [GO:0005576]; integral component of membrane [GO:0016021]; membrane raft [GO:0045121]; neuronal cell body [GO:0043025]; plasma membrane [GO:0005886]; synapse [GO:0045202]; Wnt signalosome [GO:1990909]; Wnt-Frizzled-LRP5/6 complex [GO:1990851];…
jg56111	O75581	3.39e-61	Low-density lipoprotein receptor-related protein 6 (LRP-6)	NP_002327.2;XP_006719141.1;	cell surface [GO:0009986]; cytoplasmic vesicle [GO:0031410]; early endosome membrane [GO:0031901]; endoplasmic reticulum [GO:0005783]; extracellular region [GO:0005576]; integral component of membrane [GO:0016021]; membrane raft [GO:0045121]; neuronal cell body [GO:0043025]; plasma membrane [GO:0005886]; synapse [GO:0045202]; Wnt signalosome [GO:1990909]; Wnt-Frizzled-LRP5/6 complex [GO:1990851];…
jg56112	O75581	0	Low-density lipoprotein receptor-related protein 6 (LRP-6)	NP_002327.2;XP_006719141.1;	cell surface [GO:0009986]; cytoplasmic vesicle [GO:0031410]; early endosome membrane [GO:0031901]; endoplasmic reticulum [GO:0005783]; extracellular region [GO:0005576]; integral component of membrane [GO:0016021]; membrane raft [GO:0045121]; neuronal cell body [GO:0043025]; plasma membrane [GO:0005886]; synapse [GO:0045202]; Wnt signalosome [GO:1990909]; Wnt-Frizzled-LRP5/6 complex [GO:1990851];…
jg56122	O75581	1.37e-125	Low-density lipoprotein receptor-related protein 6 (LRP-6)	NP_002327.2;XP_006719141.1;	cell surface [GO:0009986]; cytoplasmic vesicle [GO:0031410]; early endosome membrane [GO:0031901]; endoplasmic reticulum [GO:0005783]; extracellular region [GO:0005576]; integral component of membrane [GO:0016021]; membrane raft [GO:0045121]; neuronal cell body [GO:0043025]; plasma membrane [GO:0005886]; synapse [GO:0045202]; Wnt signalosome [GO:1990909]; Wnt-Frizzled-LRP5/6 complex [GO:1990851];…
jg56124	O75581	1.25e-99	Low-density lipoprotein receptor-related protein 6 (LRP-6)	NP_002327.2;XP_006719141.1;	cell surface [GO:0009986]; cytoplasmic vesicle [GO:0031410]; early endosome membrane [GO:0031901]; endoplasmic reticulum [GO:0005783]; extracellular region [GO:0005576]; integral component of membrane [GO:0016021]; membrane raft [GO:0045121]; neuronal cell body [GO:0043025]; plasma membrane [GO:0005886]; synapse [GO:0045202]; Wnt signalosome [GO:1990909]; Wnt-Frizzled-LRP5/6 complex [GO:1990851];…
jg56129	O75581	1.12e-84	Low-density lipoprotein receptor-related protein 6 (LRP-6)	NP_002327.2;XP_006719141.1;	cell surface [GO:0009986]; cytoplasmic vesicle [GO:0031410]; early endosome membrane [GO:0031901]; endoplasmic reticulum [GO:0005783]; extracellular region [GO:0005576]; integral component of membrane [GO:0016021]; membrane raft [GO:0045121]; neuronal cell body [GO:0043025]; plasma membrane [GO:0005886]; synapse [GO:0045202]; Wnt signalosome [GO:1990909]; Wnt-Frizzled-LRP5/6 complex [GO:1990851];…
jg56130	O75581	0	Low-density lipoprotein receptor-related protein 6 (LRP-6)	NP_002327.2;XP_006719141.1;	cell surface [GO:0009986]; cytoplasmic vesicle [GO:0031410]; early endosome membrane [GO:0031901]; endoplasmic reticulum [GO:0005783]; extracellular region [GO:0005576]; integral component of membrane [GO:0016021]; membrane raft [GO:0045121]; neuronal cell body [GO:0043025]; plasma membrane [GO:0005886]; synapse [GO:0045202]; Wnt signalosome [GO:1990909]; Wnt-Frizzled-LRP5/6 complex [GO:1990851];…
jg56157	Q62910	0	Synaptojanin-1 (EC 3.1.3.36) (Synaptic inositol 1,4,5-trisphosphate 5-phosphatase 1)	NP_445928.2 [Q62910-5];	clathrin coat of coated pit [GO:0030132]; cytoplasm [GO:0005737]; glutamatergic synapse [GO:0098978]; membrane coat [GO:0030117]; neuron projection [GO:0043005]; parallel fiber to Purkinje cell synapse [GO:0098688]; perinuclear region of cytoplasm [GO:0048471]; postsynapse [GO:0098794]; presynapse [GO:0098793]; protein-containing complex [GO:0032991]; Schaffer collateral - CA1 synapse [GO:0098685…
jg5617	Q00651	1.83e-47	Integrin alpha-4 (CD49 antigen-like family member D) (Integrin alpha-IV) (Lymphocyte Peyer patch adhesion molecules subunit alpha) (LPAM subunit alpha) (VLA-4 subunit alpha) (CD antigen CD49d)	NP_034706.3;	cell surface [GO:0009986]; cell-cell junction [GO:0005911]; external side of plasma membrane [GO:0009897]; extracellular exosome [GO:0070062]; growth cone [GO:0030426]; integrin alpha4-beta7 complex [GO:0034669]; integrin complex [GO:0008305]; neuronal cell body [GO:0043025]; plasma membrane [GO:0005886]; antigen binding [GO:0003823]; cell adhesion molecule binding [GO:0050839]; fibronectin bindi…
jg56538	Q9WVE8	8.15e-103	Protein kinase C and casein kinase substrate in neurons protein 2 (Syndapin-2) (Syndapin-II) (SdpII)	NP_001152981.1;NP_001152982.1;NP_035992.1;	caveola [GO:0005901]; cell-cell junction [GO:0005911]; cytoplasm [GO:0005737]; cytoskeleton [GO:0005856]; cytosol [GO:0005829]; early endosome [GO:0005769]; endosome [GO:0005768]; extrinsic component of membrane [GO:0019898]; glutamatergic synapse [GO:0098978]; intracellular membrane-bounded organelle [GO:0043231]; nuclear speck [GO:0016607]; plasma membrane [GO:0005886]; recycling endosome membr…
jg56545	P35234	1.26e-28	Tyrosine-protein phosphatase non-receptor type 5 (EC 3.1.3.48) (Neural-specific protein-tyrosine phosphatase) (Striatum-enriched protein-tyrosine phosphatase) (STEP)	NP_062126.3;	axon [GO:0030424]; cytosol [GO:0005829]; endoplasmic reticulum [GO:0005783]; membrane [GO:0016020]; neuronal cell body [GO:0043025]; perikaryon [GO:0043204]; proximal dendrite [GO:1990635]; synaptic membrane [GO:0097060]; synaptic vesicle [GO:0008021]; glutamate receptor binding [GO:0035254]; identical protein binding [GO:0042802]; mitogen-activated protein kinase binding [GO:0051019]; phosphotyr…
jg56570	Q6NRL2	7.95e-125	Sorting nexin-33 (SH3 and PX domain-containing protein 3)	NP_001084772.1;XP_018109698.1;XP_018109699.1;	cytoplasmic vesicle [GO:0031410]; cytoplasmic vesicle membrane [GO:0030659]; cytosol [GO:0005829]; extrinsic component of membrane [GO:0019898]; phosphatidylinositol binding [GO:0035091]; cleavage furrow formation [GO:0036089]; endocytosis [GO:0006897]; endosomal transport [GO:0016197]; endosome organization [GO:0007032]; intracellular protein transport [GO:0006886]; macropinocytosis [GO:0044351]…
jg56807	P40240	7.61e-33	CD9 antigen (CD antigen CD9)	NP_031683.1;	apical plasma membrane [GO:0016324]; cell surface [GO:0009986]; external side of plasma membrane [GO:0009897]; extracellular exosome [GO:0070062]; integral component of plasma membrane [GO:0005887]; membrane [GO:0016020]; plasma membrane [GO:0005886]; protein-containing complex [GO:0032991]; integrin binding [GO:0005178]; cell adhesion [GO:0007155]; cellular response to low-density lipoprotein pa…
jg56842	P25160	8.36e-105	ADP-ribosylation factor-like protein 1	NP_524098.2;	Golgi apparatus [GO:0005794]; presynapse [GO:0098793]; trans-Golgi network [GO:0005802]; GTP binding [GO:0005525]; GTPase activity [GO:0003924]; protein domain specific binding [GO:0019904]; dsRNA transport [GO:0033227]; endoplasmic reticulum membrane organization [GO:0090158]; Golgi organization [GO:0007030]; intracellular protein transport [GO:0006886]; neurotransmitter secretion [GO:0007269]; …
jg56990	P40240	3.91e-50	CD9 antigen (CD antigen CD9)	NP_031683.1;	apical plasma membrane [GO:0016324]; cell surface [GO:0009986]; external side of plasma membrane [GO:0009897]; extracellular exosome [GO:0070062]; integral component of plasma membrane [GO:0005887]; membrane [GO:0016020]; plasma membrane [GO:0005886]; protein-containing complex [GO:0032991]; integrin binding [GO:0005178]; cell adhesion [GO:0007155]; cellular response to low-density lipoprotein pa…
jg57211	Q7KRY7	9.14e-25	Protein lap4 (Protein scribble) (Protein smell-impaired)	NP_001014669.1 [Q7KRY7-8];NP_001014670.2 [Q7KRY7-7];NP_001036761.3 [Q7KRY7-2];NP_001247318.1 [Q7KRY7-10];NP_524754.2 [Q7KRY7-1];NP_733154.1 [Q7KRY7-2];NP_733155.2 [Q7KRY7-11];NP_733156.1 [Q7KRY7-3];	adherens junction [GO:0005912]; apicolateral plasma membrane [GO:0016327]; basolateral part of cell [GO:1990794]; basolateral plasma membrane [GO:0016323]; bicellular tight junction [GO:0005923]; cell cortex [GO:0005938]; cell junction [GO:0030054]; fusome [GO:0045169]; lateral plasma membrane [GO:0016328]; neuromuscular junction [GO:0031594]; postsynaptic density [GO:0014069]; septate junction […
jg5731	Q8IUN9	4.23e-08	C-type lectin domain family 10 member A (C-type lectin superfamily member 14) (Macrophage lectin 2) (CD antigen CD301)	NP_006335.2 [Q8IUN9-2];NP_878910.1 [Q8IUN9-1];	external side of plasma membrane [GO:0009897]; integral component of membrane [GO:0016021]; plasma membrane [GO:0005886]; carbohydrate binding [GO:0030246]; adaptive immune response [GO:0002250]; endocytosis [GO:0006897]; innate immune response [GO:0045087]
jg57320	P35762	1.61e-14	CD81 antigen (26 kDa cell surface protein TAPA-1) (Target of the antiproliferative antibody 1) (CD antigen CD81)	NP_598416.1;	apical plasma membrane [GO:0016324]; basal plasma membrane [GO:0009925]; basolateral plasma membrane [GO:0016323]; extracellular exosome [GO:0070062]; immunological synapse [GO:0001772]; integral component of membrane [GO:0016021]; integral component of plasma membrane [GO:0005887]; membrane [GO:0016020]; plasma membrane [GO:0005886]; tetraspanin-enriched microdomain [GO:0097197]; vesicle [GO:003…
jg57378	O00443	0	Phosphatidylinositol 4-phosphate 3-kinase C2 domain-containing subunit alpha (PI3K-C2-alpha) (PtdIns-3-kinase C2 subunit alpha) (EC 2.7.1.137) (EC 2.7.1.153) (EC 2.7.1.154) (Phosphoinositide 3-kinase-C2-alpha)	NP_001308307.1 [O00443-1];NP_002636.2 [O00443-1];XP_016873413.1 [O00443-1];	clathrin-coated vesicle [GO:0030136]; cytoplasm [GO:0005737]; cytosol [GO:0005829]; extracellular exosome [GO:0070062]; intracellular membrane-bounded organelle [GO:0043231]; membrane [GO:0016020]; nucleoplasm [GO:0005654]; phosphatidylinositol 3-kinase complex [GO:0005942]; plasma membrane [GO:0005886]; trans-Golgi network [GO:0005802]; vesicle [GO:0031982]; 1-phosphatidylinositol-3-kinase activ…
jg57413	P52800	3.92e-24	Ephrin-B2 (ELF-2) (EPH-related receptor tyrosine kinase ligand 5) (LERK-5) (HTK ligand) (HTK-L)	NP_034241.2;	adherens junction [GO:0005912]; glutamatergic synapse [GO:0098978]; integral component of postsynaptic density membrane [GO:0099061]; integral component of presynaptic membrane [GO:0099056]; plasma membrane [GO:0005886]; Schaffer collateral - CA1 synapse [GO:0098685]; ephrin receptor binding [GO:0046875]; signaling receptor binding [GO:0005102]; adherens junction organization [GO:0034332]; animal…
jg57422	A4IHY6	1.44e-15	Low-density lipoprotein receptor class A domain-containing protein 3	NP_001096330.1;	integral component of membrane [GO:0016021]; plasma membrane [GO:0005886]; receptor-mediated endocytosis [GO:0006898]
jg57734	O75096	0	Low-density lipoprotein receptor-related protein 4 (LRP-4) (Multiple epidermal growth factor-like domains 7)	NP_002325.2;	cell surface [GO:0009986]; dendrite [GO:0030425]; integral component of membrane [GO:0016021]; neuromuscular junction [GO:0031594]; neuronal cell body [GO:0043025]; plasma membrane [GO:0005886]; plasma membrane raft [GO:0044853]; postsynaptic density [GO:0014069]; synaptic membrane [GO:0097060]; apolipoprotein binding [GO:0034185]; calcium ion binding [GO:0005509]; protein homodimerization activi…
jg5781	B0FYY4	8.96e-27	Integrin beta-1 (Fibronectin receptor subunit beta) (Integrin subunit beta-1) (VLA-4 subunit beta) (CD antigen CD29)	NP_001107242.1;	cell surface [GO:0009986]; focal adhesion [GO:0005925]; integrin complex [GO:0008305]; lamellipodium [GO:0030027]; melanosome [GO:0042470]; membrane [GO:0016020]; recycling endosome [GO:0055037]; ruffle membrane [GO:0032587]; metal ion binding [GO:0046872]; protein heterodimerization activity [GO:0046982]; signaling receptor activity [GO:0038023]; cell adhesion mediated by integrin [GO:0033627]; …
jg57876	Q6P3W7	0	SCY1-like protein 2 (Coated vesicle-associated kinase of 104 kDa)	NP_001304713.1;NP_001317182.1;NP_001317183.1;NP_001317185.1;NP_060458.3;	clathrin-coated vesicle [GO:0030136]; endosome membrane [GO:0010008]; Golgi apparatus [GO:0005794]; ATP binding [GO:0005524]; protein kinase activity [GO:0004672]; signaling receptor binding [GO:0005102]; brain development [GO:0007420]; endosome to lysosome transport [GO:0008333]; negative regulation of canonical Wnt signaling pathway [GO:0090090]; positive regulation of clathrin-dependent endocy…
jg57878	Q8CFE4	1.44e-28	SCY1-like protein 2 (Coated vesicle-associated kinase of 104 kDa)	NP_932138.1 [Q8CFE4-1];	clathrin-coated vesicle [GO:0030136]; endosome membrane [GO:0010008]; Golgi apparatus [GO:0005794]; ATP binding [GO:0005524]; protein kinase activity [GO:0004672]; signaling receptor binding [GO:0005102]; brain development [GO:0007420]; endosome to lysosome transport [GO:0008333]; negative regulation of canonical Wnt signaling pathway [GO:0090090]; positive regulation of clathrin-dependent endocy…
jg5790	Q8BMS2	8.78e-60	Spondin-2 (Mindin)	NP_598664.3;XP_006503685.1;	extracellular matrix [GO:0031012]; extracellular space [GO:0005615]; antigen binding [GO:0003823]; lipopolysaccharide binding [GO:0001530]; metal ion binding [GO:0046872]; signaling receptor binding [GO:0005102]; cell adhesion [GO:0007155]; cellular response to lipopolysaccharide [GO:0071222]; defense response to bacterium [GO:0042742]; defense response to fungus [GO:0050832]; defense response to…
jg58059	Q5BIS6	1.08e-07	Oxysterols receptor LXR-beta (Liver X receptor beta) (Nuclear receptor subfamily 1 group H member 2)	XP_005219286.1;	cytoplasm [GO:0005737]; RNA polymerase II transcription regulator complex [GO:0090575]; apolipoprotein A-I receptor binding [GO:0034191]; ATPase binding [GO:0051117]; DNA-binding transcription activator activity, RNA polymerase II-specific [GO:0001228]; nuclear receptor activity [GO:0004879]; retinoid X receptor binding [GO:0046965]; RNA polymerase II cis-regulatory region sequence-specific DNA b…
jg58087	Q9XYM0	8.43e-82	Adapter molecule Crk	NP_651908.1;NP_726549.1;	receptor tyrosine kinase binding [GO:0030971]; signaling adaptor activity [GO:0035591]; border follicle cell migration [GO:0007298]; cell migration [GO:0016477]; ephrin receptor signaling pathway [GO:0048013]; imaginal disc fusion, thorax closure [GO:0046529]; myoblast fusion [GO:0007520]; phagocytosis, engulfment [GO:0006911]; positive regulation of JNK cascade [GO:0046330]; regulation of actin …
jg58134	P22897	6.52e-25	Macrophage mannose receptor 1 (MMR) (C-type lectin domain family 13 member D) (C-type lectin domain family 13 member D-like) (Human mannose receptor) (hMR) (Macrophage mannose receptor 1-like protein 1) (CD antigen CD206)	NP_002429.1 [P22897-1];	cell surface [GO:0009986]; endosome membrane [GO:0010008]; integral component of plasma membrane [GO:0005887]; plasma membrane [GO:0005886]; cargo receptor activity [GO:0038024]; mannose binding [GO:0005537]; signaling receptor activity [GO:0038023]; transmembrane signaling receptor activity [GO:0004888]; virus receptor activity [GO:0001618]; cellular response to interferon-gamma [GO:0071346]; ce…
jg58862	Q0VCK5	0	AP-2 complex subunit alpha-2 (100 kDa coated vesicle protein C) (Adaptor protein complex AP-2 subunit alpha-2) (Adaptor-related protein complex 2 subunit alpha-2) (Alpha-adaptin C) (Alpha2-adaptin) (Clathrin assembly protein complex 2 alpha-C large chain) (Plasma membrane adaptor HA2/AP2 adaptin alpha C subunit)	NP_001069170.1;	AP-2 adaptor complex [GO:0030122]; cargo adaptor activity [GO:0140312]; clathrin adaptor activity [GO:0035615]; lipid binding [GO:0008289]; clathrin coat assembly [GO:0048268]; clathrin-dependent endocytosis [GO:0072583]; intracellular protein transport [GO:0006886]; receptor-mediated endocytosis [GO:0006898]
jg6057	Q8IVI9	3.61e-63	Nostrin (BM247 homolog) (Nitric oxide synthase traffic inducer) (Nitric oxide synthase trafficker) (eNOS-trafficking inducer)	NP_001034813.2 [Q8IVI9-1];NP_001165102.1 [Q8IVI9-4];NP_001165103.1 [Q8IVI9-2];NP_443178.2 [Q8IVI9-3];	cytoplasm [GO:0005737]; cytoskeleton [GO:0005856]; endocytic vesicle membrane [GO:0030666]; glutamatergic synapse [GO:0098978]; nucleus [GO:0005634]; plasma membrane [GO:0005886]; presynapse [GO:0098793]; DNA binding [GO:0003677]; negative regulation of transcription, DNA-templated [GO:0045892]; signal transduction [GO:0007165]; synaptic vesicle uncoating [GO:0016191]
jg6075	P56603	2.17e-97	Secretory carrier-associated membrane protein 1 (Secretory carrier membrane protein 1) (SCAMP 37)	NP_001094106.1;	clathrin-coated vesicle [GO:0030136]; cytoplasmic vesicle membrane [GO:0030659]; integral component of membrane [GO:0016021]; integral component of synaptic vesicle membrane [GO:0030285]; recycling endosome membrane [GO:0055038]; synapse [GO:0045202]; synaptic vesicle membrane [GO:0030672]; terminal bouton [GO:0043195]; trans-Golgi network [GO:0005802]; trans-Golgi network membrane [GO:0032588]; …
jg6076	Q13367	0	AP-3 complex subunit beta-2 (Adaptor protein complex AP-3 subunit beta-2) (Adaptor-related protein complex 3 subunit beta-2) (Beta-3B-adaptin) (Clathrin assembly protein complex 3 beta-2 large chain) (Neuron-specific vesicle coat protein beta-NAP)	NP_001265440.1 [Q13367-3];NP_001265441.1 [Q13367-4];NP_001335370.1 [Q13367-2];NP_004635.2 [Q13367-1];	AP-3 adaptor complex [GO:0030123]; axon cytoplasm [GO:1904115]; clathrin-coated vesicle membrane [GO:0030665]; early endosome [GO:0005769]; Golgi apparatus [GO:0005794]; intracellular vesicle [GO:0097708]; anterograde axonal transport [GO:0008089]; anterograde synaptic vesicle transport [GO:0048490]; clathrin-coated vesicle cargo loading, AP-3-mediated [GO:0035654]; intracellular protein transpor…
jg6155	Q24746	3.28e-31	Protein neuralized	NA	endosome [GO:0005768]; nucleus [GO:0005634]; perinuclear region of cytoplasm [GO:0048471]; plasma membrane [GO:0005886]; DNA binding [GO:0003677]; metal ion binding [GO:0046872]; phosphatidylinositol phosphate binding [GO:1901981]; ubiquitin protein ligase activity [GO:0061630]; ubiquitin-protein transferase activity [GO:0004842]; asymmetric cell division [GO:0008356]; compound eye development [G…
jg6157	P29503	8.2e-93	Protein neuralized	NP_001163563.1 [P29503-3];NP_476652.1 [P29503-1];NP_731309.1 [P29503-4];NP_731310.1 [P29503-3];NP_731311.1 [P29503-2];	cytoplasm [GO:0005737]; cytosol [GO:0005829]; nucleus [GO:0005634]; perinuclear region of cytoplasm [GO:0048471]; plasma membrane [GO:0005886]; DNA binding [GO:0003677]; phosphatidylinositol phosphate binding [GO:1901981]; ubiquitin protein ligase activity [GO:0061630]; ubiquitin-protein transferase activity [GO:0004842]; zinc ion binding [GO:0008270]; asymmetric cell division [GO:0008356]; compo…
jg6266	Q9UGM3	1.15e-11	Deleted in malignant brain tumors 1 protein (Glycoprotein 340) (Gp-340) (Hensin) (Salivary agglutinin) (SAG) (Surfactant pulmonary-associated D-binding protein)	NP_001307573.1;NP_004397.2 [Q9UGM3-2];NP_015568.2 [Q9UGM3-1];NP_060049.2 [Q9UGM3-3];XP_011537690.1;XP_011537693.1 [Q9UGM3-7];XP_011537707.1 [Q9UGM3-1];	cytoplasm [GO:0005737]; extracellular exosome [GO:0070062]; extracellular matrix [GO:0031012]; extracellular region [GO:0005576]; extracellular space [GO:0005615]; extrinsic component of membrane [GO:0019898]; phagocytic vesicle membrane [GO:0030670]; zymogen granule membrane [GO:0042589]; calcium-dependent protein binding [GO:0048306]; DNA binding [GO:0003677]; extracellular matrix binding [GO:0…
jg6383	Q9VVI3	1.81e-111	E3 ubiquitin-protein ligase Nedd-4 (DNedd4) (EC 2.3.2.26) (HECT-type E3 ubiquitin transferase NEDD4)	NP_648993.1 [Q9VVI3-1];NP_730282.1 [Q9VVI3-3];NP_730283.1 [Q9VVI3-2];NP_996116.1;	cytoplasm [GO:0005737]; plasma membrane [GO:0005886]; subsynaptic reticulum [GO:0071212]; myosin binding [GO:0017022]; Notch binding [GO:0005112]; protein domain specific binding [GO:0019904]; sodium channel inhibitor activity [GO:0019871]; ubiquitin protein ligase activity [GO:0061630]; ubiquitin-protein transferase activity [GO:0004842]; axon guidance [GO:0007411]; axon midline choice point rec…
jg6384	P46935	1.06e-142	E3 ubiquitin-protein ligase NEDD4 (EC 2.3.2.26) (HECT-type E3 ubiquitin transferase NEDD4) (Neural precursor cell expressed developmentally down-regulated protein 4) (NEDD-4)	NP_035020.2;	cell cortex [GO:0005938]; chromatin [GO:0000785]; cytoplasm [GO:0005737]; cytosol [GO:0005829]; dendritic spine [GO:0043197]; glutamatergic synapse [GO:0098978]; Golgi apparatus [GO:0005794]; membrane [GO:0016020]; membrane raft [GO:0045121]; microvillus [GO:0005902]; perinuclear region of cytoplasm [GO:0048471]; plasma membrane [GO:0005886]; postsynaptic cytosol [GO:0099524]; protein-containing …
jg6458	Q15389	3.08e-17	Angiopoietin-1 (ANG-1)	NP_001137.2 [Q15389-1];NP_001186788.1 [Q15389-2];NP_001300980.1;	collagen-containing extracellular matrix [GO:0062023]; extracellular exosome [GO:0070062]; extracellular region [GO:0005576]; extracellular space [GO:0005615]; membrane raft [GO:0045121]; microvillus [GO:0005902]; plasma membrane [GO:0005886]; identical protein binding [GO:0042802]; receptor tyrosine kinase binding [GO:0030971]; signaling receptor binding [GO:0005102]; activation of transmembrane…
jg6748	P22897	6.58e-08	Macrophage mannose receptor 1 (MMR) (C-type lectin domain family 13 member D) (C-type lectin domain family 13 member D-like) (Human mannose receptor) (hMR) (Macrophage mannose receptor 1-like protein 1) (CD antigen CD206)	NP_002429.1 [P22897-1];	cell surface [GO:0009986]; endosome membrane [GO:0010008]; integral component of plasma membrane [GO:0005887]; plasma membrane [GO:0005886]; cargo receptor activity [GO:0038024]; mannose binding [GO:0005537]; signaling receptor activity [GO:0038023]; transmembrane signaling receptor activity [GO:0004888]; virus receptor activity [GO:0001618]; cellular response to interferon-gamma [GO:0071346]; ce…
jg679	B0FYY4	1.2e-157	Integrin beta-1 (Fibronectin receptor subunit beta) (Integrin subunit beta-1) (VLA-4 subunit beta) (CD antigen CD29)	NP_001107242.1;	cell surface [GO:0009986]; focal adhesion [GO:0005925]; integrin complex [GO:0008305]; lamellipodium [GO:0030027]; melanosome [GO:0042470]; membrane [GO:0016020]; recycling endosome [GO:0055037]; ruffle membrane [GO:0032587]; metal ion binding [GO:0046872]; protein heterodimerization activity [GO:0046982]; signaling receptor activity [GO:0038023]; cell adhesion mediated by integrin [GO:0033627]; …
jg6902	Q9JLB4	1.3e-67	Cubilin (Intrinsic factor-cobalamin receptor)	NP_001074553.1;	apical part of cell [GO:0045177]; apical plasma membrane [GO:0016324]; brush border [GO:0005903]; brush border membrane [GO:0031526]; clathrin-coated pit [GO:0005905]; coated vesicle [GO:0030135]; cytoplasm [GO:0005737]; endocytic vesicle [GO:0030139]; endocytic vesicle membrane [GO:0030666]; endoplasmic reticulum [GO:0005783]; endosome [GO:0005768]; extracellular exosome [GO:0070062]; Golgi appa…
jg7136	Q61805	2.25e-22	Lipopolysaccharide-binding protein (LBP)	NP_032515.2;	cell surface [GO:0009986]; extracellular space [GO:0005615]; membrane [GO:0016020]; lipopeptide binding [GO:0071723]; lipopolysaccharide binding [GO:0001530]; lipoteichoic acid binding [GO:0070891]; signaling receptor binding [GO:0005102]; acute-phase response [GO:0006953]; cellular response to lipopolysaccharide [GO:0071222]; cellular response to lipoteichoic acid [GO:0071223]; defense response …
jg7239	O75581	0.00012	Low-density lipoprotein receptor-related protein 6 (LRP-6)	NP_002327.2;XP_006719141.1;	cell surface [GO:0009986]; cytoplasmic vesicle [GO:0031410]; early endosome membrane [GO:0031901]; endoplasmic reticulum [GO:0005783]; extracellular region [GO:0005576]; integral component of membrane [GO:0016021]; membrane raft [GO:0045121]; neuronal cell body [GO:0043025]; plasma membrane [GO:0005886]; synapse [GO:0045202]; Wnt signalosome [GO:1990909]; Wnt-Frizzled-LRP5/6 complex [GO:1990851];…
jg7528	P22892	0	AP-1 complex subunit gamma-1 (Adaptor protein complex AP-1 subunit gamma-1) (Adaptor-related protein complex 1 subunit gamma-1) (Clathrin assembly protein complex 1 gamma-1 large chain) (Gamma-adaptin) (Gamma1-adaptin) (Golgi adaptor HA1/AP1 adaptin subunit gamma-1)	NP_001288140.1;	AP-1 adaptor complex [GO:0030121]; clathrin-coated vesicle [GO:0030136]; cytosol [GO:0005829]; early endosome [GO:0005769]; Golgi apparatus [GO:0005794]; intracellular membrane-bounded organelle [GO:0043231]; lysosomal membrane [GO:0005765]; perinuclear region of cytoplasm [GO:0048471]; recycling endosome [GO:0055037]; trans-Golgi network [GO:0005802]; trans-Golgi network membrane [GO:0032588]; c…
jg7574	P22897	1.31e-28	Macrophage mannose receptor 1 (MMR) (C-type lectin domain family 13 member D) (C-type lectin domain family 13 member D-like) (Human mannose receptor) (hMR) (Macrophage mannose receptor 1-like protein 1) (CD antigen CD206)	NP_002429.1 [P22897-1];	cell surface [GO:0009986]; endosome membrane [GO:0010008]; integral component of plasma membrane [GO:0005887]; plasma membrane [GO:0005886]; cargo receptor activity [GO:0038024]; mannose binding [GO:0005537]; signaling receptor activity [GO:0038023]; transmembrane signaling receptor activity [GO:0004888]; virus receptor activity [GO:0001618]; cellular response to interferon-gamma [GO:0071346]; ce…
jg7742	O60494	2.94e-05	Cubilin (460 kDa receptor) (Intestinal intrinsic factor receptor) (Intrinsic factor-cobalamin receptor) (Intrinsic factor-vitamin B12 receptor)	NP_001072.2;	apical plasma membrane [GO:0016324]; brush border membrane [GO:0031526]; clathrin-coated pit [GO:0005905]; cytosol [GO:0005829]; endocytic vesicle [GO:0030139]; endoplasmic reticulum [GO:0005783]; endosome membrane [GO:0010008]; extracellular exosome [GO:0070062]; extrinsic component of external side of plasma membrane [GO:0031232]; Golgi apparatus [GO:0005794]; lysosomal lumen [GO:0043202]; lyso…
jg7748	Q61830	3.92e-24	Macrophage mannose receptor 1 (MMR) (CD antigen CD206)	NP_032651.2;	cell surface [GO:0009986]; endosome membrane [GO:0010008]; integral component of membrane [GO:0016021]; plasma membrane [GO:0005886]; cargo receptor activity [GO:0038024]; mannose binding [GO:0005537]; signaling receptor activity [GO:0038023]; transmembrane signaling receptor activity [GO:0004888]; cellular response to interferon-gamma [GO:0071346]; cellular response to interleukin-4 [GO:0071353]…
jg7751	P22897	9.68e-25	Macrophage mannose receptor 1 (MMR) (C-type lectin domain family 13 member D) (C-type lectin domain family 13 member D-like) (Human mannose receptor) (hMR) (Macrophage mannose receptor 1-like protein 1) (CD antigen CD206)	NP_002429.1 [P22897-1];	cell surface [GO:0009986]; endosome membrane [GO:0010008]; integral component of plasma membrane [GO:0005887]; plasma membrane [GO:0005886]; cargo receptor activity [GO:0038024]; mannose binding [GO:0005537]; signaling receptor activity [GO:0038023]; transmembrane signaling receptor activity [GO:0004888]; virus receptor activity [GO:0001618]; cellular response to interferon-gamma [GO:0071346]; ce…
jg7931	Q3TXX4	4.64e-13	Vesicular glutamate transporter 1 (VGluT1) (Brain-specific Na(+)-dependent inorganic phosphate cotransporter) (Solute carrier family 17 member 7)	NP_892038.2;	cerebellar mossy fiber [GO:0044300]; excitatory synapse [GO:0060076]; integral component of membrane [GO:0016021]; integral component of synaptic vesicle membrane [GO:0030285]; intracellular organelle [GO:0043229]; postsynapse [GO:0098794]; presynaptic active zone [GO:0048786]; synapse [GO:0045202]; synaptic vesicle [GO:0008021]; synaptic vesicle membrane [GO:0030672]; extracellularly glutamate-g…
jg8019	Q8WTV0	1.17e-93	Scavenger receptor class B member 1 (SRB1) (CD36 and LIMPII analogous 1) (CLA-1) (CD36 antigen-like 1) (Collagen type I receptor, thrombospondin receptor-like 1) (SR-BI) (CD antigen CD36)	NP_001076428.1 [Q8WTV0-5];NP_005496.4 [Q8WTV0-2];	caveola [GO:0005901]; cell surface [GO:0009986]; cytoplasm [GO:0005737]; endocytic vesicle membrane [GO:0030666]; extracellular exosome [GO:0070062]; integral component of plasma membrane [GO:0005887]; intracellular membrane-bounded organelle [GO:0043231]; lysosomal membrane [GO:0005765]; lysosome [GO:0005764]; plasma membrane [GO:0005886]; 1-phosphatidylinositol binding [GO:0005545]; amyloid-bet…
jg8049	Q62028	2.35e-10	Secretory phospholipase A2 receptor (PLA2-R) (PLA2R) (180 kDa secretory phospholipase A2 receptor) (M-type receptor) [Cleaved into: Soluble secretory phospholipase A2 receptor (Soluble PLA2-R) (Soluble PLA2R)]	NP_032893.1 [Q62028-1];	cell surface [GO:0009986]; extracellular region [GO:0005576]; integral component of membrane [GO:0016021]; plasma membrane [GO:0005886]; receptor complex [GO:0043235]; carbohydrate binding [GO:0030246]; phospholipase binding [GO:0043274]; signaling receptor activity [GO:0038023]; negative regulation of arachidonic acid secretion [GO:1900139]; negative regulation of phospholipase A2 activity [GO:1…
jg8118	P22897	4.96e-18	Macrophage mannose receptor 1 (MMR) (C-type lectin domain family 13 member D) (C-type lectin domain family 13 member D-like) (Human mannose receptor) (hMR) (Macrophage mannose receptor 1-like protein 1) (CD antigen CD206)	NP_002429.1 [P22897-1];	cell surface [GO:0009986]; endosome membrane [GO:0010008]; integral component of plasma membrane [GO:0005887]; plasma membrane [GO:0005886]; cargo receptor activity [GO:0038024]; mannose binding [GO:0005537]; signaling receptor activity [GO:0038023]; transmembrane signaling receptor activity [GO:0004888]; virus receptor activity [GO:0001618]; cellular response to interferon-gamma [GO:0071346]; ce…
jg8477	Q04833	2.35e-07	Low-density lipoprotein receptor-related protein (LRP)	NP_492127.1;	apical plasma membrane [GO:0016324]; clathrin-coated pit [GO:0005905]; endocytic vesicle [GO:0030139]; integral component of membrane [GO:0016021]; plasma membrane [GO:0005886]; calcium ion binding [GO:0005509]; sterol transporter activity [GO:0015248]; ecdysis, collagen and cuticulin-based cuticle [GO:0042395]; endocytosis [GO:0006897]; nematode larval development [GO:0002119]; positive regulati…
jg8494	O75581	2.75e-34	Low-density lipoprotein receptor-related protein 6 (LRP-6)	NP_002327.2;XP_006719141.1;	cell surface [GO:0009986]; cytoplasmic vesicle [GO:0031410]; early endosome membrane [GO:0031901]; endoplasmic reticulum [GO:0005783]; extracellular region [GO:0005576]; integral component of membrane [GO:0016021]; membrane raft [GO:0045121]; neuronal cell body [GO:0043025]; plasma membrane [GO:0005886]; synapse [GO:0045202]; Wnt signalosome [GO:1990909]; Wnt-Frizzled-LRP5/6 complex [GO:1990851];…
jg8575	Q8BUJ9	3.87e-10	Low-density lipoprotein receptor-related protein 12 (LRP-12)	NP_001333965.1 [Q8BUJ9-2];NP_766402.1 [Q8BUJ9-1];	clathrin-coated pit [GO:0005905]; integral component of plasma membrane [GO:0005887]; endocytosis [GO:0006897]; neuron migration [GO:0001764]; neuron projection development [GO:0031175]
jg8663	Q4TU93	2.73e-19	C-type mannose receptor 2 (Endocytic receptor 180) (Macrophage mannose receptor 2) (CD antigen CD280)	NP_001019858.1;	integral component of membrane [GO:0016021]; plasma membrane [GO:0005886]; carbohydrate binding [GO:0030246]; collagen binding [GO:0005518]; signaling receptor activity [GO:0038023]; collagen catabolic process [GO:0030574]; endocytosis [GO:0006897]
jg8695	P35285	1.52e-79	Ras-related protein Rab-22A (Rab-22) (Rab-14)	NP_077756.2;	actin cytoskeleton [GO:0015629]; early endosome [GO:0005769]; endomembrane system [GO:0012505]; endosome membrane [GO:0010008]; late endosome [GO:0005770]; phagocytic vesicle [GO:0045335]; phagocytic vesicle membrane [GO:0030670]; plasma membrane [GO:0005886]; ruffle [GO:0001726]; GDP binding [GO:0019003]; GTP binding [GO:0005525]; GTPase activity [GO:0003924]; endocytosis [GO:0006897]; endosome …
jg8731	O43861	8.67e-92	Probable phospholipid-transporting ATPase IIB (EC 7.6.2.1) (ATPase class II type 9B)	NP_001293014.1 [O43861-2];NP_940933.3 [O43861-1];	endosome [GO:0005768]; integral component of membrane [GO:0016021]; perinuclear region of cytoplasm [GO:0048471]; plasma membrane [GO:0005886]; trans-Golgi network [GO:0005802]; ATP binding [GO:0005524]; ATP hydrolysis activity [GO:0016887]; ATPase-coupled intramembrane lipid transporter activity [GO:0140326]; magnesium ion binding [GO:0000287]; endocytosis [GO:0006897]; phospholipid translocatio…
jg8733	F1Q4S1	0	Probable phospholipid-transporting ATPase IIB (EC 7.6.2.1) (ATPase class II type 9B)	XP_009292513.1;	endosome [GO:0005768]; integral component of membrane [GO:0016021]; plasma membrane [GO:0005886]; trans-Golgi network [GO:0005802]; ATP binding [GO:0005524]; ATP hydrolysis activity [GO:0016887]; ATPase-coupled intramembrane lipid transporter activity [GO:0140326]; magnesium ion binding [GO:0000287]; endocytosis [GO:0006897]; phospholipid translocation [GO:0045332]; retrograde vesicle-mediated tr…
jg883	O94844	5.42e-135	Rho-related BTB domain-containing protein 1	NP_001229288.1;NP_055651.1;XP_006718147.1;XP_006718148.1;XP_011538726.1;XP_016872489.1;XP_016872490.1;	cell cortex [GO:0005938]; cell projection [GO:0042995]; cytoplasmic vesicle [GO:0031410]; cytoskeleton [GO:0005856]; endosome membrane [GO:0010008]; plasma membrane [GO:0005886]; GTP binding [GO:0005525]; GTPase activity [GO:0003924]; protein kinase binding [GO:0019901]; actin filament organization [GO:0007015]; cortical cytoskeleton organization [GO:0030865]; engulfment of apoptotic cell [GO:004…
jg884	Q6GM14	9.55e-42	Drebrin-like protein B	NP_001086163.1;	cell cortex [GO:0005938]; clathrin-coated vesicle membrane [GO:0030665]; cytosol [GO:0005829]; dendrite [GO:0030425]; early endosome [GO:0005769]; Golgi membrane [GO:0000139]; lamellipodium [GO:0030027]; perikaryon [GO:0043204]; plasma membrane [GO:0005886]; podosome [GO:0002102]; postsynaptic density [GO:0014069]; ruffle [GO:0001726]; actin filament binding [GO:0051015]; neuron projection morpho…
jg885	Q9UJU6	8.81e-29	Drebrin-like protein (Cervical SH3P7) (Cervical mucin-associated protein) (Drebrin-F) (HPK1-interacting protein of 55 kDa) (HIP-55) (SH3 domain-containing protein 7)	NP_001014436.1 [Q9UJU6-1];NP_001116428.1 [Q9UJU6-3];NP_001271242.1 [Q9UJU6-5];NP_001271244.1 [Q9UJU6-4];NP_054782.2 [Q9UJU6-2];	cell cortex [GO:0005938]; clathrin-coated vesicle membrane [GO:0030665]; cortical actin cytoskeleton [GO:0030864]; cytoplasm [GO:0005737]; cytosol [GO:0005829]; dendrite [GO:0030425]; early endosome [GO:0005769]; extracellular exosome [GO:0070062]; extracellular region [GO:0005576]; ficolin-1-rich granule lumen [GO:1904813]; Golgi membrane [GO:0000139]; intracellular membrane-bounded organelle [G…
jg8895	Q92556	2.7e-35	Engulfment and cell motility protein 1 (Protein ced-12 homolog)	NP_001034548.1 [Q92556-2];NP_001193409.1 [Q92556-1];NP_001193411.1 [Q92556-1];NP_055615.8 [Q92556-1];NP_569709.1 [Q92556-2];XP_005249976.1 [Q92556-1];XP_006715868.1 [Q92556-1];XP_011513956.1 [Q92556-1];XP_016868327.1;XP_016868328.1 [Q92556-1];	cytoplasm [GO:0005737]; cytosol [GO:0005829]; guanyl-nucleotide exchange factor complex [GO:0032045]; membrane [GO:0016020]; plasma membrane [GO:0005886]; SH3 domain binding [GO:0017124]; actin cytoskeleton organization [GO:0030036]; actin filament organization [GO:0007015]; apoptotic process [GO:0006915]; cell migration [GO:0016477]; cell motility [GO:0048870]; phagocytosis, engulfment [GO:00069…
jg8896	Q92556	9.03e-97	Engulfment and cell motility protein 1 (Protein ced-12 homolog)	NP_001034548.1 [Q92556-2];NP_001193409.1 [Q92556-1];NP_001193411.1 [Q92556-1];NP_055615.8 [Q92556-1];NP_569709.1 [Q92556-2];XP_005249976.1 [Q92556-1];XP_006715868.1 [Q92556-1];XP_011513956.1 [Q92556-1];XP_016868327.1;XP_016868328.1 [Q92556-1];	cytoplasm [GO:0005737]; cytosol [GO:0005829]; guanyl-nucleotide exchange factor complex [GO:0032045]; membrane [GO:0016020]; plasma membrane [GO:0005886]; SH3 domain binding [GO:0017124]; actin cytoskeleton organization [GO:0030036]; actin filament organization [GO:0007015]; apoptotic process [GO:0006915]; cell migration [GO:0016477]; cell motility [GO:0048870]; phagocytosis, engulfment [GO:00069…
jg8897	Q8BPU7	6.99e-37	Engulfment and cell motility protein 1 (Protein ced-12 homolog)	NP_525027.1 [Q8BPU7-1];NP_932761.1 [Q8BPU7-2];XP_006516610.1 [Q8BPU7-1];	cytoplasm [GO:0005737]; guanyl-nucleotide exchange factor complex [GO:0032045]; plasma membrane [GO:0005886]; guanyl-nucleotide exchange factor activity [GO:0005085]; SH3 domain binding [GO:0017124]; actin cytoskeleton organization [GO:0030036]; actin filament organization [GO:0007015]; actin filament-based process [GO:0030029]; apoptotic process [GO:0006915]; cell migration [GO:0016477]; cell mo…
jg8951	Q5SV85	3.9e-23	Synergin gamma (AP1 subunit gamma-binding protein 1) (Gamma-synergin)	NP_919322.1 [Q5SV85-2];	clathrin coat of trans-Golgi network vesicle [GO:0030130]; cytosol [GO:0005829]; perinuclear region of cytoplasm [GO:0048471]; endocytosis [GO:0006897]; protein transport [GO:0015031]
jg8952	Q5SV85	1.63e-29	Synergin gamma (AP1 subunit gamma-binding protein 1) (Gamma-synergin)	NP_919322.1 [Q5SV85-2];	clathrin coat of trans-Golgi network vesicle [GO:0030130]; cytosol [GO:0005829]; perinuclear region of cytoplasm [GO:0048471]; endocytosis [GO:0006897]; protein transport [GO:0015031]
jg9689	O88204	5.86e-38	Low-density lipoprotein receptor-related protein 3 (LRP-3) (105 kDa low-density lipoprotein receptor-related protein) (rLRp105)	NP_445993.1;	clathrin-coated pit [GO:0005905]; integral component of membrane [GO:0016021]; plasma membrane [GO:0005886]; endocytosis [GO:0006897]; negative regulation of fat cell differentiation [GO:0045599]; negative regulation of gene expression [GO:0010629]; positive regulation of gene expression [GO:0010628]; positive regulation of osteoblast differentiation [GO:0045669]
jg9904	Q8WTV0	7.21e-67	Scavenger receptor class B member 1 (SRB1) (CD36 and LIMPII analogous 1) (CLA-1) (CD36 antigen-like 1) (Collagen type I receptor, thrombospondin receptor-like 1) (SR-BI) (CD antigen CD36)	NP_001076428.1 [Q8WTV0-5];NP_005496.4 [Q8WTV0-2];	caveola [GO:0005901]; cell surface [GO:0009986]; cytoplasm [GO:0005737]; endocytic vesicle membrane [GO:0030666]; extracellular exosome [GO:0070062]; integral component of plasma membrane [GO:0005887]; intracellular membrane-bounded organelle [GO:0043231]; lysosomal membrane [GO:0005765]; lysosome [GO:0005764]; plasma membrane [GO:0005886]; 1-phosphatidylinositol binding [GO:0005545]; amyloid-bet…
jg9905	Q07969	1.03e-10	Platelet glycoprotein 4 (Adipocyte membrane protein) (Fatty acid translocase) (Fatty acid transport protein) (Glycoprotein IIIb) (GPIIIB) (PAS IV) (PAS-4) (Platelet glycoprotein IV) (GPIV) (CD antigen CD36)	NA	apical part of cell [GO:0045177]; apical plasma membrane [GO:0016324]; brush border membrane [GO:0031526]; caveola [GO:0005901]; cell periphery [GO:0071944]; cell surface [GO:0009986]; cytoplasm [GO:0005737]; endoplasmic reticulum [GO:0005783]; external side of plasma membrane [GO:0009897]; Golgi apparatus [GO:0005794]; integral component of membrane [GO:0016021]; intracellular membrane-bounded o…
jg9990	Q2LK95	3.3e-20	Collectin-10 (Collectin-1) (CL-1) (cCL-1)	NP_001034687.1;	collagen trimer [GO:0005581]; extracellular space [GO:0005615]; Golgi apparatus [GO:0005794]; chemoattractant activity [GO:0042056]; mannose binding [GO:0005537]; complement activation, lectin pathway [GO:0001867]; cranial skeletal system development [GO:1904888]; positive regulation of opsonization [GO:1903028]; proteolysis [GO:0006508]
jg9992	Q61830	3.97e-18	Macrophage mannose receptor 1 (MMR) (CD antigen CD206)	NP_032651.2;	cell surface [GO:0009986]; endosome membrane [GO:0010008]; integral component of membrane [GO:0016021]; plasma membrane [GO:0005886]; cargo receptor activity [GO:0038024]; mannose binding [GO:0005537]; signaling receptor activity [GO:0038023]; transmembrane signaling receptor activity [GO:0004888]; cellular response to interferon-gamma [GO:0071346]; cellular response to interleukin-4 [GO:0071353]…
jg42579	XP_013077212.1	8.9e-24	Uncharacterized protein	XP_013077212.1;	integral component of membrane [GO:0016021]; calcium ion binding [GO:0005509]; endocytosis [GO:0006897]

## Sheet: Phagocytosis
Gene ID	Database ID	E-value	Protein Names	Refseq ID	GO Terms
jg11420	Q8K4Q8	4.29e-09	Collectin-12 (Collectin placenta protein 1) (CL-P1) (Scavenger receptor with C-type lectin)	NP_569716.2;	collagen trimer [GO:0005581]; collagen-containing extracellular matrix [GO:0062023]; integral component of membrane [GO:0016021]; carbohydrate binding [GO:0030246]; low-density lipoprotein particle binding [GO:0030169]; metal ion binding [GO:0046872]; pattern recognition receptor activity [GO:0038187]; scavenger receptor activity [GO:0005044]; signaling receptor activity [GO:0038023]; cellular re…
jg1177	Q14185	0	Dedicator of cytokinesis protein 1 (180 kDa protein downstream of CRK) (DOCK180)	NP_001371.1;	cytoplasm [GO:0005737]; cytosol [GO:0005829]; guanyl-nucleotide exchange factor complex [GO:0032045]; membrane [GO:0016020]; nuclear speck [GO:0016607]; nucleoplasm [GO:0005654]; GTPase activator activity [GO:0005096]; guanyl-nucleotide exchange factor activity [GO:0005085]; SH3 domain binding [GO:0017124]; apoptotic process [GO:0006915]; integrin-mediated signaling pathway [GO:0007229]; phagocyt…
jg1179	Q8BUR4	6.33e-124	Dedicator of cytokinesis protein 1 (180 kDa protein downstream of CRK) (DOCK180)	NP_001028592.1 [Q8BUR4-1];	cytoplasm [GO:0005737]; cytosol [GO:0005829]; guanyl-nucleotide exchange factor complex [GO:0032045]; membrane [GO:0016020]; nuclear speck [GO:0016607]; nucleoplasm [GO:0005654]; guanyl-nucleotide exchange factor activity [GO:0005085]; SH3 domain binding [GO:0017124]; apoptotic process [GO:0006915]; cell migration [GO:0016477]; hematopoietic progenitor cell differentiation [GO:0002244]; phagocyto…
jg11840	O75896	3.35e-21	Tumor suppressor candidate 2 (Fusion 1 protein) (Fus-1 protein) (PDGFA-associated protein 2)	NP_009206.1;	mitochondrion [GO:0005739]; cell cycle [GO:0007049]; cell maturation [GO:0048469]; inflammatory response [GO:0006954]; natural killer cell differentiation [GO:0001779]; negative regulation of interleukin-17 production [GO:0032700]; neutrophil-mediated killing of gram-negative bacterium [GO:0070945]; phagocytosis [GO:0006909]; positive regulation of interleukin-10 production [GO:0032733]; regulati…
jg11976	P16056	2.19e-73	Hepatocyte growth factor receptor (HGF receptor) (EC 2.7.10.1) (HGF/SF receptor) (Proto-oncogene c-Met) (Scatter factor receptor) (SF receptor) (Tyrosine-protein kinase Met)	NA	basal plasma membrane [GO:0009925]; cytoplasm [GO:0005737]; dendrite [GO:0030425]; excitatory synapse [GO:0060076]; extracellular space [GO:0005615]; integral component of plasma membrane [GO:0005887]; membrane [GO:0016020]; neuron projection [GO:0043005]; neuronal cell body [GO:0043025]; plasma membrane [GO:0005886]; postsynaptic density [GO:0014069]; postsynaptic membrane [GO:0045211]; receptor…
jg12084	P18067	1.56e-60	Ras-related protein Rab-7a (EC 3.6.5.2)	NP_001003316.1;XP_005632072.1;	anchored component of synaptic vesicle membrane [GO:0098993]; autophagosome membrane [GO:0000421]; cytosol [GO:0005829]; exocytic vesicle [GO:0070382]; extrinsic component of lysosome membrane [GO:0032419]; late endosome [GO:0005770]; late endosome membrane [GO:0031902]; lipid droplet [GO:0005811]; lysosome [GO:0005764]; melanosome membrane [GO:0033162]; mitochondrion [GO:0005739]; phagocytic ves…
jg12561	P11226	1.38e-11	Mannose-binding protein C (MBP-C) (Collectin-1) (MBP1) (Mannan-binding protein) (Mannose-binding lectin)	NP_000233.1;XP_006717924.1;XP_011538118.1;	cell surface [GO:0009986]; collagen trimer [GO:0005581]; collagen-containing extracellular matrix [GO:0062023]; external side of plasma membrane [GO:0009897]; extracellular region [GO:0005576]; extracellular space [GO:0005615]; serine-type endopeptidase complex [GO:1905370]; calcium-dependent protein binding [GO:0048306]; identical protein binding [GO:0042802]; mannose binding [GO:0005537]; signa…
jg12562	Q5U9S1	2.75e-09	Mannose-binding protein A (MBP-A) (28 kDa mannan-binding protein monomeric subunit) (pMBP-28) (Mannan-binding lectin A) (MBL-A) (Mannose-binding lectin A)	NP_001007195.1;	collagen trimer [GO:0005581]; extracellular space [GO:0005615]; multivesicular body [GO:0005771]; rough endoplasmic reticulum [GO:0005791]; calcium ion binding [GO:0005509]; calcium-dependent carbohydrate binding [GO:0120153]; mannose binding [GO:0005537]; oligosaccharide binding [GO:0070492]; complement activation, classical pathway [GO:0006958]; complement activation, lectin pathway [GO:0001867…
jg13737	Q8NEU8	7.45e-15	DCC-interacting protein 13-beta (Dip13-beta) (Adapter protein containing PH domain, PTB domain and leucine zipper motif 2)	NP_001238833.1 [Q8NEU8-3];NP_001238834.1 [Q8NEU8-2];NP_060641.2 [Q8NEU8-1];XP_016875041.1 [Q8NEU8-2];XP_016875042.1 [Q8NEU8-2];	cytoplasmic vesicle [GO:0031410]; early endosome membrane [GO:0031901]; early phagosome [GO:0032009]; early phagosome membrane [GO:0036186]; endosome [GO:0005768]; endosome membrane [GO:0010008]; extracellular exosome [GO:0070062]; macropinosome [GO:0044354]; membrane [GO:0016020]; nucleus [GO:0005634]; plasma membrane [GO:0005886]; ruffle [GO:0001726]; ruffle membrane [GO:0032587]; vesicle [GO:0…
jg13738	Q8K3H0	8.35e-20	DCC-interacting protein 13-alpha (Dip13-alpha) (Adapter protein containing PH domain, PTB domain and leucine zipper motif 1)	NP_660256.1;	cytoplasm [GO:0005737]; cytoplasmic vesicle [GO:0031410]; cytosol [GO:0005829]; early endosome [GO:0005769]; early endosome membrane [GO:0031901]; early phagosome [GO:0032009]; endosome [GO:0005768]; endosome membrane [GO:0010008]; intracellular vesicle [GO:0097708]; macropinosome [GO:0044354]; membrane [GO:0016020]; nucleus [GO:0005634]; plasma membrane [GO:0005886]; ruffle [GO:0001726]; vesicle…
jg13739	Q9UKG1	1.3e-83	DCC-interacting protein 13-alpha (Dip13-alpha) (Adapter protein containing PH domain, PTB domain and leucine zipper motif 1)	NP_036228.1;	cytoplasm [GO:0005737]; cytoplasmic vesicle [GO:0031410]; cytosol [GO:0005829]; early endosome [GO:0005769]; early endosome membrane [GO:0031901]; early phagosome [GO:0032009]; endosome [GO:0005768]; endosome membrane [GO:0010008]; extracellular exosome [GO:0070062]; intracellular vesicle [GO:0097708]; macropinosome [GO:0044354]; membrane [GO:0016020]; nucleus [GO:0005634]; plasma membrane [GO:00…
jg13749	Q2LK95	5.05e-05	Collectin-10 (Collectin-1) (CL-1) (cCL-1)	NP_001034687.1;	collagen trimer [GO:0005581]; extracellular space [GO:0005615]; Golgi apparatus [GO:0005794]; chemoattractant activity [GO:0042056]; mannose binding [GO:0005537]; complement activation, lectin pathway [GO:0001867]; cranial skeletal system development [GO:1904888]; positive regulation of opsonization [GO:1903028]; proteolysis [GO:0006508]
jg14834	Q9Z0Y9	1.15e-19	Oxysterols receptor LXR-alpha (Liver X receptor alpha) (Nuclear receptor subfamily 1 group H member 3)	NP_001171201.1;NP_038867.2;XP_006499229.1;XP_006499230.1;XP_006499231.1;	chromatin [GO:0000785]; cytoplasm [GO:0005737]; cytosol [GO:0005829]; nucleoplasm [GO:0005654]; nucleus [GO:0005634]; receptor complex [GO:0043235]; RNA polymerase II transcription regulator complex [GO:0090575]; chromatin DNA binding [GO:0031490]; DNA-binding transcription activator activity, RNA polymerase II-specific [GO:0001228]; DNA-binding transcription factor activity [GO:0003700]; nuclear…
jg15830	Q9JJ00	8.6e-64	Phospholipid scramblase 1 (PL scramblase 1) (Ca(2+)-dependent phospholipid scramblase 1) (Mg(2+)-dependent nuclease) (EC 3.1.-.-) (Transplantability-associated protein 1) (NOR1) (TRA1)	NP_035766.2;XP_006511115.1;	collagen-containing extracellular matrix [GO:0062023]; cytoplasm [GO:0005737]; cytosol [GO:0005829]; Golgi apparatus [GO:0005794]; integral component of plasma membrane [GO:0005887]; membrane raft [GO:0045121]; nucleolus [GO:0005730]; nucleoplasm [GO:0005654]; nucleus [GO:0005634]; perinuclear region of cytoplasm [GO:0048471]; plasma membrane [GO:0005886]; calcium ion binding [GO:0005509]; CD4 re…
jg160	Q08288	4.48e-63	Cell growth-regulating nucleolar protein (Ly1 antibody-reactive protein) (Protein expressed in male leptotene and zygotene spermatocytes 264) (MLZ-264)	NP_079557.2;XP_006503822.1;XP_006503823.1;XP_006503824.1;XP_006503825.1;XP_006503826.1;XP_006503827.1;	cytoplasm [GO:0005737]; nucleolus [GO:0005730]; nucleoplasm [GO:0005654]; nucleus [GO:0005634]; photoreceptor outer segment [GO:0001750]; DNA binding [GO:0003677]; DNA-binding transcription factor binding [GO:0140297]; identical protein binding [GO:0042802]; metal ion binding [GO:0046872]; transcription regulator inhibitor activity [GO:0140416]; erythrocyte development [GO:0048821]; innate immune…
jg16148	Q03206	4.76e-79	Ras-related protein ced-10 (CErac1) (Cell death protein 10) (Cell-corpse engulfment protein ced-10) (Ras-related protein rac-1)	NP_500362.3 [Q03206-2];NP_500363.1 [Q03206-1];	cell cortex [GO:0005938]; cell projection [GO:0042995]; cytoplasmic side of plasma membrane [GO:0009898]; cytoplasmic vesicle [GO:0031410]; cytoskeleton [GO:0005856]; cytosol [GO:0005829]; integral component of membrane [GO:0016021]; neuron projection [GO:0043005]; neuronal cell body [GO:0043025]; plasma membrane [GO:0005886]; GTP binding [GO:0005525]; GTPase activity [GO:0003924]; protein kinase…
jg17124	Q5ZMK5	5.07e-08	Bifunctional arginine demethylase and lysyl-hydroxylase JMJD6 (EC 1.14.11.-) (Histone arginine demethylase JMJD6) (JmjC domain-containing protein 6) (Jumonji domain-containing protein 6) (Lysyl-hydroxylase JMJD6) (Peptide-lysine 5-dioxygenase JMJD6) (Phosphatidylserine receptor) (Protein PTDSR)	NP_001025874.1;	cytoplasm [GO:0005737]; nucleolus [GO:0005730]; nucleoplasm [GO:0005654]; nucleus [GO:0005634]; demethylase activity [GO:0032451]; histone demethylase activity [GO:0032452]; histone H3-methyl-arginine-2 demethylase activity [GO:0033746]; histone H3-methyl-arginine-3 demethylase activity [GO:0033749]; metal ion binding [GO:0046872]; P-TEFb complex binding [GO:0106140]; peptidyl-lysine 5-dioxygenas…
jg18512	Q9NX57	9.89e-35	Ras-related protein Rab-20	NP_060287.1;	endomembrane system [GO:0012505]; Golgi apparatus [GO:0005794]; intracellular membrane-bounded organelle [GO:0043231]; phagocytic vesicle [GO:0045335]; phagocytic vesicle membrane [GO:0030670]; GTP binding [GO:0005525]; GTPase activity [GO:0003924]; cellular response to interferon-gamma [GO:0071346]; intracellular protein transport [GO:0006886]; phagosome acidification [GO:0090383]; phagosome-lys…
jg18972	Q91W90	4.42e-67	Thioredoxin domain-containing protein 5 (EC 1.8.4.-) (EC 5.3.4.1) (Endoplasmic reticulum resident protein 46) (ER protein 46) (ERp46) (Plasma cell-specific thioredoxin-related protein) (PC-TRP) (Thioredoxin-like protein p46)	NP_001276527.1;NP_001276528.1;NP_663342.3;	endoplasmic reticulum lumen [GO:0005788]; protein disulfide isomerase activity [GO:0003756]; protein-disulfide reductase activity [GO:0015035]; apoptotic cell clearance [GO:0043277]
jg18973	Q8NBS9	1.99e-27	Thioredoxin domain-containing protein 5 (EC 1.8.4.-) (EC 5.3.4.1) (Endoplasmic reticulum resident protein 46) (ER protein 46) (ERp46) (Thioredoxin-like protein p46)	NP_001139021.1 [Q8NBS9-2];NP_110437.2 [Q8NBS9-1];	azurophil granule lumen [GO:0035578]; endoplasmic reticulum [GO:0005783]; endoplasmic reticulum lumen [GO:0005788]; extracellular exosome [GO:0070062]; extracellular region [GO:0005576]; lysosomal lumen [GO:0043202]; protein disulfide isomerase activity [GO:0003756]; protein-disulfide reductase activity [GO:0015035]; apoptotic cell clearance [GO:0043277]; negative regulation of apoptotic process …
jg19538	Q63514	1.5e-06	C4b-binding protein alpha chain (C4bp)	NA	acrosomal matrix [GO:0043159]; acrosomal vesicle [GO:0001669]; cell body [GO:0044297]; extracellular space [GO:0005615]; outer acrosomal membrane [GO:0002081]; plasma membrane [GO:0005886]; zona pellucida receptor complex [GO:0002199]; complement binding [GO:0001848]; binding of sperm to zona pellucida [GO:0007339]; complement activation, classical pathway [GO:0006958]; immune response [GO:000695…
jg20323	Q6RUV5	1.2e-102	Ras-related C3 botulinum toxin substrate 1 (EC 3.6.5.2) (p21-Rac1)	NP_599193.1;	cell cortex [GO:0005938]; cell projection [GO:0042995]; cytoplasm [GO:0005737]; cytoplasmic ribonucleoprotein granule [GO:0036464]; cytoplasmic vesicle [GO:0031410]; cytoskeleton [GO:0005856]; cytosol [GO:0005829]; dendritic spine [GO:0043197]; early endosome membrane [GO:0031901]; extrinsic component of cytoplasmic side of plasma membrane [GO:0031234]; extrinsic component of plasma membrane [GO:…
jg20618	Q13402	2.71e-79	Unconventional myosin-VIIa	NP_000251.3 [Q13402-1];NP_001120652.1 [Q13402-2];	actin cytoskeleton [GO:0015629]; apical plasma membrane [GO:0016324]; cell cortex [GO:0005938]; cytoplasm [GO:0005737]; cytosol [GO:0005829]; lysosomal membrane [GO:0005765]; melanosome [GO:0042470]; microvillus [GO:0005902]; myosin complex [GO:0016459]; photoreceptor connecting cilium [GO:0032391]; photoreceptor inner segment [GO:0001917]; photoreceptor outer segment [GO:0001750]; stereocilium […
jg20619	Q13402	3.36e-09	Unconventional myosin-VIIa	NP_000251.3 [Q13402-1];NP_001120652.1 [Q13402-2];	actin cytoskeleton [GO:0015629]; apical plasma membrane [GO:0016324]; cell cortex [GO:0005938]; cytoplasm [GO:0005737]; cytosol [GO:0005829]; lysosomal membrane [GO:0005765]; melanosome [GO:0042470]; microvillus [GO:0005902]; myosin complex [GO:0016459]; photoreceptor connecting cilium [GO:0032391]; photoreceptor inner segment [GO:0001917]; photoreceptor outer segment [GO:0001750]; stereocilium […
jg21836	P35247	2.01e-09	Pulmonary surfactant-associated protein D (PSP-D) (SP-D) (Collectin-7) (Lung surfactant protein D)	NP_003010.4;XP_011538389.1;	clathrin-coated endocytic vesicle [GO:0045334]; collagen trimer [GO:0005581]; endocytic vesicle [GO:0030139]; endoplasmic reticulum membrane [GO:0005789]; extracellular region [GO:0005576]; extracellular space [GO:0005615]; lysosome [GO:0005764]; multivesicular body [GO:0005771]; rough endoplasmic reticulum [GO:0005791]; carbohydrate binding [GO:0030246]; identical protein binding [GO:0042802]; d…
jg2200	Q9BWL3	2.55e-25	Protein C1orf43 (Hepatitis C virus NS5A-transactivated protein 4) (HCV NS5A-transactivated protein 4) (Protein NICE-3) (S863-3)	NP_001092086.1 [Q9BWL3-1];NP_001284646.1 [Q9BWL3-5];NP_001284647.1;NP_001284649.1;NP_001284650.1;NP_001284652.1 [Q9BWL3-3];NP_056264.1 [Q9BWL3-2];NP_620077.1 [Q9BWL3-4];	cytosol [GO:0005829]; Golgi apparatus [GO:0005794]; integral component of membrane [GO:0016021]; mitochondrion [GO:0005739]; phagocytosis [GO:0006909]
jg22042	Q92622	5.28e-27	Run domain Beclin-1-interacting and cysteine-rich domain-containing protein (Rubicon) (Beclin-1 associated RUN domain containing protein) (Baron)	NP_001139114.1 [Q92622-2];NP_055502.1 [Q92622-1];	cytosol [GO:0005829]; early endosome [GO:0005769]; intracellular membrane-bounded organelle [GO:0043231]; late endosome [GO:0005770]; lysosome [GO:0005764]; nucleoplasm [GO:0005654]; phosphatidylinositol phosphate binding [GO:1901981]; autophagy [GO:0006914]; endocytosis [GO:0006897]; immune system process [GO:0002376]; multivesicular body sorting pathway [GO:0071985]; negative regulation of auto…
jg22054	P27214	6.24e-92	Annexin A11 (Annexin XI) (Annexin-11) (Calcyclin-associated annexin-50) (CAP-50)	NP_776927.1 [P27214-2];	cytoplasm [GO:0005737]; melanosome [GO:0042470]; midbody [GO:0030496]; nuclear envelope [GO:0005635]; nucleoplasm [GO:0005654]; spindle [GO:0005819]; calcium ion binding [GO:0005509]; calcium-dependent phospholipid binding [GO:0005544]; S100 protein binding [GO:0044548]; cytokinetic process [GO:0032506]; phagocytosis [GO:0006909]
jg2254	Q96JI7	4.51e-173	Spatacsin (Colorectal carcinoma-associated protein) (Spastic paraplegia 11 protein)	NP_001153699.1 [Q96JI7-3];NP_079413.3 [Q96JI7-1];	axon [GO:0030424]; cytoplasm [GO:0005737]; cytoplasmic vesicle [GO:0031410]; cytosol [GO:0005829]; dendrite [GO:0030425]; lysosomal membrane [GO:0005765]; nucleolus [GO:0005730]; plasma membrane [GO:0005886]; synapse [GO:0045202]; protein kinase binding [GO:0019901]; autophagosome organization [GO:1905037]; axo-dendritic transport [GO:0008088]; axon extension [GO:0048675]; chemical synaptic trans…
jg22852	P48025	1.15e-131	Tyrosine-protein kinase SYK (EC 2.7.10.2) (Spleen tyrosine kinase)	NP_001185906.1;NP_035648.2;XP_006516958.1;	B cell receptor complex [GO:0019815]; cytoplasm [GO:0005737]; cytosol [GO:0005829]; early phagosome [GO:0032009]; extrinsic component of cytoplasmic side of plasma membrane [GO:0031234]; nucleus [GO:0005634]; protein-containing complex [GO:0032991]; T cell receptor complex [GO:0042101]; ATP binding [GO:0005524]; integrin binding [GO:0005178]; interleukin-15 receptor binding [GO:0016170]; non-memb…
jg22979	Q8CFN2	2.47e-67	Cell division control protein 42 homolog (EC 3.6.5.2)	NP_741991.3 [Q8CFN2-1];XP_008762508.1 [Q8CFN2-1];XP_008762509.1;	apical part of cell [GO:0045177]; cell leading edge [GO:0031252]; cell periphery [GO:0071944]; cell projection [GO:0042995]; cell-cell junction [GO:0005911]; centrosome [GO:0005813]; cytoplasm [GO:0005737]; cytoplasmic ribonucleoprotein granule [GO:0036464]; cytosol [GO:0005829]; dendritic spine [GO:0043197]; filopodium [GO:0030175]; Golgi membrane [GO:0000139]; Golgi transport complex [GO:001711…
jg2313	Q66S60	4.95e-18	Mannose-binding protein C (MBP-C) (MBP1) (Mannan-binding protein) (Mannose-binding lectin)	XP_004049476.1;XP_018889897.1;	collagen trimer [GO:0005581]; external side of plasma membrane [GO:0009897]; extracellular space [GO:0005615]; serine-type endopeptidase complex [GO:1905370]; calcium-dependent protein binding [GO:0048306]; carbohydrate binding [GO:0030246]; identical protein binding [GO:0042802]; mannose binding [GO:0005537]; signaling receptor binding [GO:0005102]; cell surface pattern recognition receptor sign…
jg23371	P97412	2.7e-16	Lysosomal-trafficking regulator (Beige protein) (CHS1 homolog)	NP_034878.2;	cytosol [GO:0005829]; membrane [GO:0016020]; microtubule cytoskeleton [GO:0015630]; protein kinase binding [GO:0019901]; blood coagulation [GO:0007596]; defense response to bacterium [GO:0042742]; defense response to protozoan [GO:0042832]; defense response to virus [GO:0051607]; endosome to lysosome transport via multivesicular body sorting pathway [GO:0032510]; leukocyte chemotaxis [GO:0030595]…
jg23373	P97412	3.53e-49	Lysosomal-trafficking regulator (Beige protein) (CHS1 homolog)	NP_034878.2;	cytosol [GO:0005829]; membrane [GO:0016020]; microtubule cytoskeleton [GO:0015630]; protein kinase binding [GO:0019901]; blood coagulation [GO:0007596]; defense response to bacterium [GO:0042742]; defense response to protozoan [GO:0042832]; defense response to virus [GO:0051607]; endosome to lysosome transport via multivesicular body sorting pathway [GO:0032510]; leukocyte chemotaxis [GO:0030595]…
jg2377	Q9BE31	1.53e-09	Rho GTPase-activating protein 12 (Rho-type GTPase-activating protein 12)	NP_001306290.1;	phagocytic cup [GO:0001891]; GTPase activator activity [GO:0005096]; actin filament organization [GO:0007015]; negative regulation of small GTPase mediated signal transduction [GO:0051058]; phagocytosis, engulfment [GO:0006911]; signal transduction [GO:0007165]
jg24093	Q92544	2.55e-136	Transmembrane 9 superfamily member 4 (Tumor cannibalism associated protein 1)	NP_055557.2;XP_005260679.1;	early endosome [GO:0005769]; Golgi apparatus [GO:0005794]; integral component of membrane [GO:0016021]; membrane [GO:0016020]; cell adhesion [GO:0007155]; phagocytosis [GO:0006909]; positive regulation of protein exit from endoplasmic reticulum [GO:0070863]; positive regulation of protein localization to cell surface [GO:2000010]; protein localization to membrane [GO:0072657]; regulation of intra…
jg24096	Q92544	1.52e-101	Transmembrane 9 superfamily member 4 (Tumor cannibalism associated protein 1)	NP_055557.2;XP_005260679.1;	early endosome [GO:0005769]; Golgi apparatus [GO:0005794]; integral component of membrane [GO:0016021]; membrane [GO:0016020]; cell adhesion [GO:0007155]; phagocytosis [GO:0006909]; positive regulation of protein exit from endoplasmic reticulum [GO:0070863]; positive regulation of protein localization to cell surface [GO:2000010]; protein localization to membrane [GO:0072657]; regulation of intra…
jg24643	F1N9Y5	1.44e-11	Tyrosine-protein kinase SYK (EC 2.7.10.2)	NP_001026601.1;	cytosol [GO:0005829]; early phagosome [GO:0032009]; extrinsic component of cytoplasmic side of plasma membrane [GO:0031234]; plasma membrane [GO:0005886]; ATP binding [GO:0005524]; non-membrane spanning protein tyrosine kinase activity [GO:0004715]; protein serine/threonine/tyrosine kinase activity [GO:0004712]; protein tyrosine kinase activity [GO:0004713]; signaling receptor binding [GO:0005102…
jg24728	Q54KF7	3.67e-10	Integrin beta-like protein A (109 gene 1 protein)	XP_637266.1;	cell surface [GO:0009986]; early endosome [GO:0005769]; integral component of membrane [GO:0016021]; plasma membrane [GO:0005886]; recycling endosome [GO:0055037]; calcium ion binding [GO:0005509]; cell-substrate adhesion [GO:0031589]; phagocytosis [GO:0006909]
jg25107	Q9U1M8	4.31e-110	Myosin-I heavy chain (Class VII unconventional myosin) (DdMVII) (DdM7)	XP_644171.1;	actin cytoskeleton [GO:0015629]; cell leading edge [GO:0031252]; cytoplasm [GO:0005737]; cytosol [GO:0005829]; filopodium [GO:0030175]; filopodium tip [GO:0032433]; membrane [GO:0016020]; myosin complex [GO:0016459]; phagocytic cup [GO:0001891]; vesicle [GO:0031982]; actin binding [GO:0003779]; actin filament binding [GO:0051015]; ATP binding [GO:0005524]; cytoskeletal motor activity [GO:0003774]…
jg26563	Q3SYU6	1.74e-42	Calponin-2 (Calponin H2, smooth muscle) (Neutral calponin)	NP_001030497.1;	cytoskeleton [GO:0005856]; stress fiber [GO:0001725]; actin binding [GO:0003779]; calmodulin binding [GO:0005516]; actomyosin structure organization [GO:0031032]; cellular response to mechanical stimulus [GO:0071260]; hemopoiesis [GO:0030097]; negative regulation of cell migration [GO:0030336]; negative regulation of phagocytosis [GO:0050765]; positive regulation of gene expression [GO:0010628]; …
jg27659	Q8HZR8	7.64e-06	C-type lectin domain family 7 member A (Dendritic cell-associated C-type lectin 1) (DC-associated C-type lectin 1) (Dectin-1) (CD antigen CD369)	NP_001028115.1;	cell surface [GO:0009986]; integral component of membrane [GO:0016021]; plasma membrane [GO:0005886]; (1->3)-beta-D-glucan binding [GO:0001872]; metal ion binding [GO:0046872]; pattern recognition receptor activity [GO:0038187]; antifungal innate immune response [GO:0061760]; cellular response to molecule of fungal origin [GO:0071226]; detection of fungus [GO:0016046]; detection of molecule of fu…
jg27675	Q29611	3.68e-43	Battenin (Protein CLN3)	NA	autolysosome [GO:0044754]; caveola [GO:0005901]; cytoplasm [GO:0005737]; cytosol [GO:0005829]; early endosome [GO:0005769]; early endosome membrane [GO:0031901]; endoplasmic reticulum [GO:0005783]; Golgi apparatus [GO:0005794]; Golgi membrane [GO:0000139]; Golgi stack [GO:0005795]; integral component of endoplasmic reticulum membrane [GO:0030176]; integral component of membrane [GO:0016021]; late…
jg277	P34021	2.49e-86	Ecdysone receptor (20-hydroxy-ecdysone receptor) (20E receptor) (EcRH) (Ecdysteroid receptor) (Nuclear receptor subfamily 1 group H member 1)	NP_001163061.1 [P34021-1];NP_724456.1 [P34021-2];NP_724457.1 [P34021-2];NP_724458.1 [P34021-2];NP_724459.1 [P34021-3];NP_724460.1 [P34021-1];	activator ecdysone receptor complex [GO:0008232]; cytoplasm [GO:0005737]; dendrite [GO:0030425]; ecdysone receptor holocomplex [GO:0008230]; nucleus [GO:0005634]; polytene chromosome [GO:0005700]; repressor ecdysone receptor complex [GO:0008231]; core promoter sequence-specific DNA binding [GO:0001046]; DNA binding [GO:0003677]; DNA-binding transcription activator activity, RNA polymerase II-spec…
jg28494	P34152	0	Focal adhesion kinase 1 (FADK 1) (EC 2.7.10.2) (Focal adhesion kinase-related nonkinase) (FRNK) (Protein-tyrosine kinase 2) (p125FAK) (pp125FAK)	NP_001123881.1;NP_032008.2 [P34152-3];XP_006520496.1;	apical plasma membrane [GO:0016324]; basolateral plasma membrane [GO:0016323]; ciliary basal body [GO:0036064]; cytoplasm [GO:0005737]; cytosol [GO:0005829]; dendritic spine [GO:0043197]; extrinsic component of cytoplasmic side of plasma membrane [GO:0031234]; focal adhesion [GO:0005925]; glutamatergic synapse [GO:0098978]; intercalated disc [GO:0014704]; intracellular membrane-bounded organelle …
jg28873	Q5KU26	3.86e-10	Collectin-12 (Collectin placenta protein 1) (CL-P1) (hCL-P1) (Nurse cell scavenger receptor 2) (Scavenger receptor class A member 4) (Scavenger receptor with C-type lectin)	NP_569057.1;	collagen trimer [GO:0005581]; endocytic vesicle membrane [GO:0030666]; extracellular matrix [GO:0031012]; extracellular space [GO:0005615]; integral component of membrane [GO:0016021]; plasma membrane [GO:0005886]; galactose binding [GO:0005534]; low-density lipoprotein particle binding [GO:0030169]; metal ion binding [GO:0046872]; pattern recognition receptor activity [GO:0038187]; scavenger rec…
jg28982	P01130	3.86e-150	Low-density lipoprotein receptor (LDL receptor)	NP_000518.1 [P01130-1];NP_001182727.1 [P01130-5];NP_001182728.1 [P01130-4];NP_001182729.1 [P01130-3];NP_001182732.1 [P01130-2];	apical part of cell [GO:0045177]; basolateral plasma membrane [GO:0016323]; cell surface [GO:0009986]; clathrin-coated endocytic vesicle membrane [GO:0030669]; clathrin-coated pit [GO:0005905]; early endosome [GO:0005769]; endolysosome membrane [GO:0036020]; endosome membrane [GO:0010008]; external side of plasma membrane [GO:0009897]; Golgi apparatus [GO:0005794]; integral component of plasma me…
jg29174	Q27403	5.36e-64	Transcription factor glial cells missing (Protein glide)	NP_001260292.1;NP_477108.1;	nucleus [GO:0005634]; DNA binding [GO:0003677]; DNA-binding transcription activator activity, RNA polymerase II-specific [GO:0001228]; DNA-binding transcription factor activity, RNA polymerase II-specific [GO:0000981]; RNA polymerase II cis-regulatory region sequence-specific DNA binding [GO:0000978]; RNA polymerase II transcription regulatory region sequence-specific DNA binding [GO:0000977]; de…
jg29335	Q5GH73	2.44e-45	XK-related protein 6	NP_775954.2 [Q5GH73-1];	integral component of membrane [GO:0016021]; membrane [GO:0016020]; plasma membrane [GO:0005886]; apoptotic process involved in development [GO:1902742]; engulfment of apoptotic cell [GO:0043652]; phosphatidylserine exposure on apoptotic cell surface [GO:0070782]
jg29473	Q9V9J3	0	Tyrosine-protein kinase Src42A (EC 2.7.10.2) (Tyrosine-protein kinase Src41) (Dsrc41)	NP_476849.1;	cytoplasm [GO:0005737]; cytosol [GO:0005829]; extrinsic component of cytoplasmic side of plasma membrane [GO:0031234]; plasma membrane [GO:0005886]; ATP binding [GO:0005524]; non-membrane spanning protein tyrosine kinase activity [GO:0004715]; protein serine/threonine/tyrosine kinase activity [GO:0004712]; protein tyrosine kinase activity [GO:0004713]; signaling receptor binding [GO:0005102]; act…
jg30140	P41233	0	Phospholipid-transporting ATPase ABCA1 (EC 7.6.2.1) (ATP-binding cassette sub-family A member 1) (ATP-binding cassette transporter 1) (ABC-1) (ATP-binding cassette 1)	NP_038482.3;	basolateral plasma membrane [GO:0016323]; cell surface [GO:0009986]; endocytic vesicle [GO:0030139]; endosome [GO:0005768]; external side of plasma membrane [GO:0009897]; Golgi apparatus [GO:0005794]; integral component of plasma membrane [GO:0005887]; intracellular membrane-bounded organelle [GO:0043231]; intracellular vesicle [GO:0097708]; membrane [GO:0016020]; membrane raft [GO:0045121]; peri…
jg30141	P41233	0	Phospholipid-transporting ATPase ABCA1 (EC 7.6.2.1) (ATP-binding cassette sub-family A member 1) (ATP-binding cassette transporter 1) (ABC-1) (ATP-binding cassette 1)	NP_038482.3;	basolateral plasma membrane [GO:0016323]; cell surface [GO:0009986]; endocytic vesicle [GO:0030139]; endosome [GO:0005768]; external side of plasma membrane [GO:0009897]; Golgi apparatus [GO:0005794]; integral component of plasma membrane [GO:0005887]; intracellular membrane-bounded organelle [GO:0043231]; intracellular vesicle [GO:0097708]; membrane [GO:0016020]; membrane raft [GO:0045121]; peri…
jg30198	A8XMW6	2.14e-05	Cell death abnormality protein 1	NA	cell surface [GO:0009986]; integral component of membrane [GO:0016021]; phagocytic vesicle membrane [GO:0030670]; plasma membrane [GO:0005886]; actin cytoskeleton reorganization [GO:0031532]; apoptotic process [GO:0006915]; cellular response to unfolded protein [GO:0034620]; defense response to bacterium [GO:0042742]; engulfment of apoptotic cell [GO:0043652]; establishment of protein localizatio…
jg30778	O95477	9.73e-18	Phospholipid-transporting ATPase ABCA1 (EC 7.6.2.1) (ATP-binding cassette sub-family A member 1) (ATP-binding cassette transporter 1) (ABC-1) (ATP-binding cassette 1) (Cholesterol efflux regulatory protein)	NP_005493.2;	endocytic vesicle [GO:0030139]; endoplasmic reticulum membrane [GO:0005789]; endosome [GO:0005768]; external side of plasma membrane [GO:0009897]; Golgi apparatus [GO:0005794]; integral component of plasma membrane [GO:0005887]; intracellular membrane-bounded organelle [GO:0043231]; intracellular vesicle [GO:0097708]; membrane raft [GO:0045121]; perinuclear region of cytoplasm [GO:0048471]; phago…
jg31607	Q2LK95	1.17e-06	Collectin-10 (Collectin-1) (CL-1) (cCL-1)	NP_001034687.1;	collagen trimer [GO:0005581]; extracellular space [GO:0005615]; Golgi apparatus [GO:0005794]; chemoattractant activity [GO:0042056]; mannose binding [GO:0005537]; complement activation, lectin pathway [GO:0001867]; cranial skeletal system development [GO:1904888]; positive regulation of opsonization [GO:1903028]; proteolysis [GO:0006508]
jg31640	P15153	3.17e-128	Ras-related C3 botulinum toxin substrate 2 (GX) (Small G protein) (p21-Rac2)	NP_002863.1;	cell cortex [GO:0005938]; cell projection [GO:0042995]; cytoplasmic vesicle [GO:0031410]; cytoskeleton [GO:0005856]; cytosol [GO:0005829]; endoplasmic reticulum membrane [GO:0005789]; extracellular exosome [GO:0070062]; focal adhesion [GO:0005925]; lamellipodium [GO:0030027]; mitochondrial outer membrane [GO:0005741]; NADPH oxidase complex [GO:0043020]; nuclear envelope [GO:0005635]; phagocytic v…
jg319	Q29611	1.34e-90	Battenin (Protein CLN3)	NA	autolysosome [GO:0044754]; caveola [GO:0005901]; cytoplasm [GO:0005737]; cytosol [GO:0005829]; early endosome [GO:0005769]; early endosome membrane [GO:0031901]; endoplasmic reticulum [GO:0005783]; Golgi apparatus [GO:0005794]; Golgi membrane [GO:0000139]; Golgi stack [GO:0005795]; integral component of endoplasmic reticulum membrane [GO:0030176]; integral component of membrane [GO:0016021]; late…
jg32869	O08586	4.09e-146	Phosphatidylinositol 3,4,5-trisphosphate 3-phosphatase and dual-specificity protein phosphatase PTEN (EC 3.1.3.16) (EC 3.1.3.48) (EC 3.1.3.67) (Mutated in multiple advanced cancers 1) (Phosphatase and tensin homolog)	NP_032986.1;	apical plasma membrane [GO:0016324]; cell projection [GO:0042995]; cytoplasm [GO:0005737]; cytoplasmic side of plasma membrane [GO:0009898]; cytosol [GO:0005829]; dendritic spine [GO:0043197]; mitochondrion [GO:0005739]; myelin sheath adaxonal region [GO:0035749]; neuron projection [GO:0043005]; nucleoplasm [GO:0005654]; nucleus [GO:0005634]; plasma membrane [GO:0005886]; PML body [GO:0016605]; p…
jg33188	Q91V26	1.52e-62	Sphingosine kinase 1 (SK 1) (SPK 1) (EC 2.7.1.91) (Acetyltransferase SPHK1) (EC 2.3.1.-)	NP_001257736.1;NP_001257737.1;NP_001257738.1;NP_001257739.1;NP_001257740.1;NP_596877.2;	axon [GO:0030424]; clathrin-coated pit [GO:0005905]; cytoplasm [GO:0005737]; cytosol [GO:0005829]; early endosome membrane [GO:0031901]; endocytic vesicle [GO:0030139]; intracellular membrane-bounded organelle [GO:0043231]; membrane [GO:0016020]; neuron projection [GO:0043005]; nucleus [GO:0005634]; plasma membrane [GO:0005886]; presynapse [GO:0098793]; synaptic vesicle [GO:0008021]; acetyltransf…
jg33382	Q9JHW5	8.16e-36	Vesicle-associated membrane protein 7 (VAMP-7) (Synaptobrevin-like protein 1)	NP_445983.1;XP_006249078.1;	apical part of cell [GO:0045177]; azurophil granule membrane [GO:0035577]; cell surface [GO:0009986]; cytoplasm [GO:0005737]; endoplasmic reticulum membrane [GO:0005789]; filopodium [GO:0030175]; Golgi apparatus [GO:0005794]; hippocampal mossy fiber to CA3 synapse [GO:0098686]; integral component of synaptic vesicle membrane [GO:0030285]; lamellipodium [GO:0030027]; late endosome membrane [GO:003…
jg33756	O60733	2.66e-41	85/88 kDa calcium-independent phospholipase A2 (CaI-PLA2) (EC 3.1.1.4) (2-lysophosphatidylcholine acylhydrolase) (EC 3.1.1.5) (Group VI phospholipase A2) (GVI PLA2) (Intracellular membrane-associated calcium-independent phospholipase A2 beta) (iPLA2-beta) (Palmitoyl-CoA hydrolase) (EC 3.1.2.2) (Patatin-like phospholipase domain-containing protein 9) (PNPLA9)	NP_001004426.1 [O60733-2];NP_001186491.1 [O60733-2];NP_003551.2 [O60733-1];XP_005261821.1;XP_005261822.1;XP_005261823.1;XP_006724395.1;XP_016884470.1;XP_016884471.1;XP_016884477.1;	centriolar satellite [GO:0034451]; cytosol [GO:0005829]; extracellular space [GO:0005615]; integral component of membrane [GO:0016021]; mitochondrion [GO:0005739]; plasma membrane [GO:0005886]; pseudopodium [GO:0031143]; 1-alkyl-2-acetylglycerophosphocholine esterase activity [GO:0003847]; ATP-dependent protein binding [GO:0043008]; calcium-independent phospholipase A2 activity [GO:0047499]; calm…
jg35567	O43581	2.8e-125	Synaptotagmin-7 (IPCA-7) (Prostate cancer-associated protein 7) (Synaptotagmin VII) (SytVII)	NP_001238994.1 [O43581-2];NP_001287702.1 [O43581-6];NP_004191.2 [O43581-1];XP_005274440.1;XP_005274442.1 [O43581-4];	cell projection [GO:0042995]; cytosol [GO:0005829]; dense core granule [GO:0031045]; early phagosome [GO:0032009]; exocytic vesicle [GO:0070382]; extracellular exosome [GO:0070062]; hippocampal mossy fiber to CA3 synapse [GO:0098686]; integral component of presynaptic membrane [GO:0099056]; lysosomal membrane [GO:0005765]; lysosome [GO:0005764]; peroxisomal membrane [GO:0005778]; peroxisome [GO:0…
jg35801	Q98TA4	2.89e-06	Mannose-binding protein (MBP) (Mannan-binding protein)	NP_989680.2;	collagen trimer [GO:0005581]; extracellular region [GO:0005576]; extracellular space [GO:0005615]; multivesicular body [GO:0005771]; rough endoplasmic reticulum [GO:0005791]; mannose binding [GO:0005537]; complement activation, classical pathway [GO:0006958]; complement activation, lectin pathway [GO:0001867]; positive regulation of phagocytosis [GO:0050766]; surfactant homeostasis [GO:0043129]
jg35998	A0A0G2JTR4	1.87e-23	Active breakpoint cluster region-related protein	NP_001099284.1;	axon [GO:0030424]; cytosol [GO:0005829]; dendritic spine [GO:0043197]; glutamatergic synapse [GO:0098978]; membrane [GO:0016020]; plasma membrane [GO:0005886]; postsynaptic density, intracellular component [GO:0099092]; Schaffer collateral - CA1 synapse [GO:0098685]; GTPase activator activity [GO:0005096]; guanyl-nucleotide exchange factor activity [GO:0005085]; actin cytoskeleton organization [G…
jg36782	Q8K4Q8	6.48e-08	Collectin-12 (Collectin placenta protein 1) (CL-P1) (Scavenger receptor with C-type lectin)	NP_569716.2;	collagen trimer [GO:0005581]; collagen-containing extracellular matrix [GO:0062023]; integral component of membrane [GO:0016021]; carbohydrate binding [GO:0030246]; low-density lipoprotein particle binding [GO:0030169]; metal ion binding [GO:0046872]; pattern recognition receptor activity [GO:0038187]; scavenger receptor activity [GO:0005044]; signaling receptor activity [GO:0038023]; cellular re…
jg37509	Q3Y5Z3	7.28e-09	Adiponectin (30 kDa adipocyte complement-related protein) (Adipocyte complement-related 30 kDa protein) (ACRP30) (Adipocyte, C1q and collagen domain-containing protein) (Adipose most abundant gene transcript 1 protein) (apM-1)	NP_777167.1;	cell periphery [GO:0071944]; cell surface [GO:0009986]; collagen trimer [GO:0005581]; endoplasmic reticulum [GO:0005783]; extracellular space [GO:0005615]; perinuclear region of cytoplasm [GO:0048471]; hormone activity [GO:0005179]; identical protein binding [GO:0042802]; sialic acid binding [GO:0033691]; signaling receptor binding [GO:0005102]; brown fat cell differentiation [GO:0050873]; cellul…
jg38001	Q9BUD6	1.89e-07	Spondin-2 (Differentially expressed in cancerous and non-cancerous lung cells 1) (DIL-1) (Mindin)	NP_001121797.1;NP_001185950.1;NP_036577.1;	extracellular exosome [GO:0070062]; extracellular matrix [GO:0031012]; antigen binding [GO:0003823]; lipopolysaccharide binding [GO:0001530]; metal ion binding [GO:0046872]; cell adhesion [GO:0007155]; cellular response to lipopolysaccharide [GO:0071222]; defense response to fungus [GO:0050832]; defense response to virus [GO:0051607]; induction of bacterial agglutination [GO:0043152]; innate immu…
jg38084	Q23023	4.49e-101	Serine/threonine-protein kinase unc-51 (EC 2.7.11.1) (Uncoordinated protein 51)	NP_507869.1;	autophagosome [GO:0005776]; axon [GO:0030424]; cytoplasm [GO:0005737]; neuron projection [GO:0043005]; neuronal cell body [GO:0043025]; phagophore assembly site membrane [GO:0034045]; serine/threonine protein kinase complex [GO:1902554]; ATP binding [GO:0005524]; metal ion binding [GO:0046872]; protein kinase activity [GO:0004672]; protein serine kinase activity [GO:0106310]; protein serine/threo…
jg38461	Q3MQ24	1.47e-83	Autophagy protein 5	NP_001029751.2;	Atg12-Atg5-Atg16 complex [GO:0034274]; autophagosome [GO:0005776]; axoneme [GO:0005930]; mitochondria-associated endoplasmic reticulum membrane [GO:0044233]; phagophore assembly site membrane [GO:0034045]; aggrephagy [GO:0035973]; antigen processing and presentation of endogenous antigen [GO:0019883]; apoptotic process [GO:0006915]; autophagosome assembly [GO:0000045]; autophagy [GO:0006914]; aut…
jg391	P49256	1.44e-107	Vesicular integral-membrane protein VIP36 (Lectin mannose-binding 2) (Vesicular integral-membrane protein 36) (VIP36)	NP_001003258.1;	cell surface [GO:0009986]; COPI-coated vesicle [GO:0030137]; COPII-coated ER to Golgi transport vesicle [GO:0030134]; cytoplasmic vesicle [GO:0031410]; endoplasmic reticulum membrane [GO:0005789]; endoplasmic reticulum-Golgi intermediate compartment [GO:0005793]; exocytic vesicle [GO:0070382]; extracellular space [GO:0005615]; Golgi apparatus [GO:0005794]; Golgi membrane [GO:0000139]; integral co…
jg39795	Q4V885	1.41e-12	Collectin-12 (Collectin placenta protein 1) (CL-P1) (Nurse cell scavenger receptor 2)	NP_001020892.1;	collagen trimer [GO:0005581]; integral component of membrane [GO:0016021]; carbohydrate binding [GO:0030246]; low-density lipoprotein particle binding [GO:0030169]; metal ion binding [GO:0046872]; pattern recognition receptor activity [GO:0038187]; scavenger receptor activity [GO:0005044]; signaling receptor activity [GO:0038023]; cellular response to exogenous dsRNA [GO:0071360]; defense respons…
jg39800	Q4V885	6.85e-11	Collectin-12 (Collectin placenta protein 1) (CL-P1) (Nurse cell scavenger receptor 2)	NP_001020892.1;	collagen trimer [GO:0005581]; integral component of membrane [GO:0016021]; carbohydrate binding [GO:0030246]; low-density lipoprotein particle binding [GO:0030169]; metal ion binding [GO:0046872]; pattern recognition receptor activity [GO:0038187]; scavenger receptor activity [GO:0005044]; signaling receptor activity [GO:0038023]; cellular response to exogenous dsRNA [GO:0071360]; defense respons…
jg39838	A6QP79	1.75e-15	Collectin-12 (Collectin placenta protein 1) (CL-P1)	NP_001095313.1;	collagen trimer [GO:0005581]; extracellular matrix [GO:0031012]; extracellular space [GO:0005615]; integral component of membrane [GO:0016021]; carbohydrate binding [GO:0030246]; low-density lipoprotein particle binding [GO:0030169]; metal ion binding [GO:0046872]; pattern recognition receptor activity [GO:0038187]; scavenger receptor activity [GO:0005044]; cellular response to exogenous dsRNA [G…
jg40161	Q92614	0	Unconventional myosin-XVIIIa (Molecule associated with JAK3 N-terminus) (MAJN) (Myosin containing a PDZ domain) (Surfactant protein receptor SP-R210) (SP-R210)	NP_001333696.1 [Q92614-3];NP_001333697.1 [Q92614-5];NP_510880.2 [Q92614-1];NP_976063.1 [Q92614-4];	actomyosin [GO:0042641]; cell surface [GO:0009986]; endoplasmic reticulum-Golgi intermediate compartment [GO:0005793]; Golgi membrane [GO:0000139]; membrane [GO:0016020]; myosin complex [GO:0016459]; trans-Golgi network [GO:0005802]; actin filament binding [GO:0051015]; ADP binding [GO:0043531]; ATP binding [GO:0005524]; ATP-dependent activity, acting on DNA [GO:0008094]; DNA binding [GO:0003677]…
jg40162	Q92614	7.14e-73	Unconventional myosin-XVIIIa (Molecule associated with JAK3 N-terminus) (MAJN) (Myosin containing a PDZ domain) (Surfactant protein receptor SP-R210) (SP-R210)	NP_001333696.1 [Q92614-3];NP_001333697.1 [Q92614-5];NP_510880.2 [Q92614-1];NP_976063.1 [Q92614-4];	actomyosin [GO:0042641]; cell surface [GO:0009986]; endoplasmic reticulum-Golgi intermediate compartment [GO:0005793]; Golgi membrane [GO:0000139]; membrane [GO:0016020]; myosin complex [GO:0016459]; trans-Golgi network [GO:0005802]; actin filament binding [GO:0051015]; ADP binding [GO:0043531]; ATP binding [GO:0005524]; ATP-dependent activity, acting on DNA [GO:0008094]; DNA binding [GO:0003677]…
jg40467	Q9BZG1	5.7e-92	Ras-related protein Rab-34 (Ras-related protein Rab-39) (Ras-related protein Rah)	NP_001138414.1 [Q9BZG1-2];NP_001243205.1 [Q9BZG1-4];NP_001243206.1 [Q9BZG1-1];NP_001243207.1;NP_114140.4 [Q9BZG1-1];	cilium [GO:0005929]; extracellular exosome [GO:0070062]; Golgi apparatus [GO:0005794]; Golgi cisterna [GO:0031985]; Golgi stack [GO:0005795]; perinuclear region of cytoplasm [GO:0048471]; phagocytic vesicle [GO:0045335]; phagocytic vesicle membrane [GO:0030670]; vesicle [GO:0031982]; GTP binding [GO:0005525]; GTP-dependent protein binding [GO:0030742]; GTPase activity [GO:0003924]; small GTPase b…
jg40931	P50607	1.94e-143	Tubby protein homolog	NP_003311.2 [P50607-2];NP_813977.1 [P50607-1];	cilium [GO:0005929]; cytoplasm [GO:0005737]; cytosol [GO:0005829]; extracellular region [GO:0005576]; nucleus [GO:0005634]; plasma membrane [GO:0005886]; G protein-coupled receptor binding [GO:0001664]; intraciliary transport particle A binding [GO:0120160]; protein-containing complex binding [GO:0044877]; intraciliary transport [GO:0042073]; phagocytosis, recognition [GO:0006910]; photoreceptor …
jg4102	Q5SUA5	1.51e-06	Unconventional myosin-Ig	NP_848534.2;	actin cytoskeleton [GO:0015629]; cytoplasm [GO:0005737]; filopodium [GO:0030175]; lamellipodium [GO:0030027]; leading edge membrane [GO:0031256]; microvillus [GO:0005902]; myosin complex [GO:0016459]; nucleoplasm [GO:0005654]; phagocytic cup [GO:0001891]; plasma membrane [GO:0005886]; vesicle [GO:0031982]; actin filament binding [GO:0051015]; ATP binding [GO:0005524]; calmodulin binding [GO:00055…
jg41508	Q91ZX7	0	Prolow-density lipoprotein receptor-related protein 1 (LRP-1) (Alpha-2-macroglobulin receptor) (A2MR) (CD antigen CD91) [Cleaved into: Low-density lipoprotein receptor-related protein 1 85 kDa subunit (LRP-85); Low-density lipoprotein receptor-related protein 1 515 kDa subunit (LRP-515); Low-density lipoprotein receptor-related protein 1 intracellular domain (LRPICD)]	NP_032538.2;	apical part of cell [GO:0045177]; axonal growth cone [GO:0044295]; basolateral plasma membrane [GO:0016323]; clathrin-coated pit [GO:0005905]; clathrin-coated vesicle [GO:0030136]; cytoskeleton [GO:0005856]; dendrite [GO:0030425]; early endosome [GO:0005769]; endosome [GO:0005768]; external side of plasma membrane [GO:0009897]; Golgi apparatus [GO:0005794]; insulin-responsive compartment [GO:0032…
jg41509	G3V928	5.15e-171	Prolow-density lipoprotein receptor-related protein 1 (LRP-1) [Cleaved into: Low-density lipoprotein receptor-related protein 1 85 kDa subunit (LRP-85); Low-density lipoprotein receptor-related protein 1 515 kDa subunit (LRP-515); Low-density lipoprotein receptor-related protein 1 intracellular domain (LRPICD)]	NP_001123962.1;	apical part of cell [GO:0045177]; axonal growth cone [GO:0044295]; basolateral plasma membrane [GO:0016323]; clathrin-coated pit [GO:0005905]; clathrin-coated vesicle [GO:0030136]; cytoskeleton [GO:0005856]; dendrite [GO:0030425]; early endosome [GO:0005769]; endosome [GO:0005768]; external side of plasma membrane [GO:0009897]; Golgi apparatus [GO:0005794]; insulin-responsive compartment [GO:0032…
jg41973	P08631	9.38e-14	Tyrosine-protein kinase HCK (EC 2.7.10.2) (Hematopoietic cell kinase) (Hemopoietic cell kinase) (p59-HCK/p60-HCK) (p59Hck) (p61Hck)	NP_001165600.1 [P08631-2];NP_001165601.1 [P08631-4];NP_001165602.1 [P08631-3];NP_001165604.1 [P08631-2];NP_002101.2 [P08631-1];	caveola [GO:0005901]; cell projection [GO:0042995]; cytoskeleton [GO:0005856]; cytosol [GO:0005829]; extrinsic component of cytoplasmic side of plasma membrane [GO:0031234]; focal adhesion [GO:0005925]; Golgi apparatus [GO:0005794]; intracellular membrane-bounded organelle [GO:0043231]; lysosome [GO:0005764]; nucleus [GO:0005634]; plasma membrane [GO:0005886]; transport vesicle [GO:0030133]; ATP …
jg42055	Q924L1	2.09e-06	LETM1 domain-containing protein 1 (Cervical cancer receptor) (MCC-32)	NP_598854.1 [Q924L1-1];XP_006521384.1;XP_006521385.1 [Q924L1-3];XP_006521386.1;XP_017172228.1 [Q924L1-3];	integral component of membrane [GO:0016021]; mitochondrial inner membrane [GO:0005743]; mitochondrial outer membrane [GO:0005741]; mitochondrion [GO:0005739]; nucleolus [GO:0005730]; nucleoplasm [GO:0005654]; ribosome binding [GO:0043022]; mitochondrion organization [GO:0007005]; regulation of inflammatory response [GO:0050727]; regulation of phagocytosis [GO:0050764]
jg42056	Q924L1	4.04e-09	LETM1 domain-containing protein 1 (Cervical cancer receptor) (MCC-32)	NP_598854.1 [Q924L1-1];XP_006521384.1;XP_006521385.1 [Q924L1-3];XP_006521386.1;XP_017172228.1 [Q924L1-3];	integral component of membrane [GO:0016021]; mitochondrial inner membrane [GO:0005743]; mitochondrial outer membrane [GO:0005741]; mitochondrion [GO:0005739]; nucleolus [GO:0005730]; nucleoplasm [GO:0005654]; ribosome binding [GO:0043022]; mitochondrion organization [GO:0007005]; regulation of inflammatory response [GO:0050727]; regulation of phagocytosis [GO:0050764]
jg42247	P40793	5.69e-11	Cdc42 homolog (EC 3.6.5.2)	NP_001245762.1;NP_001245763.1;NP_523414.1;	adherens junction [GO:0005912]; apical part of cell [GO:0045177]; axon [GO:0030424]; cell cortex [GO:0005938]; cytoplasm [GO:0005737]; growth cone [GO:0030426]; lamellipodium [GO:0030027]; nucleus [GO:0005634]; plasma membrane [GO:0005886]; rhabdomere [GO:0016028]; synapse [GO:0045202]; G protein activity [GO:0003925]; GTP binding [GO:0005525]; GTPase activating protein binding [GO:0032794]; GTPa…
jg4247	O44386	7.07e-10	Integrin alpha-PS3 (Position-specific antigen subunit alpha-3) (Protein scab) (Protein volado) [Cleaved into: Integrin alpha-PS3 heavy chain; Integrin alpha-PS3 light chain]	NP_523750.2 [O44386-1];NP_725445.1 [O44386-2];	apical plasma membrane [GO:0016324]; basal plasma membrane [GO:0009925]; cytoplasm [GO:0005737]; focal adhesion [GO:0005925]; integral component of membrane [GO:0016021]; integrin complex [GO:0008305]; lateral plasma membrane [GO:0016328]; protein heterodimerization activity [GO:0046982]; apoptotic cell clearance [GO:0043277]; axon guidance [GO:0007411]; behavioral response to ethanol [GO:0048149…
jg42668	O88275	5.73e-50	Peroxisome proliferator-activated receptor gamma (PPAR-gamma) (Nuclear receptor subfamily 1 group C member 3)	NP_001138838.1 [O88275-2];NP_001138839.1 [O88275-2];NP_037256.1 [O88275-1];XP_006237071.1 [O88275-2];	cytoplasm [GO:0005737]; cytosol [GO:0005829]; nucleoplasm [GO:0005654]; nucleus [GO:0005634]; perinuclear region of cytoplasm [GO:0048471]; receptor complex [GO:0043235]; RNA polymerase II transcription regulator complex [GO:0090575]; alpha-actinin binding [GO:0051393]; arachidonic acid binding [GO:0050544]; chromatin binding [GO:0003682]; DNA binding [GO:0003677]; DNA binding domain binding [GO:…
jg43259	Q9Y2I7	6.69e-163	1-phosphatidylinositol 3-phosphate 5-kinase (Phosphatidylinositol 3-phosphate 5-kinase) (EC 2.7.1.150) (FYVE finger-containing phosphoinositide kinase) (PIKfyve) (Phosphatidylinositol 3-phosphate 5-kinase type III) (PIPkin-III) (Type III PIP kinase) (Serine-protein kinase PIKFYVE) (EC 2.7.11.1)	NP_001171471.1 [Q9Y2I7-4];NP_055855.2 [Q9Y2I7-1];NP_689884.1 [Q9Y2I7-2];	cell-cell junction [GO:0005911]; cytosol [GO:0005829]; early endosome membrane [GO:0031901]; endosome membrane [GO:0010008]; Golgi membrane [GO:0000139]; late endosome membrane [GO:0031902]; membrane raft [GO:0045121]; perinuclear region of cytoplasm [GO:0048471]; phagocytic vesicle membrane [GO:0030670]; 1-phosphatidylinositol-3-phosphate 5-kinase activity [GO:0000285]; 1-phosphatidylinositol-4-…
jg43954	O77775	4.32e-16	Neutrophil cytosol factor 2 (NCF-2) (67 kDa neutrophil oxidase factor) (Neutrophil NADPH oxidase factor 2) (p67-phox)	NP_776545.1;	cytosol [GO:0005829]; NADPH oxidase complex [GO:0043020]; superoxide-generating NADPH oxidase activator activity [GO:0016176]; phagocytosis [GO:0006909]; respiratory burst [GO:0045730]; superoxide anion generation [GO:0042554]
jg44064	P08649	6.71e-18	Complement C4 [Cleaved into: Complement C4 beta chain; Complement C4 alpha chain; C4a anaphylatoxin; Complement C4 gamma chain]	NP_113692.2;	axon [GO:0030424]; dendrite [GO:0030425]; extracellular region [GO:0005576]; extracellular space [GO:0005615]; neuronal cell body [GO:0043025]; synapse [GO:0045202]; complement component C1q complex binding [GO:0001849]; endopeptidase inhibitor activity [GO:0004866]; complement activation [GO:0006956]; complement activation, classical pathway [GO:0006958]; inflammatory response [GO:0006954]; inna…
jg44567	Q91XB0	2.17e-19	Three-prime repair exonuclease 1 (EC 3.1.11.2) (3'-5' exonuclease TREX1)	NP_001012236.1;NP_035767.4;	cytoplasm [GO:0005737]; cytosol [GO:0005829]; endoplasmic reticulum [GO:0005783]; endoplasmic reticulum membrane [GO:0005789]; nuclear replication fork [GO:0043596]; nucleus [GO:0005634]; oligosaccharyltransferase complex [GO:0008250]; protein-DNA complex [GO:0032993]; 3'-5' exonuclease activity [GO:0008408]; 3'-5'-exodeoxyribonuclease activity [GO:0008296]; adenyl deoxyribonucleotide binding [GO…
jg45687	P58195	3.42e-12	Phospholipid scramblase 1 (PL scramblase 1) (Ca(2+)-dependent phospholipid scramblase 1) (Mg(2+)-dependent nuclease) (EC 3.1.-.-)	NP_476542.1;XP_006243600.1;	collagen-containing extracellular matrix [GO:0062023]; cytoplasm [GO:0005737]; cytosol [GO:0005829]; Golgi apparatus [GO:0005794]; integral component of plasma membrane [GO:0005887]; membrane raft [GO:0045121]; nucleolus [GO:0005730]; nucleus [GO:0005634]; perinuclear region of cytoplasm [GO:0048471]; plasma membrane [GO:0005886]; calcium ion binding [GO:0005509]; CD4 receptor binding [GO:0042609…
jg46126	P0C0L4	6.56e-12	Complement C4-A (Acidic complement C4) (C3 and PZP-like alpha-2-macroglobulin domain-containing protein 2) [Cleaved into: Complement C4 beta chain; Complement C4-A alpha chain; C4a anaphylatoxin; C4b-A; C4d-A; Complement C4 gamma chain]	NP_001002029.3;NP_001239133.1 [P0C0L4-2];NP_009224.2 [P0C0L4-1];	axon [GO:0030424]; blood microparticle [GO:0072562]; classical-complement-pathway C3/C5 convertase complex [GO:0005601]; dendrite [GO:0030425]; endoplasmic reticulum lumen [GO:0005788]; extracellular exosome [GO:0070062]; extracellular region [GO:0005576]; extracellular space [GO:0005615]; neuronal cell body [GO:0043025]; plasma membrane [GO:0005886]; synapse [GO:0045202]; complement component C1…
jg47135	Q5R4F8	4.96e-24	CDC42 small effector protein 2	NP_001126978.1;	cell projection [GO:0042995]; cytoplasm [GO:0005737]; cytoskeleton [GO:0005856]; phagocytic cup [GO:0001891]; plasma membrane [GO:0005886]; small GTPase binding [GO:0031267]; phagocytosis [GO:0006909]; regulation of cell shape [GO:0008360]; regulation of Rho protein signal transduction [GO:0035023]; regulation of signal transduction [GO:0009966]
jg47708	P23640	4.55e-111	Ras-related protein Rab-27A (Rab-27) (EC 3.6.5.2) (GTP-binding protein Ram) (Ram p25)	NP_059013.1;XP_017451353.1;	apical plasma membrane [GO:0016324]; dendrite [GO:0030425]; exocytic vesicle [GO:0070382]; Golgi apparatus [GO:0005794]; late endosome [GO:0005770]; lysosome [GO:0005764]; melanosome [GO:0042470]; multivesicular body membrane [GO:0032585]; photoreceptor outer segment [GO:0001750]; secretory granule [GO:0030141]; secretory granule membrane [GO:0030667]; Weibel-Palade body [GO:0033093]; G protein a…
jg47824	Q9ERE7	1.24e-62	LRP chaperone MESD (LDLR chaperone MESD) (Mesoderm development candidate 2) (Mesoderm development protein)	NP_075892.3;	endoplasmic reticulum [GO:0005783]; plasma membrane [GO:0005886]; identical protein binding [GO:0042802]; low-density lipoprotein particle receptor binding [GO:0050750]; mesoderm development [GO:0007498]; ossification [GO:0001503]; phagocytosis [GO:0006909]; positive regulation of skeletal muscle acetylcholine-gated channel clustering [GO:1904395]; protein folding [GO:0006457]; protein localizati…
jg48332	Q91ZN1	5.41e-141	Coronin-1A (Coronin-like protein A) (Clipin-A) (Tryptophan aspartate-containing coat protein) (TACO)	NP_569095.1;XP_017444198.1;	actin cytoskeleton [GO:0015629]; actin filament [GO:0005884]; axon [GO:0030424]; cell leading edge [GO:0031252]; cell-cell junction [GO:0005911]; cortical actin cytoskeleton [GO:0030864]; cytoplasm [GO:0005737]; cytosol [GO:0005829]; early endosome [GO:0005769]; glutamatergic synapse [GO:0098978]; immunological synapse [GO:0001772]; lamellipodium [GO:0030027]; phagocytic cup [GO:0001891]; phagocy…
jg50647	Q5VY43	1.15e-06	Platelet endothelial aggregation receptor 1 (hPEAR1) (Multiple epidermal growth factor-like domains protein 12) (Multiple EGF-like domains protein 12)	NP_001073940.1;XP_005245198.1;XP_011507812.1;XP_016856725.1;	integral component of membrane [GO:0016021]; membrane [GO:0016020]; phagocytic cup [GO:0001891]; signaling receptor activity [GO:0038023]; phosphatidylinositol 3-kinase signaling [GO:0014065]; platelet aggregation [GO:0070527]; protein kinase B signaling [GO:0043491]; recognition of apoptotic cell [GO:0043654]
jg50813	P22366	2.28e-13	Myeloid differentiation primary response protein MyD88	NP_034981.1 [P22366-1];	cytoplasm [GO:0005737]; cytosol [GO:0005829]; nucleus [GO:0005634]; plasma membrane [GO:0005886]; postsynaptic density [GO:0014069]; protein-containing complex [GO:0032991]; identical protein binding [GO:0042802]; interleukin-1 receptor binding [GO:0005149]; NAD+ nucleosidase activity [GO:0003953]; protein self-association [GO:0043621]; signaling receptor binding [GO:0005102]; TIR domain binding …
jg52050	Q96KG7	5.7e-11	Multiple epidermal growth factor-like domains protein 10 (Multiple EGF-like domains protein 10)	NP_001243474.1 [Q96KG7-1];NP_001295048.1 [Q96KG7-2];NP_001295050.1 [Q96KG7-2];NP_115822.1 [Q96KG7-1];XP_011541996.1 [Q96KG7-1];	cell projection [GO:0042995]; integral component of membrane [GO:0016021]; phagocytic cup [GO:0001891]; plasma membrane [GO:0005886]; complement component C1q complex binding [GO:0001849]; Notch binding [GO:0005112]; scavenger receptor activity [GO:0005044]; apoptotic cell clearance [GO:0043277]; apoptotic process involved in development [GO:1902742]; engulfment of apoptotic cell [GO:0043652]; ho…
jg52059	Q6P9J9	3.63e-08	Anoctamin-6 (Small-conductance calcium-activated nonselective cation channel) (SCAN channel) (Transmembrane protein 16F)	NP_001240742.1;NP_780553.2 [Q6P9J9-1];	chloride channel complex [GO:0034707]; cytosol [GO:0005829]; integral component of plasma membrane [GO:0005887]; plasma membrane [GO:0005886]; calcium activated cation channel activity [GO:0005227]; chloride channel activity [GO:0005254]; identical protein binding [GO:0042802]; intracellular calcium activated chloride channel activity [GO:0005229]; metal ion binding [GO:0046872]; phospholipid scr…
jg52296	Q8K4Q8	2.14e-08	Collectin-12 (Collectin placenta protein 1) (CL-P1) (Scavenger receptor with C-type lectin)	NP_569716.2;	collagen trimer [GO:0005581]; collagen-containing extracellular matrix [GO:0062023]; integral component of membrane [GO:0016021]; carbohydrate binding [GO:0030246]; low-density lipoprotein particle binding [GO:0030169]; metal ion binding [GO:0046872]; pattern recognition receptor activity [GO:0038187]; scavenger receptor activity [GO:0005044]; signaling receptor activity [GO:0038023]; cellular re…
jg52434	Q29HY3	7.64e-131	Cdc42 homolog (EC 3.6.5.2)	XP_001354570.1;XP_015041468.1;	adherens junction [GO:0005912]; apical part of cell [GO:0045177]; cell cortex [GO:0005938]; growth cone [GO:0030426]; lamellipodium [GO:0030027]; nucleus [GO:0005634]; plasma membrane [GO:0005886]; rhabdomere [GO:0016028]; synapse [GO:0045202]; G protein activity [GO:0003925]; GTP binding [GO:0005525]; GTPase activating protein binding [GO:0032794]; protein kinase binding [GO:0019901]; actin cyto…
jg52749	A0A0G2K344	0	Phosphatidylinositol 4,5-bisphosphate 3-kinase catalytic subunit alpha isoform (PI3-kinase subunit alpha) (PI3K-alpha) (PI3Kalpha) (PtdIns-3-kinase subunit alpha) (EC 2.7.1.137) (EC 2.7.1.153) (Phosphatidylinositol 4,5-bisphosphate 3-kinase 110 kDa catalytic subunit alpha) (PtdIns-3-kinase subunit p110-alpha) (p110alpha) (Phosphoinositide-3-kinase catalytic alpha polypeptide) (Serine/threonine pr…	NP_596890.2;	cytoplasm [GO:0005737]; cytosol [GO:0005829]; intercalated disc [GO:0014704]; lamellipodium [GO:0030027]; membrane [GO:0016020]; phosphatidylinositol 3-kinase complex [GO:0005942]; phosphatidylinositol 3-kinase complex, class IA [GO:0005943]; phosphatidylinositol 3-kinase complex, class IB [GO:0005944]; plasma membrane [GO:0005886]; 1-phosphatidylinositol-3-kinase activity [GO:0016303]; 1-phospha…
jg53116	Q5ZL74	1.26e-22	Vesicle-associated membrane protein 7 (Synaptobrevin-like protein 1)	NP_001026292.1;XP_015133771.1;XP_015133772.1;XP_015133773.1;XP_015133774.1;XP_015133775.1;	azurophil granule membrane [GO:0035577]; endoplasmic reticulum membrane [GO:0005789]; integral component of membrane [GO:0016021]; lamellipodium [GO:0030027]; late endosome membrane [GO:0031902]; lysosomal membrane [GO:0005765]; neuron projection [GO:0043005]; phagocytic vesicle [GO:0045335]; phagocytic vesicle membrane [GO:0030670]; plasma membrane [GO:0005886]; platelet alpha granule [GO:003109…
jg53117	P51809	3.29e-09	Vesicle-associated membrane protein 7 (VAMP-7) (Synaptobrevin-like protein 1) (Tetanus-insensitive VAMP) (Ti-VAMP)	NP_001138621.1 [P51809-3];NP_001172112.1 [P51809-2];NP_005629.1 [P51809-1];	azurophil granule membrane [GO:0035577]; clathrin-coated endocytic vesicle membrane [GO:0030669]; cytoplasm [GO:0005737]; endoplasmic reticulum membrane [GO:0005789]; extracellular exosome [GO:0070062]; integral component of membrane [GO:0016021]; intracellular membrane-bounded organelle [GO:0043231]; lamellipodium [GO:0030027]; late endosome membrane [GO:0031902]; lysosomal membrane [GO:0005765]…
jg53265	P16671	2.16e-17	Platelet glycoprotein 4 (Fatty acid translocase) (FAT) (Glycoprotein IIIb) (GPIIIB) (Leukocyte differentiation antigen CD36) (PAS IV) (PAS-4) (Platelet collagen receptor) (Platelet glycoprotein IV) (GPIV) (Thrombospondin receptor) (CD antigen CD36)	NP_000063.2 [P16671-1];NP_001001547.1 [P16671-1];NP_001001548.1 [P16671-1];NP_001120915.1 [P16671-1];NP_001120916.1 [P16671-1];NP_001276837.1 [P16671-3];NP_001276838.1 [P16671-4];NP_001276840.1;XP_005250770.1;XP_005250771.1;XP_005250772.1 [P16671-1];	apical plasma membrane [GO:0016324]; brush border membrane [GO:0031526]; caveola [GO:0005901]; cell periphery [GO:0071944]; cell surface [GO:0009986]; cytoplasm [GO:0005737]; endocytic vesicle membrane [GO:0030666]; external side of plasma membrane [GO:0009897]; extracellular space [GO:0005615]; Golgi apparatus [GO:0005794]; integral component of plasma membrane [GO:0005887]; membrane [GO:0016020…
jg53448	Q2LD37	0	Transmembrane protein KIAA1109 (Fragile site-associated protein)	NP_056127.2 [Q2LD37-1];XP_005263344.1 [Q2LD37-1];XP_006714407.1 [Q2LD37-4];	integral component of membrane [GO:0016021]; membrane [GO:0016020]; nucleus [GO:0005634]; presynapse [GO:0098793]; endocytic recycling [GO:0032456]; endosomal transport [GO:0016197]; phagocytosis [GO:0006909]; regulation of cell growth [GO:0001558]; regulation of epithelial cell differentiation [GO:0030856]; synaptic vesicle endocytosis [GO:0048488]
jg53449	A0A0R4IES7	1.45e-75	Transmembrane protein KIAA1109 homolog	NA	integral component of membrane [GO:0016021]; presynapse [GO:0098793]; endocytic recycling [GO:0032456]; endosomal transport [GO:0016197]; phagocytosis [GO:0006909]; synaptic vesicle endocytosis [GO:0048488]
jg53450	A2AAE1	0	Transmembrane protein KIAA1109 (Fragile site-associated protein homolog)	NP_766267.2 [A2AAE1-1];	integral component of membrane [GO:0016021]; nucleus [GO:0005634]; presynapse [GO:0098793]; adipose tissue development [GO:0060612]; endocytic recycling [GO:0032456]; endosomal transport [GO:0016197]; fat cell differentiation [GO:0045444]; lipid metabolic process [GO:0006629]; lipid storage [GO:0019915]; nucleus localization [GO:0051647]; phagocytosis [GO:0006909]; regulation of cell growth [GO:0…
jg53941	Q61805	1.15e-40	Lipopolysaccharide-binding protein (LBP)	NP_032515.2;	cell surface [GO:0009986]; extracellular space [GO:0005615]; membrane [GO:0016020]; lipopeptide binding [GO:0071723]; lipopolysaccharide binding [GO:0001530]; lipoteichoic acid binding [GO:0070891]; signaling receptor binding [GO:0005102]; acute-phase response [GO:0006953]; cellular response to lipopolysaccharide [GO:0071222]; cellular response to lipoteichoic acid [GO:0071223]; defense response …
jg53942	Q61805	3.51e-32	Lipopolysaccharide-binding protein (LBP)	NP_032515.2;	cell surface [GO:0009986]; extracellular space [GO:0005615]; membrane [GO:0016020]; lipopeptide binding [GO:0071723]; lipopolysaccharide binding [GO:0001530]; lipoteichoic acid binding [GO:0070891]; signaling receptor binding [GO:0005102]; acute-phase response [GO:0006953]; cellular response to lipopolysaccharide [GO:0071222]; cellular response to lipoteichoic acid [GO:0071223]; defense response …
jg54534	Q8WTV0	1.79e-49	Scavenger receptor class B member 1 (SRB1) (CD36 and LIMPII analogous 1) (CLA-1) (CD36 antigen-like 1) (Collagen type I receptor, thrombospondin receptor-like 1) (SR-BI) (CD antigen CD36)	NP_001076428.1 [Q8WTV0-5];NP_005496.4 [Q8WTV0-2];	caveola [GO:0005901]; cell surface [GO:0009986]; cytoplasm [GO:0005737]; endocytic vesicle membrane [GO:0030666]; extracellular exosome [GO:0070062]; integral component of plasma membrane [GO:0005887]; intracellular membrane-bounded organelle [GO:0043231]; lysosomal membrane [GO:0005765]; lysosome [GO:0005764]; plasma membrane [GO:0005886]; 1-phosphatidylinositol binding [GO:0005545]; amyloid-bet…
jg54536	Q60417	1.92e-15	Scavenger receptor class B member 1 (SRB1) (HaSR-BI) (SR-BI)	NP_001231777.1;XP_016833814.1;	caveola [GO:0005901]; cell surface [GO:0009986]; integral component of plasma membrane [GO:0005887]; lysosome [GO:0005764]; amyloid-beta binding [GO:0001540]; apolipoprotein A-I binding [GO:0034186]; high-density lipoprotein particle binding [GO:0008035]; high-density lipoprotein particle receptor activity [GO:0070506]; lipopolysaccharide binding [GO:0001530]; lipopolysaccharide immune receptor a…
jg55873	P16056	6.31e-159	Hepatocyte growth factor receptor (HGF receptor) (EC 2.7.10.1) (HGF/SF receptor) (Proto-oncogene c-Met) (Scatter factor receptor) (SF receptor) (Tyrosine-protein kinase Met)	NA	basal plasma membrane [GO:0009925]; cytoplasm [GO:0005737]; dendrite [GO:0030425]; excitatory synapse [GO:0060076]; extracellular space [GO:0005615]; integral component of plasma membrane [GO:0005887]; membrane [GO:0016020]; neuron projection [GO:0043005]; neuronal cell body [GO:0043025]; plasma membrane [GO:0005886]; postsynaptic density [GO:0014069]; postsynaptic membrane [GO:0045211]; receptor…
jg55935	Q32PV0	2.37e-50	PTB domain-containing engulfment adapter protein 1 (Cell death protein 6 homolog) (PTB domain adapter protein CED-6)	NP_001007183.1 [Q32PV0-1];	cytoplasm [GO:0005737]; apoptotic process [GO:0006915]; phagocytosis [GO:0006909]
jg55940	Q32PV0	1.14e-21	PTB domain-containing engulfment adapter protein 1 (Cell death protein 6 homolog) (PTB domain adapter protein CED-6)	NP_001007183.1 [Q32PV0-1];	cytoplasm [GO:0005737]; apoptotic process [GO:0006915]; phagocytosis [GO:0006909]
jg5790	Q8BMS2	8.78e-60	Spondin-2 (Mindin)	NP_598664.3;XP_006503685.1;	extracellular matrix [GO:0031012]; extracellular space [GO:0005615]; antigen binding [GO:0003823]; lipopolysaccharide binding [GO:0001530]; metal ion binding [GO:0046872]; signaling receptor binding [GO:0005102]; cell adhesion [GO:0007155]; cellular response to lipopolysaccharide [GO:0071222]; defense response to bacterium [GO:0042742]; defense response to fungus [GO:0050832]; defense response to…
jg58062	Q61592	1.81e-06	Growth arrest-specific protein 6 (GAS-6) (AXL receptor tyrosine kinase ligand)	NP_062394.2;	cytoplasm [GO:0005737]; extracellular space [GO:0005615]; calcium ion binding [GO:0005509]; cysteine-type endopeptidase inhibitor activity involved in apoptotic process [GO:0043027]; phosphatidylserine binding [GO:0001786]; protein tyrosine kinase activator activity [GO:0030296]; protein-macromolecule adaptor activity [GO:0030674]; receptor ligand activity [GO:0048018]; receptor tyrosine kinase b…
jg58087	Q9XYM0	8.43e-82	Adapter molecule Crk	NP_651908.1;NP_726549.1;	receptor tyrosine kinase binding [GO:0030971]; signaling adaptor activity [GO:0035591]; border follicle cell migration [GO:0007298]; cell migration [GO:0016477]; ephrin receptor signaling pathway [GO:0048013]; imaginal disc fusion, thorax closure [GO:0046529]; myoblast fusion [GO:0007520]; phagocytosis, engulfment [GO:0006911]; positive regulation of JNK cascade [GO:0046330]; regulation of actin …
jg58306	O15162	7.7e-21	Phospholipid scramblase 1 (PL scramblase 1) (Ca(2+)-dependent phospholipid scramblase 1) (Erythrocyte phospholipid scramblase) (Mg(2+)-dependent nuclease) (EC 3.1.-.-) (MmTRA1b)	NP_066928.1 [O15162-1];XP_005247595.1 [O15162-2];XP_011511206.1 [O15162-1];XP_011511208.1 [O15162-2];XP_011511209.1;XP_016862118.1 [O15162-1];	collagen-containing extracellular matrix [GO:0062023]; cytoplasm [GO:0005737]; cytosol [GO:0005829]; extracellular exosome [GO:0070062]; Golgi apparatus [GO:0005794]; integral component of plasma membrane [GO:0005887]; membrane [GO:0016020]; membrane raft [GO:0045121]; nucleolus [GO:0005730]; nucleoplasm [GO:0005654]; nucleus [GO:0005634]; perinuclear region of cytoplasm [GO:0048471]; plasma memb…
jg58440	Q58DS6	0	Bifunctional arginine demethylase and lysyl-hydroxylase JMJD6 (EC 1.14.11.-) (Histone arginine demethylase JMJD6) (JmjC domain-containing protein 6) (Jumonji domain-containing protein 6) (Lysyl-hydroxylase JMJD6) (Peptide-lysine 5-dioxygenase JMJD6) (Phosphatidylserine receptor) (Protein PTDSR)	NP_001029492.2;	cytoplasm [GO:0005737]; nucleolus [GO:0005730]; nucleoplasm [GO:0005654]; nucleus [GO:0005634]; demethylase activity [GO:0032451]; histone demethylase activity [GO:0032452]; histone H3-methyl-arginine-2 demethylase activity [GO:0033746]; histone H3-methyl-arginine-3 demethylase activity [GO:0033749]; metal ion binding [GO:0046872]; oxidative RNA demethylase activity [GO:0035515]; P-TEFb complex b…
jg58504	Q58DS6	5.92e-173	Bifunctional arginine demethylase and lysyl-hydroxylase JMJD6 (EC 1.14.11.-) (Histone arginine demethylase JMJD6) (JmjC domain-containing protein 6) (Jumonji domain-containing protein 6) (Lysyl-hydroxylase JMJD6) (Peptide-lysine 5-dioxygenase JMJD6) (Phosphatidylserine receptor) (Protein PTDSR)	NP_001029492.2;	cytoplasm [GO:0005737]; nucleolus [GO:0005730]; nucleoplasm [GO:0005654]; nucleus [GO:0005634]; demethylase activity [GO:0032451]; histone demethylase activity [GO:0032452]; histone H3-methyl-arginine-2 demethylase activity [GO:0033746]; histone H3-methyl-arginine-3 demethylase activity [GO:0033749]; metal ion binding [GO:0046872]; oxidative RNA demethylase activity [GO:0035515]; P-TEFb complex b…
jg6262	F7J220	6.48e-41	Scavenger receptor cysteine-rich domain superfamily protein (ApSRCR1)	NA	cytoplasmic vesicle membrane [GO:0030659]; integral component of membrane [GO:0016021]; scavenger receptor activity [GO:0005044]; innate immune response [GO:0045087]; phagocytosis [GO:0006909]
jg7136	Q61805	2.25e-22	Lipopolysaccharide-binding protein (LBP)	NP_032515.2;	cell surface [GO:0009986]; extracellular space [GO:0005615]; membrane [GO:0016020]; lipopeptide binding [GO:0071723]; lipopolysaccharide binding [GO:0001530]; lipoteichoic acid binding [GO:0070891]; signaling receptor binding [GO:0005102]; acute-phase response [GO:0006953]; cellular response to lipopolysaccharide [GO:0071222]; cellular response to lipoteichoic acid [GO:0071223]; defense response …
jg8019	Q8WTV0	1.17e-93	Scavenger receptor class B member 1 (SRB1) (CD36 and LIMPII analogous 1) (CLA-1) (CD36 antigen-like 1) (Collagen type I receptor, thrombospondin receptor-like 1) (SR-BI) (CD antigen CD36)	NP_001076428.1 [Q8WTV0-5];NP_005496.4 [Q8WTV0-2];	caveola [GO:0005901]; cell surface [GO:0009986]; cytoplasm [GO:0005737]; endocytic vesicle membrane [GO:0030666]; extracellular exosome [GO:0070062]; integral component of plasma membrane [GO:0005887]; intracellular membrane-bounded organelle [GO:0043231]; lysosomal membrane [GO:0005765]; lysosome [GO:0005764]; plasma membrane [GO:0005886]; 1-phosphatidylinositol binding [GO:0005545]; amyloid-bet…
jg8376	Q62737	6.1e-47	Cytochrome b-245 light chain (Cytochrome b(558) alpha chain) (Cytochrome b558 subunit alpha) (Neutrophil cytochrome b 22 kDa polypeptide) (Superoxide-generating NADPH oxidase light chain subunit) (p22 phagocyte B-cytochrome) (p22-phox) (p22phox)	NP_077074.1;	apical plasma membrane [GO:0016324]; cytoplasm [GO:0005737]; dendrite [GO:0030425]; endosome [GO:0005768]; focal adhesion [GO:0005925]; Golgi apparatus [GO:0005794]; NADPH oxidase complex [GO:0043020]; neuronal cell body [GO:0043025]; nucleus [GO:0005634]; stress fiber [GO:0001725]; electron transfer activity [GO:0009055]; heme binding [GO:0020037]; metal ion binding [GO:0046872]; protein heterod…
jg883	O94844	5.42e-135	Rho-related BTB domain-containing protein 1	NP_001229288.1;NP_055651.1;XP_006718147.1;XP_006718148.1;XP_011538726.1;XP_016872489.1;XP_016872490.1;	cell cortex [GO:0005938]; cell projection [GO:0042995]; cytoplasmic vesicle [GO:0031410]; cytoskeleton [GO:0005856]; endosome membrane [GO:0010008]; plasma membrane [GO:0005886]; GTP binding [GO:0005525]; GTPase activity [GO:0003924]; protein kinase binding [GO:0019901]; actin filament organization [GO:0007015]; cortical cytoskeleton organization [GO:0030865]; engulfment of apoptotic cell [GO:004…
jg8895	Q92556	2.7e-35	Engulfment and cell motility protein 1 (Protein ced-12 homolog)	NP_001034548.1 [Q92556-2];NP_001193409.1 [Q92556-1];NP_001193411.1 [Q92556-1];NP_055615.8 [Q92556-1];NP_569709.1 [Q92556-2];XP_005249976.1 [Q92556-1];XP_006715868.1 [Q92556-1];XP_011513956.1 [Q92556-1];XP_016868327.1;XP_016868328.1 [Q92556-1];	cytoplasm [GO:0005737]; cytosol [GO:0005829]; guanyl-nucleotide exchange factor complex [GO:0032045]; membrane [GO:0016020]; plasma membrane [GO:0005886]; SH3 domain binding [GO:0017124]; actin cytoskeleton organization [GO:0030036]; actin filament organization [GO:0007015]; apoptotic process [GO:0006915]; cell migration [GO:0016477]; cell motility [GO:0048870]; phagocytosis, engulfment [GO:00069…
jg8896	Q92556	9.03e-97	Engulfment and cell motility protein 1 (Protein ced-12 homolog)	NP_001034548.1 [Q92556-2];NP_001193409.1 [Q92556-1];NP_001193411.1 [Q92556-1];NP_055615.8 [Q92556-1];NP_569709.1 [Q92556-2];XP_005249976.1 [Q92556-1];XP_006715868.1 [Q92556-1];XP_011513956.1 [Q92556-1];XP_016868327.1;XP_016868328.1 [Q92556-1];	cytoplasm [GO:0005737]; cytosol [GO:0005829]; guanyl-nucleotide exchange factor complex [GO:0032045]; membrane [GO:0016020]; plasma membrane [GO:0005886]; SH3 domain binding [GO:0017124]; actin cytoskeleton organization [GO:0030036]; actin filament organization [GO:0007015]; apoptotic process [GO:0006915]; cell migration [GO:0016477]; cell motility [GO:0048870]; phagocytosis, engulfment [GO:00069…
jg8897	Q8BPU7	6.99e-37	Engulfment and cell motility protein 1 (Protein ced-12 homolog)	NP_525027.1 [Q8BPU7-1];NP_932761.1 [Q8BPU7-2];XP_006516610.1 [Q8BPU7-1];	cytoplasm [GO:0005737]; guanyl-nucleotide exchange factor complex [GO:0032045]; plasma membrane [GO:0005886]; guanyl-nucleotide exchange factor activity [GO:0005085]; SH3 domain binding [GO:0017124]; actin cytoskeleton organization [GO:0030036]; actin filament organization [GO:0007015]; actin filament-based process [GO:0030029]; apoptotic process [GO:0006915]; cell migration [GO:0016477]; cell mo…
jg9572	Q9BQI3	9.98e-48	Eukaryotic translation initiation factor 2-alpha kinase 1 (EC 2.7.11.1) (Heme-controlled repressor) (HCR) (Heme-regulated eukaryotic initiation factor eIF-2-alpha kinase) (Heme-regulated inhibitor) (hHRI) (Hemin-sensitive initiation factor 2-alpha kinase)	NP_001127807.1 [Q9BQI3-2];NP_055228.2 [Q9BQI3-1];	cytoplasm [GO:0005737]; ATP binding [GO:0005524]; eukaryotic translation initiation factor 2alpha kinase activity [GO:0004694]; heme binding [GO:0020037]; protein homodimerization activity [GO:0042803]; protein kinase activity [GO:0004672]; protein serine kinase activity [GO:0106310]; protein serine/threonine/tyrosine kinase activity [GO:0004712]; acute inflammatory response [GO:0002526]; HRI-med…
jg9904	Q8WTV0	7.21e-67	Scavenger receptor class B member 1 (SRB1) (CD36 and LIMPII analogous 1) (CLA-1) (CD36 antigen-like 1) (Collagen type I receptor, thrombospondin receptor-like 1) (SR-BI) (CD antigen CD36)	NP_001076428.1 [Q8WTV0-5];NP_005496.4 [Q8WTV0-2];	caveola [GO:0005901]; cell surface [GO:0009986]; cytoplasm [GO:0005737]; endocytic vesicle membrane [GO:0030666]; extracellular exosome [GO:0070062]; integral component of plasma membrane [GO:0005887]; intracellular membrane-bounded organelle [GO:0043231]; lysosomal membrane [GO:0005765]; lysosome [GO:0005764]; plasma membrane [GO:0005886]; 1-phosphatidylinositol binding [GO:0005545]; amyloid-bet…
jg9905	Q07969	1.03e-10	Platelet glycoprotein 4 (Adipocyte membrane protein) (Fatty acid translocase) (Fatty acid transport protein) (Glycoprotein IIIb) (GPIIIB) (PAS IV) (PAS-4) (Platelet glycoprotein IV) (GPIV) (CD antigen CD36)	NA	apical part of cell [GO:0045177]; apical plasma membrane [GO:0016324]; brush border membrane [GO:0031526]; caveola [GO:0005901]; cell periphery [GO:0071944]; cell surface [GO:0009986]; cytoplasm [GO:0005737]; endoplasmic reticulum [GO:0005783]; external side of plasma membrane [GO:0009897]; Golgi apparatus [GO:0005794]; integral component of membrane [GO:0016021]; intracellular membrane-bounded o…
jg9990	Q2LK95	3.3e-20	Collectin-10 (Collectin-1) (CL-1) (cCL-1)	NP_001034687.1;	collagen trimer [GO:0005581]; extracellular space [GO:0005615]; Golgi apparatus [GO:0005794]; chemoattractant activity [GO:0042056]; mannose binding [GO:0005537]; complement activation, lectin pathway [GO:0001867]; cranial skeletal system development [GO:1904888]; positive regulation of opsonization [GO:1903028]; proteolysis [GO:0006508]
