# Supplementary material for: A subset of conserved phagocytic genes are likely used for the intracellular theft of cnidarian stinging organelles in nudibranch gastropods
Source: EvoDevo. 2025 Jun 28;16:10. doi: 10.1186/s13227-025-00241-x (PMC12205514; doi:10.1186/s13227-025-00241-x)
Supplement: Supplementary file 5 — Supplementary Material 5. [file 13227_2025_241_MOESM5_ESM.xlsx]

## Sheet: BP
GO.ID	Term	Annotated	Significant	Expected	raw.p.value
GO:0006865	amino acid transport	200	8	1.21	2.8e-05
GO:0015711	organic anion transport	540	12	3.27	9.8e-05
GO:0015849	organic acid transport	475	11	2.88	0.00014
GO:0046942	carboxylic acid transport	475	11	2.88	0.00014
GO:2000490	negative regulation of hepatic stellate cell activation	5	2	0.03	0.00036
GO:0044752	response to human chorionic gonadotropin	6	2	0.04	0.00054
GO:0097069	cellular response to thyroxine stimulus	6	2	0.04	0.00054
GO:1904387	cellular response to L-phenylalanine derivative	6	2	0.04	0.00054
GO:0003333	amino acid transmembrane transport	111	5	0.67	0.00057
GO:0051409	response to nitrosative stress	8	2	0.05	0.00099
GO:0071372	cellular response to follicle-stimulating hormone stimulus	8	2	0.05	0.00099
GO:2000489	regulation of hepatic stellate cell activation	8	2	0.05	0.00099
GO:0089718	amino acid import across plasma membrane	73	4	0.44	0.001
GO:0035733	hepatic stellate cell activation	9	2	0.05	0.00127
GO:0071371	cellular response to gonadotropin stimulus	9	2	0.05	0.00127
GO:0072537	fibroblast activation	9	2	0.05	0.00127
GO:0061052	negative regulation of cell growth involved in cardiac muscle cell development	10	2	0.06	0.00158
GO:1901029	negative regulation of mitochondrial outer membrane permeabilization involved in apoptotic signaling pathway	10	2	0.06	0.00158
GO:0019369	arachidonic acid metabolic process	40	3	0.24	0.00181
GO:0032354	response to follicle-stimulating hormone	12	2	0.07	0.0023
GO:0035795	negative regulation of mitochondrial membrane permeability	12	2	0.07	0.0023
GO:0097068	response to thyroxine	12	2	0.07	0.0023
GO:1905709	negative regulation of membrane permeability	12	2	0.07	0.0023
GO:1904386	response to L-phenylalanine derivative	13	2	0.08	0.00271
GO:0006814	sodium ion transport	312	7	1.89	0.00285
GO:0003012	muscle system process	236	6	1.43	0.0031
GO:0097067	cellular response to thyroid hormone stimulus	14	2	0.08	0.00315
GO:0034698	response to gonadotropin	15	2	0.09	0.00362
GO:0035728	response to hepatocyte growth factor	15	2	0.09	0.00362
GO:0035729	cellular response to hepatocyte growth factor stimulus	15	2	0.09	0.00362
GO:0061050	regulation of cell growth involved in cardiac muscle cell development	15	2	0.09	0.00362
GO:0120254	olefinic compound metabolic process	106	4	0.64	0.00392
GO:0030162	regulation of proteolysis	333	7	2.02	0.00408
GO:0098739	import across plasma membrane	175	5	1.06	0.00421
GO:0055085	transmembrane transport	1535	18	9.3	0.00449
GO:0006575	cellular modified amino acid metabolic process	255	6	1.55	0.00453
GO:0051900	regulation of mitochondrial depolarization	17	2	0.1	0.00466
GO:0055022	negative regulation of cardiac muscle tissue growth	17	2	0.1	0.00466
GO:0061117	negative regulation of heart growth	17	2	0.1	0.00466
GO:1901028	regulation of mitochondrial outer membrane permeabilization involved in apoptotic signaling pathway	17	2	0.1	0.00466
GO:0010466	negative regulation of peptidase activity	60	3	0.36	0.00574
GO:0042045	epithelial fluid transport	19	2	0.12	0.00581
GO:0051154	negative regulation of striated muscle cell differentiation	19	2	0.12	0.00581
GO:0006508	proteolysis	1210	15	7.33	0.00588
GO:0009946	proximal/distal axis specification	1	1	0.01	0.00606
GO:0038018	Wnt receptor catabolic process	1	1	0.01	0.00606
GO:0040032	post-embryonic body morphogenesis	1	1	0.01	0.00606
GO:0048855	adenohypophysis morphogenesis	1	1	0.01	0.00606
GO:0061074	regulation of neural retina development	1	1	0.01	0.00606
GO:1902762	regulation of embryonic skeletal joint development	1	1	0.01	0.00606
GO:1902764	positive regulation of embryonic skeletal joint development	1	1	0.01	0.00606
GO:1905351	pericyte cell migration	1	1	0.01	0.00606
GO:0051882	mitochondrial depolarization	20	2	0.12	0.00643
GO:0097345	mitochondrial outer membrane permeabilization	20	2	0.12	0.00643
GO:0021983	pituitary gland development	21	2	0.13	0.00708
GO:1902108	regulation of mitochondrial membrane permeability involved in apoptotic process	21	2	0.13	0.00708
GO:1902110	positive regulation of mitochondrial membrane permeability involved in apoptotic process	21	2	0.13	0.00708
GO:0003298	physiological muscle hypertrophy	22	2	0.13	0.00775
GO:0003301	physiological cardiac muscle hypertrophy	22	2	0.13	0.00775
GO:0010614	negative regulation of cardiac muscle hypertrophy	22	2	0.13	0.00775
GO:0014741	negative regulation of muscle hypertrophy	22	2	0.13	0.00775
GO:0019852	L-ascorbic acid metabolic process	22	2	0.13	0.00775
GO:0061049	cell growth involved in cardiac muscle cell development	22	2	0.13	0.00775
GO:0046685	response to arsenic-containing substance	23	2	0.14	0.00846
GO:1902686	mitochondrial outer membrane permeabilization involved in programmed cell death	23	2	0.14	0.00846
GO:0015807	L-amino acid transport	71	3	0.43	0.00914
GO:0042403	thyroid hormone metabolic process	24	2	0.15	0.00919
GO:0051148	negative regulation of muscle cell differentiation	24	2	0.15	0.00919
GO:0070613	regulation of protein processing	24	2	0.15	0.00919
GO:1901334	lactone metabolic process	24	2	0.15	0.00919
GO:0090257	regulation of muscle system process	138	4	0.84	0.00985
GO:0045454	cell redox homeostasis	25	2	0.15	0.00995
GO:1903317	regulation of protein maturation	25	2	0.15	0.00995
GO:0009266	response to temperature stimulus	140	4	0.85	0.01035
GO:0018958	phenol-containing compound metabolic process	140	4	0.85	0.01035
GO:0001676	long-chain fatty acid metabolic process	77	3	0.47	0.0114
GO:0001694	histamine biosynthetic process	2	1	0.01	0.01208
GO:0002541	activation of plasma proteins involved in acute inflammatory response	2	1	0.01	0.01208
GO:0002542	Factor XII activation	2	1	0.01	0.01208
GO:0021798	forebrain dorsal/ventral pattern formation	2	1	0.01	0.01208
GO:0021978	telencephalon regionalization	2	1	0.01	0.01208
GO:0035752	lysosomal lumen pH elevation	2	1	0.01	0.01208
GO:0040002	collagen and cuticulin-based cuticle development	2	1	0.01	0.01208
GO:0042338	cuticle development involved in collagen and cuticulin-based cuticle molting cycle	2	1	0.01	0.01208
GO:0048850	hypophysis morphogenesis	2	1	0.01	0.01208
GO:0048852	diencephalon morphogenesis	2	1	0.01	0.01208
GO:0090384	phagosome-lysosome docking	2	1	0.01	0.01208
GO:1900079	regulation of arginine biosynthetic process	2	1	0.01	0.01208
GO:1905162	regulation of phagosome maturation	2	1	0.01	0.01208
GO:1990086	lens fiber cell apoptotic process	2	1	0.01	0.01208
GO:2000282	regulation of cellular amino acid biosynthetic process	2	1	0.01	0.01208
GO:0035794	positive regulation of mitochondrial membrane permeability	28	2	0.17	0.01239
GO:1905710	positive regulation of membrane permeability	28	2	0.17	0.01239
GO:0071214	cellular response to abiotic stimulus	228	5	1.38	0.0125
GO:0104004	cellular response to environmental stimulus	228	5	1.38	0.0125
GO:0006750	glutathione biosynthetic process	29	2	0.18	0.01326
GO:0046621	negative regulation of organ growth	29	2	0.18	0.01326
GO:0097746	blood vessel diameter maintenance	83	3	0.5	0.01396
GO:0097066	response to thyroid hormone	30	2	0.18	0.01415
GO:1903825	organic acid transmembrane transport	237	5	1.44	0.01457
GO:1905039	carboxylic acid transmembrane transport	237	5	1.44	0.01457
GO:0019184	nonribosomal peptide biosynthetic process	31	2	0.19	0.01507
GO:0095500	acetylcholine receptor signaling pathway	31	2	0.19	0.01507
GO:0032941	secretion by tissue	32	2	0.19	0.01601
GO:0046902	regulation of mitochondrial membrane permeability	32	2	0.19	0.01601
GO:1905145	cellular response to acetylcholine	32	2	0.19	0.01601
GO:0035725	sodium ion transmembrane transport	160	4	0.97	0.01621
GO:0035296	regulation of tube diameter	88	3	0.53	0.01631
GO:0042044	fluid transport	33	2	0.2	0.01698
GO:0042335	cuticle development	33	2	0.2	0.01698
GO:0061035	regulation of cartilage development	33	2	0.2	0.01698
GO:0033559	unsaturated fatty acid metabolic process	90	3	0.55	0.01731
GO:0006534	cysteine metabolic process	34	2	0.21	0.01797
GO:1905144	response to acetylcholine	34	2	0.21	0.01797
GO:0002254	kinin cascade	3	1	0.02	0.01807
GO:0002353	plasma kallikrein-kinin cascade	3	1	0.02	0.01807
GO:0003404	optic vesicle morphogenesis	3	1	0.02	0.01807
GO:0036359	renal potassium excretion	3	1	0.02	0.01807
GO:0044467	glial cell-derived neurotrophic factor production	3	1	0.02	0.01807
GO:0046541	saliva secretion	3	1	0.02	0.01807
GO:0051300	spindle pole body organization	3	1	0.02	0.01807
GO:0051454	intracellular pH elevation	3	1	0.02	0.01807
GO:0070944	neutrophil-mediated killing of bacterium	3	1	0.02	0.01807
GO:0072498	embryonic skeletal joint development	3	1	0.02	0.01807
GO:0106049	regulation of cellular response to osmotic stress	3	1	0.02	0.01807
GO:1900166	regulation of glial cell-derived neurotrophic factor production	3	1	0.02	0.01807
GO:1900168	positive regulation of glial cell-derived neurotrophic factor production	3	1	0.02	0.01807
GO:1902771	positive regulation of choline O-acetyltransferase activity	3	1	0.02	0.01807
GO:1902947	regulation of tau-protein kinase activity	3	1	0.02	0.01807
GO:1902948	negative regulation of tau-protein kinase activity	3	1	0.02	0.01807
GO:1902955	positive regulation of early endosome to recycling endosome transport	3	1	0.02	0.01807
GO:1902962	regulation of metalloendopeptidase activity involved in amyloid precursor protein catabolic process	3	1	0.02	0.01807
GO:1902963	negative regulation of metalloendopeptidase activity involved in amyloid precursor protein catabolic process	3	1	0.02	0.01807
GO:1902988	neurofibrillary tangle assembly	3	1	0.02	0.01807
GO:1902996	regulation of neurofibrillary tangle assembly	3	1	0.02	0.01807
GO:1902997	negative regulation of neurofibrillary tangle assembly	3	1	0.02	0.01807
GO:2001286	regulation of caveolin-mediated endocytosis	3	1	0.02	0.01807
GO:2001288	positive regulation of caveolin-mediated endocytosis	3	1	0.02	0.01807
GO:0006749	glutathione metabolic process	92	3	0.56	0.01835
GO:0003254	regulation of membrane depolarization	35	2	0.21	0.01898
GO:0010823	negative regulation of mitochondrion organization	35	2	0.21	0.01898
GO:0014823	response to activity	35	2	0.21	0.01898
GO:0055021	regulation of cardiac muscle tissue growth	35	2	0.21	0.01898
GO:0009408	response to heat	94	3	0.57	0.01942
GO:0060420	regulation of heart growth	36	2	0.22	0.02002
GO:0071467	cellular response to pH	36	2	0.22	0.02002
GO:0046686	response to cadmium ion	37	2	0.22	0.02108
GO:0006836	neurotransmitter transport	262	5	1.59	0.02149
GO:0098926	postsynaptic signal transduction	38	2	0.23	0.02217
GO:0006690	icosanoid metabolic process	100	3	0.61	0.02283
GO:0009064	glutamine family amino acid metabolic process	100	3	0.61	0.02283
GO:0006936	muscle contraction	178	4	1.08	0.02298
GO:2001237	negative regulation of extrinsic apoptotic signaling pathway	39	2	0.24	0.02328
GO:0042180	cellular ketone metabolic process	180	4	1.09	0.02382
GO:0000821	regulation of arginine metabolic process	4	1	0.02	0.02402
GO:0001692	histamine metabolic process	4	1	0.02	0.02402
GO:0009847	spore germination	4	1	0.02	0.02402
GO:0014824	artery smooth muscle contraction	4	1	0.02	0.02402
GO:0019371	cyclooxygenase pathway	4	1	0.02	0.02402
GO:0032917	polyamine acetylation	4	1	0.02	0.02402
GO:0032918	spermidine acetylation	4	1	0.02	0.02402
GO:0038020	insulin receptor recycling	4	1	0.02	0.02402
GO:0046836	glycolipid transport	4	1	0.02	0.02402
GO:0052803	imidazole-containing compound metabolic process	4	1	0.02	0.02402
GO:0061072	iris morphogenesis	4	1	0.02	0.02402
GO:0072584	caveolin-mediated endocytosis	4	1	0.02	0.02402
GO:0090084	negative regulation of inclusion body assembly	4	1	0.02	0.02402
GO:1902769	regulation of choline O-acetyltransferase activity	4	1	0.02	0.02402
GO:1904045	cellular response to aldosterone	4	1	0.02	0.02402
GO:1904683	regulation of metalloendopeptidase activity	4	1	0.02	0.02402
GO:1904684	negative regulation of metalloendopeptidase activity	4	1	0.02	0.02402
GO:1905049	negative regulation of metallopeptidase activity	4	1	0.02	0.02402
GO:2000359	regulation of binding of sperm to zona pellucida	4	1	0.02	0.02402
GO:2001206	positive regulation of osteoclast development	4	1	0.02	0.02402
GO:0090559	regulation of membrane permeability	40	2	0.24	0.02441
GO:0006811	monoatomic ion transport	1178	13	7.14	0.02493
GO:0010611	regulation of cardiac muscle hypertrophy	42	2	0.25	0.02673
GO:0001909	leukocyte mediated cytotoxicity	43	2	0.26	0.02793
GO:0014743	regulation of muscle hypertrophy	43	2	0.26	0.02793
GO:0031397	negative regulation of protein ubiquitination	44	2	0.27	0.02914
GO:0045861	negative regulation of proteolysis	110	3	0.67	0.02919
GO:0016055	Wnt signaling pathway	286	5	1.73	0.02989
GO:0002070	epithelial cell maturation	5	1	0.03	0.02994
GO:0015014	heparan sulfate proteoglycan biosynthetic process, polysaccharide chain biosynthetic process	5	1	0.03	0.02994
GO:0043052	thermotaxis	5	1	0.03	0.02994
GO:0048936	peripheral nervous system neuron axonogenesis	5	1	0.03	0.02994
GO:0061303	cornea development in camera-type eye	5	1	0.03	0.02994
GO:0071389	cellular response to mineralocorticoid stimulus	5	1	0.03	0.02994
GO:0097402	neuroblast migration	5	1	0.03	0.02994
GO:1905048	regulation of metallopeptidase activity	5	1	0.03	0.02994
GO:2000051	negative regulation of non-canonical Wnt signaling pathway	5	1	0.03	0.02994
GO:2001137	positive regulation of endocytic recycling	5	1	0.03	0.02994
GO:0043502	regulation of muscle adaptation	46	2	0.28	0.03164
GO:0051591	response to cAMP	46	2	0.28	0.03164
GO:0070555	response to interleukin-1	46	2	0.28	0.03164
GO:1901874	negative regulation of post-translational protein modification	46	2	0.28	0.03164
GO:1903321	negative regulation of protein modification by small protein conjugation or removal	46	2	0.28	0.03164
GO:0006812	monoatomic cation transport	846	10	5.13	0.03183
GO:0042987	amyloid precursor protein catabolic process	47	2	0.28	0.03292
GO:0051153	regulation of striated muscle cell differentiation	47	2	0.28	0.03292
GO:0055017	cardiac muscle tissue growth	47	2	0.28	0.03292
GO:0043010	camera-type eye development	200	4	1.21	0.03329
GO:0007218	neuropeptide signaling pathway	116	3	0.7	0.03341
GO:0198738	cell-cell signaling by wnt	296	5	1.79	0.03392
GO:0006766	vitamin metabolic process	117	3	0.71	0.03414
GO:0006939	smooth muscle contraction	48	2	0.29	0.03422
GO:0043112	receptor metabolic process	48	2	0.29	0.03422
GO:0006979	response to oxidative stress	297	5	1.8	0.03434
GO:0035150	regulation of tube size	118	3	0.72	0.03488
GO:0060419	heart growth	49	2	0.3	0.03553
GO:0002232	leukocyte chemotaxis involved in inflammatory response	6	1	0.04	0.03582
GO:0002419	T cell mediated cytotoxicity directed against tumor cell target	6	1	0.04	0.03582
GO:0002852	regulation of T cell mediated cytotoxicity directed against tumor cell target	6	1	0.04	0.03582
GO:0002854	positive regulation of T cell mediated cytotoxicity directed against tumor cell target	6	1	0.04	0.03582
GO:0006548	histidine catabolic process	6	1	0.04	0.03582
GO:0009992	intracellular water homeostasis	6	1	0.04	0.03582
GO:0017186	peptidyl-pyroglutamic acid biosynthetic process, using glutaminyl-peptide cyclotransferase	6	1	0.04	0.03582
GO:0018199	peptidyl-glutamine modification	6	1	0.04	0.03582
GO:0030210	heparin biosynthetic process	6	1	0.04	0.03582
GO:0031407	oxylipin metabolic process	6	1	0.04	0.03582
GO:0031408	oxylipin biosynthetic process	6	1	0.04	0.03582
GO:0042998	positive regulation of Golgi to plasma membrane protein transport	6	1	0.04	0.03582
GO:0048246	macrophage chemotaxis	6	1	0.04	0.03582
GO:0051917	regulation of fibrinolysis	6	1	0.04	0.03582
GO:0051919	positive regulation of fibrinolysis	6	1	0.04	0.03582
GO:0070254	mucus secretion	6	1	0.04	0.03582
GO:0070943	neutrophil-mediated killing of symbiont cell	6	1	0.04	0.03582
GO:0090083	regulation of inclusion body assembly	6	1	0.04	0.03582
GO:1902960	negative regulation of aspartic-type endopeptidase activity involved in amyloid precursor protein catabolic process	6	1	0.04	0.03582
GO:1903826	L-arginine transmembrane transport	6	1	0.04	0.03582
GO:1905246	negative regulation of aspartic-type peptidase activity	6	1	0.04	0.03582
GO:2001142	nicotinate transport	6	1	0.04	0.03582
GO:0050879	multicellular organismal movement	50	2	0.3	0.03687
GO:0050881	musculoskeletal movement	50	2	0.3	0.03687
GO:0021536	diencephalon development	51	2	0.31	0.03823
GO:0034220	monoatomic ion transmembrane transport	752	9	4.56	0.03827
GO:0030001	metal ion transport	756	9	4.58	0.03937
GO:0051346	negative regulation of hydrolase activity	124	3	0.75	0.03951
GO:0044344	cellular response to fibroblast growth factor stimulus	52	2	0.32	0.0396
GO:0006536	glutamate metabolic process	53	2	0.32	0.041
GO:0051881	regulation of mitochondrial membrane potential	53	2	0.32	0.041
GO:0071230	cellular response to amino acid stimulus	53	2	0.32	0.041
GO:0000820	regulation of glutamine family amino acid metabolic process	7	1	0.04	0.04167
GO:0002673	regulation of acute inflammatory response	7	1	0.04	0.04167
GO:0002842	positive regulation of T cell mediated immune response to tumor cell	7	1	0.04	0.04167
GO:0006547	histidine metabolic process	7	1	0.04	0.04167
GO:0006883	intracellular sodium ion homeostasis	7	1	0.04	0.04167
GO:0007213	G protein-coupled acetylcholine receptor signaling pathway	7	1	0.04	0.04167
GO:0008212	mineralocorticoid metabolic process	7	1	0.04	0.04167
GO:0015802	basic amino acid transport	7	1	0.04	0.04167
GO:0021871	forebrain regionalization	7	1	0.04	0.04167
GO:0032331	negative regulation of chondrocyte differentiation	7	1	0.04	0.04167
GO:0032341	aldosterone metabolic process	7	1	0.04	0.04167
GO:0034145	positive regulation of toll-like receptor 4 signaling pathway	7	1	0.04	0.04167
GO:0036100	leukotriene catabolic process	7	1	0.04	0.04167
GO:0036101	leukotriene B4 catabolic process	7	1	0.04	0.04167
GO:0036102	leukotriene B4 metabolic process	7	1	0.04	0.04167
GO:0042361	menaquinone catabolic process	7	1	0.04	0.04167
GO:0051873	killing by host of symbiont cells	7	1	0.04	0.04167
GO:0055075	potassium ion homeostasis	7	1	0.04	0.04167
GO:0070942	neutrophil mediated cytotoxicity	7	1	0.04	0.04167
GO:1902953	positive regulation of ER to Golgi vesicle-mediated transport	7	1	0.04	0.04167
GO:1902954	regulation of early endosome to recycling endosome transport	7	1	0.04	0.04167
GO:1902965	regulation of protein localization to early endosome	7	1	0.04	0.04167
GO:1902966	positive regulation of protein localization to early endosome	7	1	0.04	0.04167
GO:1904179	positive regulation of adipose tissue development	7	1	0.04	0.04167
GO:1905666	regulation of protein localization to endosome	7	1	0.04	0.04167
GO:1905668	positive regulation of protein localization to endosome	7	1	0.04	0.04167
GO:1990822	basic amino acid transmembrane transport	7	1	0.04	0.04167
GO:2000347	positive regulation of hepatocyte proliferation	7	1	0.04	0.04167
GO:0015804	neutral amino acid transport	54	2	0.33	0.04241
GO:0043500	muscle adaptation	54	2	0.33	0.04241
GO:0045596	negative regulation of cell differentiation	316	5	1.92	0.04297
GO:1901699	cellular response to nitrogen compound	422	6	2.56	0.043
GO:0042982	amyloid precursor protein metabolic process	55	2	0.33	0.04384
GO:0071260	cellular response to mechanical stimulus	55	2	0.33	0.04384
GO:1902475	L-alpha-amino acid transmembrane transport	55	2	0.33	0.04384
GO:0048589	developmental growth	540	7	3.27	0.04543
GO:0071774	response to fibroblast growth factor	57	2	0.35	0.04675
GO:0098655	monoatomic cation transmembrane transport	544	7	3.3	0.04695
GO:0002424	T cell mediated immune response to tumor cell	8	1	0.05	0.04748
GO:0002523	leukocyte migration involved in inflammatory response	8	1	0.05	0.04748
GO:0002836	positive regulation of response to tumor cell	8	1	0.05	0.04748
GO:0002839	positive regulation of immune response to tumor cell	8	1	0.05	0.04748
GO:0002840	regulation of T cell mediated immune response to tumor cell	8	1	0.05	0.04748
GO:0006526	arginine biosynthetic process	8	1	0.05	0.04748
GO:0006590	thyroid hormone generation	8	1	0.05	0.04748
GO:0010897	negative regulation of triglyceride catabolic process	8	1	0.05	0.04748
GO:0010954	positive regulation of protein processing	8	1	0.05	0.04748
GO:0014820	tonic smooth muscle contraction	8	1	0.05	0.04748
GO:0014829	vascular associated smooth muscle contraction	8	1	0.05	0.04748
GO:0015741	fumarate transport	8	1	0.05	0.04748
GO:0042374	phylloquinone metabolic process	8	1	0.05	0.04748
GO:0042376	phylloquinone catabolic process	8	1	0.05	0.04748
GO:0042377	vitamin K catabolic process	8	1	0.05	0.04748
GO:0061909	autophagosome-lysosome fusion	8	1	0.05	0.04748
GO:0090025	regulation of monocyte chemotaxis	8	1	0.05	0.04748
GO:0090385	phagosome-lysosome fusion	8	1	0.05	0.04748
GO:1903319	positive regulation of protein maturation	8	1	0.05	0.04748
GO:1904044	response to aldosterone	8	1	0.05	0.04748
GO:1904177	regulation of adipose tissue development	8	1	0.05	0.04748
GO:2000345	regulation of hepatocyte proliferation	8	1	0.05	0.04748
GO:0140546	defense response to symbiont	548	7	3.32	0.0485
GO:0098662	inorganic cation transmembrane transport	550	7	3.33	0.04928
GO:0009268	response to pH	59	2	0.36	0.04974
GO:0046620	regulation of organ growth	59	2	0.36	0.04974
GO:0008637	apoptotic mitochondrial changes	60	2	0.36	0.05125
GO:0031638	zymogen activation	60	2	0.36	0.05125
GO:0035270	endocrine system development	60	2	0.36	0.05125
GO:0019725	cellular homeostasis	555	7	3.36	0.05128
GO:0009607	response to biotic stimulus	920	10	5.58	0.05141
GO:0098657	import into cell	796	9	4.82	0.05164
GO:0006952	defense response	924	10	5.6	0.05266
GO:0002024	diet induced thermogenesis	9	1	0.05	0.05325
GO:0002283	neutrophil activation involved in immune response	9	1	0.05	0.05325
GO:0002418	immune response to tumor cell	9	1	0.05	0.05325
GO:0002837	regulation of immune response to tumor cell	9	1	0.05	0.05325
GO:0006521	regulation of cellular amino acid metabolic process	9	1	0.05	0.05325
GO:0007597	blood coagulation, intrinsic pathway	9	1	0.05	0.05325
GO:0008216	spermidine metabolic process	9	1	0.05	0.05325
GO:0009233	menaquinone metabolic process	9	1	0.05	0.05325
GO:0015742	alpha-ketoglutarate transport	9	1	0.05	0.05325
GO:0019835	cytolysis	9	1	0.05	0.05325
GO:0021984	adenohypophysis development	9	1	0.05	0.05325
GO:0030202	heparin metabolic process	9	1	0.05	0.05325
GO:0038007	netrin-activated signaling pathway	9	1	0.05	0.05325
GO:0045987	positive regulation of smooth muscle contraction	9	1	0.05	0.05325
GO:0048549	positive regulation of pinocytosis	9	1	0.05	0.05325
GO:0061037	negative regulation of cartilage development	9	1	0.05	0.05325
GO:0061502	early endosome to recycling endosome transport	9	1	0.05	0.05325
GO:0097623	potassium ion export across plasma membrane	9	1	0.05	0.05325
GO:1901662	quinone catabolic process	9	1	0.05	0.05325
GO:1902959	regulation of aspartic-type endopeptidase activity involved in amyloid precursor protein catabolic process	9	1	0.05	0.05325
GO:1905244	regulation of modification of synaptic structure	9	1	0.05	0.05325
GO:0032869	cellular response to insulin stimulus	140	3	0.85	0.05326
GO:0052547	regulation of peptidase activity	140	3	0.85	0.05326
GO:0045732	positive regulation of protein catabolic process	141	3	0.85	0.05419
GO:0000096	sulfur amino acid metabolic process	62	2	0.38	0.05434
GO:0001906	cell killing	63	2	0.38	0.0559
GO:0007006	mitochondrial membrane organization	63	2	0.38	0.0559
GO:0055013	cardiac muscle cell development	63	2	0.38	0.0559
GO:0003300	cardiac muscle hypertrophy	64	2	0.39	0.05749
GO:0071229	cellular response to acid chemical	64	2	0.39	0.05749
GO:0051241	negative regulation of multicellular organismal process	570	7	3.45	0.05759
GO:0001914	regulation of T cell mediated cytotoxicity	10	1	0.06	0.05899
GO:0001916	positive regulation of T cell mediated cytotoxicity	10	1	0.06	0.05899
GO:0002548	monocyte chemotaxis	10	1	0.06	0.05899
GO:0002834	regulation of response to tumor cell	10	1	0.06	0.05899
GO:0018149	peptide cross-linking	10	1	0.06	0.05899
GO:0034113	heterotypic cell-cell adhesion	10	1	0.06	0.05899
GO:0034356	NAD biosynthesis via nicotinamide riboside salvage pathway	10	1	0.06	0.05899
GO:0042996	regulation of Golgi to plasma membrane protein transport	10	1	0.06	0.05899
GO:0045672	positive regulation of osteoclast differentiation	10	1	0.06	0.05899
GO:0070841	inclusion body assembly	10	1	0.06	0.05899
GO:0090209	negative regulation of triglyceride metabolic process	10	1	0.06	0.05899
GO:0097267	omega-hydroxylase P450 pathway	10	1	0.06	0.05899
GO:1905245	regulation of aspartic-type peptidase activity	10	1	0.06	0.05899
GO:0014897	striated muscle hypertrophy	65	2	0.39	0.05908
GO:0032436	positive regulation of proteasomal ubiquitin-dependent protein catabolic process	65	2	0.39	0.05908
GO:0042398	cellular modified amino acid biosynthetic process	65	2	0.39	0.05908
GO:0001654	eye development	347	5	2.1	0.05963
GO:0150063	visual system development	347	5	2.1	0.05963
GO:2001236	regulation of extrinsic apoptotic signaling pathway	66	2	0.4	0.0607
GO:0014896	muscle hypertrophy	67	2	0.41	0.06232
GO:0045833	negative regulation of lipid metabolic process	67	2	0.41	0.06232
GO:0009308	amine metabolic process	150	3	0.91	0.06288
GO:0046683	response to organophosphorus	68	2	0.41	0.06397
GO:0055006	cardiac cell development	68	2	0.41	0.06397
GO:0007042	lysosomal lumen acidification	11	1	0.07	0.0647
GO:0018996	molting cycle, collagen and cuticulin-based cuticle	11	1	0.07	0.0647
GO:0030322	stabilization of membrane potential	11	1	0.07	0.0647
GO:0031639	plasminogen activation	11	1	0.07	0.0647
GO:0042363	fat-soluble vitamin catabolic process	11	1	0.07	0.0647
GO:0048548	regulation of pinocytosis	11	1	0.07	0.0647
GO:0048934	peripheral nervous system neuron differentiation	11	1	0.07	0.0647
GO:0048935	peripheral nervous system neuron development	11	1	0.07	0.0647
GO:0071285	cellular response to lithium ion	11	1	0.07	0.0647
GO:0072378	blood coagulation, fibrin clot formation	11	1	0.07	0.0647
GO:1902430	negative regulation of amyloid-beta formation	11	1	0.07	0.0647
GO:1990384	hyaloid vascular plexus regression	11	1	0.07	0.0647
GO:2000095	regulation of Wnt signaling pathway, planar cell polarity pathway	11	1	0.07	0.0647
GO:0042445	hormone metabolic process	152	3	0.92	0.0649
GO:0007589	body fluid secretion	69	2	0.42	0.06562
GO:0009605	response to external stimulus	1773	16	10.74	0.06625
GO:0022612	gland morphogenesis	70	2	0.42	0.06729
GO:0048880	sensory system development	360	5	2.18	0.06759
GO:0055082	intracellular chemical homeostasis	477	6	2.89	0.06952
GO:0001845	phagolysosome assembly	12	1	0.07	0.07037
GO:0015729	oxaloacetate transport	12	1	0.07	0.07037
GO:0015811	L-cystine transport	12	1	0.07	0.07037
GO:0030878	thyroid gland development	12	1	0.07	0.07037
GO:0048853	forebrain morphogenesis	12	1	0.07	0.07037
GO:0050665	hydrogen peroxide biosynthetic process	12	1	0.07	0.07037
GO:0050995	negative regulation of lipid catabolic process	12	1	0.07	0.07037
GO:0070863	positive regulation of protein exit from endoplasmic reticulum	12	1	0.07	0.07037
GO:0150077	regulation of neuroinflammatory response	12	1	0.07	0.07037
GO:1902992	negative regulation of amyloid precursor protein catabolic process	12	1	0.07	0.07037
GO:1905517	macrophage migration	12	1	0.07	0.07037
GO:2001204	regulation of osteoclast development	12	1	0.07	0.07037
GO:0061448	connective tissue development	159	3	0.96	0.07218
GO:0070633	transepithelial transport	73	2	0.44	0.07239
GO:0070887	cellular response to chemical stimulus	1520	14	9.21	0.07332
GO:0098660	inorganic ion transmembrane transport	604	7	3.66	0.07362
GO:0014074	response to purine-containing compound	74	2	0.45	0.07412
GO:0010896	regulation of triglyceride catabolic process	13	1	0.08	0.07601
GO:0042373	vitamin K metabolic process	13	1	0.08	0.07601
GO:0042758	long-chain fatty acid catabolic process	13	1	0.08	0.07601
GO:0090160	Golgi to lysosome transport	13	1	0.08	0.07601
GO:0099563	modification of synaptic structure	13	1	0.08	0.07601
GO:0110096	cellular response to aldehyde	13	1	0.08	0.07601
GO:0098542	defense response to other organism	609	7	3.69	0.07618
GO:0045087	innate immune response	489	6	2.96	0.07634
GO:0006631	fatty acid metabolic process	374	5	2.27	0.07678
GO:0044419	biological process involved in interspecies interaction between organisms	992	10	6.01	0.07705
GO:0055007	cardiac muscle cell differentiation	76	2	0.46	0.07761
GO:0030178	negative regulation of Wnt signaling pathway	77	2	0.47	0.07938
GO:0050866	negative regulation of cell activation	77	2	0.47	0.07938
GO:0050727	regulation of inflammatory response	166	3	1.01	0.07982
GO:0009628	response to abiotic stimulus	870	9	5.27	0.08051
GO:1901701	cellular response to oxygen-containing compound	743	8	4.5	0.08095
GO:0030308	negative regulation of cell growth	78	2	0.47	0.08115
GO:0043200	response to amino acid	78	2	0.47	0.08115
GO:0007339	binding of sperm to zona pellucida	14	1	0.08	0.08161
GO:0045053	protein retention in Golgi apparatus	14	1	0.08	0.08161
GO:0045162	clustering of voltage-gated sodium channels	14	1	0.08	0.08161
GO:0046628	positive regulation of insulin receptor signaling pathway	14	1	0.08	0.08161
GO:0072376	protein activation cascade	14	1	0.08	0.08161
GO:0072574	hepatocyte proliferation	14	1	0.08	0.08161
GO:0072575	epithelial cell proliferation involved in liver morphogenesis	14	1	0.08	0.08161
GO:2000050	regulation of non-canonical Wnt signaling pathway	14	1	0.08	0.08161
GO:0006767	water-soluble vitamin metabolic process	79	2	0.48	0.08295
GO:0043524	negative regulation of neuron apoptotic process	79	2	0.48	0.08295
GO:0002252	immune effector process	273	4	1.65	0.08411
GO:0051147	regulation of muscle cell differentiation	80	2	0.48	0.08475
GO:0071375	cellular response to peptide hormone stimulus	171	3	1.04	0.08548
GO:0048640	negative regulation of developmental growth	81	2	0.49	0.08656
GO:1901800	positive regulation of proteasomal protein catabolic process	81	2	0.49	0.08656
GO:0044272	sulfur compound biosynthetic process	172	3	1.04	0.08663
GO:0001913	T cell mediated cytotoxicity	15	1	0.09	0.08719
GO:0002269	leukocyte activation involved in inflammatory response	15	1	0.09	0.08719
GO:0006884	cell volume homeostasis	15	1	0.09	0.08719
GO:0015747	urate transport	15	1	0.09	0.08719
GO:0021846	cell proliferation in forebrain	15	1	0.09	0.08719
GO:0039648	symbiont-mediated perturbation of host protein ubiquitination	15	1	0.09	0.08719
GO:0045887	positive regulation of synaptic assembly at neuromuscular junction	15	1	0.09	0.08719
GO:0048630	skeletal muscle tissue growth	15	1	0.09	0.08719
GO:0050891	multicellular organismal-level water homeostasis	15	1	0.09	0.08719
GO:0071468	cellular response to acidic pH	15	1	0.09	0.08719
GO:0072576	liver morphogenesis	15	1	0.09	0.08719
GO:1901096	regulation of autophagosome maturation	15	1	0.09	0.08719
GO:1902946	protein localization to early endosome	15	1	0.09	0.08719
GO:1905146	lysosomal protein catabolic process	15	1	0.09	0.08719
GO:2000060	positive regulation of ubiquitin-dependent protein catabolic process	82	2	0.5	0.08839
GO:0051707	response to other organism	888	9	5.38	0.08879
GO:0003008	system process	1428	13	8.65	0.08911
GO:0043207	response to external biotic stimulus	889	9	5.39	0.08926
GO:0006955	immune response	765	8	4.64	0.09208
GO:0001516	prostaglandin biosynthetic process	16	1	0.1	0.09272
GO:0002347	response to tumor cell	16	1	0.1	0.09272
GO:0006842	tricarboxylic acid transport	16	1	0.1	0.09272
GO:0006907	pinocytosis	16	1	0.1	0.09272
GO:0007039	protein catabolic process in the vacuole	16	1	0.1	0.09272
GO:0008207	C21-steroid hormone metabolic process	16	1	0.1	0.09272
GO:0015746	citrate transport	16	1	0.1	0.09272
GO:0034143	regulation of toll-like receptor 4 signaling pathway	16	1	0.1	0.09272
GO:0035751	regulation of lysosomal lumen pH	16	1	0.1	0.09272
GO:0036230	granulocyte activation	16	1	0.1	0.09272
GO:0042119	neutrophil activation	16	1	0.1	0.09272
GO:0046457	prostanoid biosynthetic process	16	1	0.1	0.09272
GO:0060033	anatomical structure regression	16	1	0.1	0.09272
GO:0060628	regulation of ER to Golgi vesicle-mediated transport	16	1	0.1	0.09272
GO:0070306	lens fiber cell differentiation	16	1	0.1	0.09272
GO:0090382	phagosome maturation	16	1	0.1	0.09272
GO:1903354	regulation of distal tip cell migration	16	1	0.1	0.09272
GO:2001135	regulation of endocytic recycling	16	1	0.1	0.09272
GO:1901615	organic hydroxy compound metabolic process	518	6	3.14	0.09435
GO:0019752	carboxylic acid metabolic process	900	9	5.45	0.09458
GO:0007267	cell-cell signaling	1169	11	7.08	0.09524
GO:0007423	sensory organ development	520	6	3.15	0.09568
GO:0032868	response to insulin	180	3	1.09	0.09608
GO:0060070	canonical Wnt signaling pathway	181	3	1.1	0.0973
GO:0001912	positive regulation of leukocyte mediated cytotoxicity	17	1	0.1	0.09823
GO:0002021	response to dietary excess	17	1	0.1	0.09823
GO:0002763	positive regulation of myeloid leukocyte differentiation	17	1	0.1	0.09823
GO:0035036	sperm-egg recognition	17	1	0.1	0.09823
GO:0036035	osteoclast development	17	1	0.1	0.09823
GO:0042730	fibrinolysis	17	1	0.1	0.09823
GO:0043252	sodium-independent organic anion transport	17	1	0.1	0.09823
GO:0045161	neuronal ion channel clustering	17	1	0.1	0.09823
GO:0061036	positive regulation of cartilage development	17	1	0.1	0.09823
GO:0090325	regulation of locomotion involved in locomotory behavior	17	1	0.1	0.09823
GO:0098751	bone cell development	17	1	0.1	0.09823
GO:1900078	positive regulation of cellular response to insulin stimulus	17	1	0.1	0.09823
GO:1901523	icosanoid catabolic process	17	1	0.1	0.09823
GO:0030111	regulation of Wnt signaling pathway	182	3	1.1	0.09851
GO:0010565	regulation of cellular ketone metabolic process	88	2	0.53	0.09958
GO:0034097	response to cytokine	408	5	2.47	0.10179
GO:0045862	positive regulation of proteolysis	185	3	1.12	0.1022
GO:0043436	oxoacid metabolic process	916	9	5.55	0.10265
GO:0008015	blood circulation	294	4	1.78	0.10327
GO:0000101	sulfur amino acid transport	18	1	0.11	0.1037
GO:0032801	receptor catabolic process	18	1	0.11	0.1037
GO:0034142	toll-like receptor 4 signaling pathway	18	1	0.11	0.1037
GO:0035262	gonad morphogenesis	18	1	0.11	0.1037
GO:0048596	embryonic camera-type eye morphogenesis	18	1	0.11	0.1037
GO:0050849	negative regulation of calcium-mediated signaling	18	1	0.11	0.1037
GO:0050882	voluntary musculoskeletal movement	18	1	0.11	0.1037
GO:0097628	distal tip cell migration	18	1	0.11	0.1037
GO:1903804	glycine import across plasma membrane	18	1	0.11	0.1037
GO:0006082	organic acid metabolic process	921	9	5.58	0.10525
GO:0006937	regulation of muscle contraction	91	2	0.55	0.10532
GO:0006595	polyamine metabolic process	19	1	0.12	0.10914
GO:0010226	response to lithium ion	19	1	0.12	0.10914
GO:0015744	succinate transport	19	1	0.12	0.10914
GO:0035011	melanotic encapsulation of foreign target	19	1	0.12	0.10914
GO:0044068	symbiont-mediated perturbation of host cellular process	19	1	0.12	0.10914
GO:0044857	plasma membrane raft organization	19	1	0.12	0.10914
GO:0047484	regulation of response to osmotic stress	19	1	0.12	0.10914
GO:0051385	response to mineralocorticoid	19	1	0.12	0.10914
GO:0071880	adenylate cyclase-activating adrenergic receptor signaling pathway	19	1	0.12	0.10914
GO:0098719	sodium ion import across plasma membrane	19	1	0.12	0.10914
GO:0098869	cellular oxidant detoxification	19	1	0.12	0.10914
GO:1904398	positive regulation of neuromuscular junction development	19	1	0.12	0.10914
GO:0032434	regulation of proteasomal ubiquitin-dependent protein catabolic process	93	2	0.56	0.1092
GO:0035051	cardiocyte differentiation	93	2	0.56	0.1092
GO:0044255	cellular lipid metabolic process	933	9	5.65	0.11164
GO:0006820	monoatomic anion transport	193	3	1.17	0.1123
GO:0040011	locomotion	802	8	4.86	0.11271
GO:0006641	triglyceride metabolic process	95	2	0.58	0.11311
GO:1903052	positive regulation of proteolysis involved in protein catabolic process	95	2	0.58	0.11311
GO:0002446	neutrophil mediated immunity	20	1	0.12	0.11454
GO:0006525	arginine metabolic process	20	1	0.12	0.11454
GO:0009111	vitamin catabolic process	20	1	0.12	0.11454
GO:0009988	cell-cell recognition	20	1	0.12	0.11454
GO:0010762	regulation of fibroblast migration	20	1	0.12	0.11454
GO:0015012	heparan sulfate proteoglycan biosynthetic process	20	1	0.12	0.11454
GO:0032330	regulation of chondrocyte differentiation	20	1	0.12	0.11454
GO:0032728	positive regulation of interferon-beta production	20	1	0.12	0.11454
GO:0045922	negative regulation of fatty acid metabolic process	20	1	0.12	0.11454
GO:0140895	cell surface toll-like receptor signaling pathway	20	1	0.12	0.11454
GO:2001234	negative regulation of apoptotic signaling pathway	96	2	0.58	0.11508
GO:0007035	vacuolar acidification	21	1	0.13	0.11992
GO:0009084	glutamine family amino acid biosynthetic process	21	1	0.13	0.11992
GO:0009954	proximal/distal pattern formation	21	1	0.13	0.11992
GO:0035269	protein O-linked mannosylation	21	1	0.13	0.11992
GO:0048048	embryonic eye morphogenesis	21	1	0.13	0.11992
GO:0048172	regulation of short-term neuronal synaptic plasticity	21	1	0.13	0.11992
GO:0050482	arachidonic acid secretion	21	1	0.13	0.11992
GO:0070861	regulation of protein exit from endoplasmic reticulum	21	1	0.13	0.11992
GO:0150076	neuroinflammatory response	21	1	0.13	0.11992
GO:1903963	arachidonate transport	21	1	0.13	0.11992
GO:0001101	response to acid chemical	99	2	0.6	0.12104
GO:0048593	camera-type eye morphogenesis	99	2	0.6	0.12104
GO:0048592	eye morphogenesis	200	3	1.21	0.12144
GO:0170039	proteinogenic amino acid metabolic process	201	3	1.22	0.12277
GO:1901698	response to nitrogen compound	690	7	4.18	0.12489
GO:0061041	regulation of wound healing	101	2	0.61	0.12506
GO:0002752	cell surface pattern recognition receptor signaling pathway	22	1	0.13	0.12526
GO:0010185	regulation of cellular defense response	22	1	0.13	0.12526
GO:0015816	glycine transport	22	1	0.13	0.12526
GO:0031987	locomotion involved in locomotory behavior	22	1	0.13	0.12526
GO:0035006	melanization defense response	22	1	0.13	0.12526
GO:0035010	encapsulation of foreign target	22	1	0.13	0.12526
GO:0046716	muscle cell cellular homeostasis	22	1	0.13	0.12526
GO:0071875	adrenergic receptor signaling pathway	22	1	0.13	0.12526
GO:0050878	regulation of body fluid levels	203	3	1.23	0.12544
GO:0016485	protein processing	204	3	1.24	0.12678
GO:0006839	mitochondrial transport	102	2	0.62	0.12708
GO:0051899	membrane depolarization	103	2	0.62	0.12911
GO:0071326	cellular response to monosaccharide stimulus	103	2	0.62	0.12911
GO:0071331	cellular response to hexose stimulus	103	2	0.62	0.12911
GO:0071333	cellular response to glucose stimulus	103	2	0.62	0.12911
GO:0040007	growth	697	7	4.22	0.12972
GO:0001868	regulation of complement activation, lectin pathway	23	1	0.14	0.13056
GO:0002275	myeloid cell activation involved in immune response	23	1	0.14	0.13056
GO:0002711	positive regulation of T cell mediated immunity	23	1	0.14	0.13056
GO:0006622	protein targeting to lysosome	23	1	0.14	0.13056
GO:0010447	response to acidic pH	23	1	0.14	0.13056
GO:0031076	embryonic camera-type eye development	23	1	0.14	0.13056
GO:0031579	membrane raft organization	23	1	0.14	0.13056
GO:0031640	killing of cells of another organism	23	1	0.14	0.13056
GO:0032469	endoplasmic reticulum calcium ion homeostasis	23	1	0.14	0.13056
GO:0036010	protein localization to endosome	23	1	0.14	0.13056
GO:0044003	modulation by symbiont of host process	23	1	0.14	0.13056
GO:0050909	sensory perception of taste	23	1	0.14	0.13056
GO:0141061	disruption of cell in another organism	23	1	0.14	0.13056
GO:0071407	cellular response to organic cyclic compound	322	4	1.95	0.13162
GO:0097191	extrinsic apoptotic signaling pathway	105	2	0.64	0.13319
GO:0003018	vascular process in circulatory system	210	3	1.27	0.13495
GO:0071322	cellular response to carbohydrate stimulus	106	2	0.64	0.13524
GO:0001910	regulation of leukocyte mediated cytotoxicity	24	1	0.15	0.13584
GO:0006896	Golgi to vacuole transport	24	1	0.15	0.13584
GO:0006940	regulation of smooth muscle contraction	24	1	0.15	0.13584
GO:0016199	axon midline choice point recognition	24	1	0.15	0.13584
GO:0033238	regulation of amine metabolic process	24	1	0.15	0.13584
GO:0035268	protein mannosylation	24	1	0.15	0.13584
GO:0055078	sodium ion homeostasis	24	1	0.15	0.13584
GO:0060071	Wnt signaling pathway, planar cell polarity pathway	24	1	0.15	0.13584
GO:0097502	mannosylation	24	1	0.15	0.13584
GO:1902742	apoptotic process involved in development	24	1	0.15	0.13584
GO:0009612	response to mechanical stimulus	211	3	1.28	0.13633
GO:0035265	organ growth	107	2	0.65	0.13729
GO:0016198	axon choice point recognition	25	1	0.15	0.14109
GO:0062208	positive regulation of pattern recognition receptor signaling pathway	25	1	0.15	0.14109
GO:0060041	retina development in camera-type eye	109	2	0.66	0.14143
GO:1901653	cellular response to peptide	216	3	1.31	0.1433
GO:0030003	intracellular monoatomic cation homeostasis	335	4	2.03	0.14578
GO:0002220	innate immune response activating cell surface receptor signaling pathway	26	1	0.16	0.1463
GO:0006968	cellular defense response	26	1	0.16	0.1463
GO:0042554	superoxide anion generation	26	1	0.16	0.1463
GO:0060012	synaptic transmission, glycinergic	26	1	0.16	0.1463
GO:0016042	lipid catabolic process	337	4	2.04	0.14801
GO:0006629	lipid metabolic process	1277	11	7.74	0.14895
GO:0032870	cellular response to hormone stimulus	338	4	2.05	0.14914
GO:0043648	dicarboxylic acid metabolic process	113	2	0.68	0.14978
GO:0009887	animal organ morphogenesis	862	8	5.22	0.1511
GO:0002526	acute inflammatory response	27	1	0.16	0.15148
GO:0003009	skeletal muscle contraction	27	1	0.16	0.15148
GO:0014016	neuroblast differentiation	27	1	0.16	0.15148
GO:0042744	hydrogen peroxide catabolic process	27	1	0.16	0.15148
GO:0071320	cellular response to cAMP	27	1	0.16	0.15148
GO:1901569	fatty acid derivative catabolic process	27	1	0.16	0.15148
GO:1902692	regulation of neuroblast proliferation	27	1	0.16	0.15148
GO:0006873	intracellular monoatomic ion homeostasis	342	4	2.07	0.15365
GO:0051239	regulation of multicellular organismal process	1722	14	10.44	0.15554
GO:0010821	regulation of mitochondrion organization	116	2	0.7	0.15611
GO:0006775	fat-soluble vitamin metabolic process	28	1	0.17	0.15664
GO:0019433	triglyceride catabolic process	28	1	0.17	0.15664
GO:0030449	regulation of complement activation	28	1	0.17	0.15664
GO:0042182	ketone catabolic process	28	1	0.17	0.15664
GO:0097254	renal tubular secretion	28	1	0.17	0.15664
GO:0141060	disruption of anatomical structure in another organism	28	1	0.17	0.15664
GO:0006892	post-Golgi vesicle-mediated transport	117	2	0.71	0.15823
GO:0001678	intracellular glucose homeostasis	118	2	0.72	0.16036
GO:0007528	neuromuscular junction development	118	2	0.72	0.16036
GO:0031667	response to nutrient levels	348	4	2.11	0.16052
GO:0001954	positive regulation of cell-matrix adhesion	29	1	0.18	0.16176
GO:0002709	regulation of T cell mediated immunity	29	1	0.18	0.16176
GO:0009435	NAD biosynthetic process	29	1	0.18	0.16176
GO:0031343	positive regulation of cell killing	29	1	0.18	0.16176
GO:0032309	icosanoid secretion	29	1	0.18	0.16176
GO:0035567	non-canonical Wnt signaling pathway	29	1	0.18	0.16176
GO:0045933	positive regulation of muscle contraction	29	1	0.18	0.16176
GO:0009749	response to glucose	119	2	0.72	0.16249
GO:0006954	inflammatory response	351	4	2.13	0.164
GO:0042391	regulation of membrane potential	351	4	2.13	0.164
GO:0007584	response to nutrient	120	2	0.73	0.16463
GO:0051216	cartilage development	120	2	0.73	0.16463
GO:0170033	L-amino acid metabolic process	232	3	1.41	0.16636
GO:0009746	response to hexose	121	2	0.73	0.16677
GO:0035264	multicellular organism growth	121	2	0.73	0.16677
GO:2000058	regulation of ubiquitin-dependent protein catabolic process	121	2	0.73	0.16677
GO:0001881	receptor recycling	30	1	0.18	0.16685
GO:0010761	fibroblast migration	30	1	0.18	0.16685
GO:0032481	positive regulation of type I interferon production	30	1	0.18	0.16685
GO:0046456	icosanoid biosynthetic process	30	1	0.18	0.16685
GO:0090303	positive regulation of wound healing	30	1	0.18	0.16685
GO:0006638	neutral lipid metabolic process	122	2	0.74	0.16892
GO:0006639	acylglycerol metabolic process	122	2	0.74	0.16892
GO:0044057	regulation of system process	356	4	2.16	0.16985
GO:0006576	biogenic amine metabolic process	123	2	0.75	0.17107
GO:0032094	response to food	31	1	0.19	0.1719
GO:0045670	regulation of osteoclast differentiation	31	1	0.19	0.1719
GO:0048854	brain morphogenesis	31	1	0.19	0.1719
GO:0071470	cellular response to osmotic stress	31	1	0.19	0.1719
GO:0071417	cellular response to organonitrogen compound	358	4	2.17	0.17222
GO:0051093	negative regulation of developmental process	487	5	2.95	0.17318
GO:0034284	response to monosaccharide	124	2	0.75	0.17323
GO:0006790	sulfur compound metabolic process	359	4	2.18	0.1734
GO:0007041	lysosomal transport	125	2	0.76	0.17539
GO:0014910	regulation of smooth muscle cell migration	32	1	0.19	0.17693
GO:0032228	regulation of synaptic transmission, GABAergic	32	1	0.19	0.17693
GO:0032608	interferon-beta production	32	1	0.19	0.17693
GO:0032648	regulation of interferon-beta production	32	1	0.19	0.17693
GO:0043407	negative regulation of MAP kinase activity	32	1	0.19	0.17693
GO:0097164	ammonium ion metabolic process	32	1	0.19	0.17693
GO:0097421	liver regeneration	32	1	0.19	0.17693
GO:0140962	multicellular organismal-level chemical homeostasis	32	1	0.19	0.17693
GO:1901661	quinone metabolic process	32	1	0.19	0.17693
GO:1904019	epithelial cell apoptotic process	32	1	0.19	0.17693
GO:0051248	negative regulation of protein metabolic process	491	5	2.98	0.17723
GO:0009566	fertilization	126	2	0.76	0.17756
GO:0009991	response to extracellular stimulus	365	4	2.21	0.18058
GO:0006898	receptor-mediated endocytosis	242	3	1.47	0.18131
GO:0042176	regulation of protein catabolic process	242	3	1.47	0.18131
GO:0060537	muscle tissue development	242	3	1.47	0.18131
GO:0009713	catechol-containing compound biosynthetic process	33	1	0.2	0.18193
GO:0014909	smooth muscle cell migration	33	1	0.2	0.18193
GO:0015739	sialic acid transport	33	1	0.2	0.18193
GO:0019359	nicotinamide nucleotide biosynthetic process	33	1	0.2	0.18193
GO:0042423	catecholamine biosynthetic process	33	1	0.2	0.18193
GO:0045639	positive regulation of myeloid cell differentiation	33	1	0.2	0.18193
GO:1902003	regulation of amyloid-beta formation	33	1	0.2	0.18193
GO:0043523	regulation of neuron apoptotic process	129	2	0.78	0.18408
GO:0005976	polysaccharide metabolic process	130	2	0.79	0.18626
GO:0006636	unsaturated fatty acid biosynthetic process	34	1	0.21	0.1869
GO:0019363	pyridine nucleotide biosynthetic process	34	1	0.21	0.1869
GO:0034340	response to type I interferon	34	1	0.21	0.1869
GO:0060612	adipose tissue development	34	1	0.21	0.1869
GO:0090207	regulation of triglyceride metabolic process	34	1	0.21	0.1869
GO:0061136	regulation of proteasomal protein catabolic process	131	2	0.79	0.18845
GO:0002088	lens development in camera-type eye	35	1	0.21	0.19184
GO:0006691	leukotriene metabolic process	35	1	0.21	0.19184
GO:0032091	negative regulation of protein binding	35	1	0.21	0.19184
GO:0051452	intracellular pH reduction	35	1	0.21	0.19184
GO:0070050	neuron cellular homeostasis	35	1	0.21	0.19184
GO:0044403	biological process involved in symbiotic interaction	133	2	0.81	0.19283
GO:0006633	fatty acid biosynthetic process	134	2	0.81	0.19503
GO:0031396	regulation of protein ubiquitination	134	2	0.81	0.19503
GO:0043434	response to peptide hormone	252	3	1.53	0.1966
GO:0001867	complement activation, lectin pathway	36	1	0.22	0.19675
GO:0002444	myeloid leukocyte mediated immunity	36	1	0.22	0.19675
GO:0030195	negative regulation of blood coagulation	36	1	0.22	0.19675
GO:1900047	negative regulation of hemostasis	36	1	0.22	0.19675
GO:1902991	regulation of amyloid precursor protein catabolic process	36	1	0.22	0.19675
GO:1903078	positive regulation of protein localization to plasma membrane	36	1	0.22	0.19675
GO:0006810	transport	4110	29	24.91	0.19704
GO:1901700	response to oxygen-containing compound	1068	9	6.47	0.19776
GO:0002688	regulation of leukocyte chemotaxis	37	1	0.22	0.20163
GO:0030514	negative regulation of BMP signaling pathway	37	1	0.22	0.20163
GO:0034067	protein localization to Golgi apparatus	37	1	0.22	0.20163
GO:0002443	leukocyte mediated immunity	137	2	0.83	0.20164
GO:0045926	negative regulation of growth	137	2	0.83	0.20164
GO:0048469	cell maturation	139	2	0.84	0.20606
GO:0090066	regulation of anatomical structure size	386	4	2.34	0.20645
GO:0006692	prostanoid metabolic process	38	1	0.23	0.20648
GO:0006693	prostaglandin metabolic process	38	1	0.23	0.20648
GO:0031341	regulation of cell killing	38	1	0.23	0.20648
GO:0034205	amyloid-beta formation	38	1	0.23	0.20648
GO:0046461	neutral lipid catabolic process	38	1	0.23	0.20648
GO:0046464	acylglycerol catabolic process	38	1	0.23	0.20648
GO:0071384	cellular response to corticosteroid stimulus	38	1	0.23	0.20648
GO:0009743	response to carbohydrate	140	2	0.85	0.20827
GO:1903034	regulation of response to wounding	140	2	0.85	0.20827
GO:0099536	synaptic signaling	659	6	3.99	0.20979
GO:0010171	body morphogenesis	39	1	0.24	0.2113
GO:0015740	C4-dicarboxylate transport	39	1	0.24	0.2113
GO:0047496	vesicle transport along microtubule	39	1	0.24	0.2113
GO:0051491	positive regulation of filopodium assembly	39	1	0.24	0.2113
GO:0071675	regulation of mononuclear cell migration	39	1	0.24	0.2113
GO:0098927	vesicle-mediated transport between endosomal compartments	39	1	0.24	0.2113
GO:1903409	reactive oxygen species biosynthetic process	39	1	0.24	0.2113
GO:1904377	positive regulation of protein localization to cell periphery	39	1	0.24	0.2113
GO:0098876	vesicle-mediated transport to the plasma membrane	142	2	0.86	0.21271
GO:0019722	calcium-mediated signaling	143	2	0.87	0.21493
GO:0016540	protein autoprocessing	40	1	0.24	0.21609
GO:0019228	neuronal action potential	40	1	0.24	0.21609
GO:0042310	vasoconstriction	40	1	0.24	0.21609
GO:0042743	hydrogen peroxide metabolic process	40	1	0.24	0.21609
GO:0045665	negative regulation of neuron differentiation	40	1	0.24	0.21609
GO:0050819	negative regulation of coagulation	40	1	0.24	0.21609
GO:0061462	protein localization to lysosome	40	1	0.24	0.21609
GO:0031099	regeneration	144	2	0.87	0.21715
GO:0048738	cardiac muscle tissue development	144	2	0.87	0.21715
GO:0040012	regulation of locomotion	669	6	4.05	0.21945
GO:0048638	regulation of developmental growth	267	3	1.62	0.2201
GO:0002456	T cell mediated immunity	41	1	0.25	0.22085
GO:0002824	positive regulation of adaptive immune response based on somatic recombination of immune receptors built from immunoglob...	41	1	0.25	0.22085
GO:0032527	protein exit from endoplasmic reticulum	41	1	0.25	0.22085
GO:0034605	cellular response to heat	41	1	0.25	0.22085
GO:0035821	modulation of process of another organism	41	1	0.25	0.22085
GO:0072525	pyridine-containing compound biosynthetic process	41	1	0.25	0.22085
GO:0042692	muscle cell differentiation	268	3	1.62	0.22169
GO:0055080	monoatomic cation homeostasis	399	4	2.42	0.22299
GO:2000026	regulation of multicellular organismal development	814	7	4.93	0.2232
GO:0006022	aminoglycan metabolic process	147	2	0.89	0.22384
GO:0006582	melanin metabolic process	42	1	0.25	0.22559
GO:0009437	carnitine metabolic process	42	1	0.25	0.22559
GO:0014812	muscle cell migration	42	1	0.25	0.22559
GO:0042246	tissue regeneration	42	1	0.25	0.22559
GO:0046626	regulation of insulin receptor signaling pathway	42	1	0.25	0.22559
GO:0050994	regulation of lipid catabolic process	42	1	0.25	0.22559
GO:0070059	intrinsic apoptotic signaling pathway in response to endoplasmic reticulum stress	42	1	0.25	0.22559
GO:0014706	striated muscle tissue development	149	2	0.9	0.2283
GO:0050905	neuromuscular process	149	2	0.9	0.2283
GO:1903320	regulation of protein modification by small protein conjugation or removal	149	2	0.9	0.2283
GO:0002708	positive regulation of lymphocyte mediated immunity	43	1	0.26	0.2303
GO:0051965	positive regulation of synapse assembly	43	1	0.26	0.2303
GO:0072089	stem cell proliferation	43	1	0.26	0.2303
GO:0006801	superoxide metabolic process	44	1	0.27	0.23497
GO:0030193	regulation of blood coagulation	44	1	0.27	0.23497
GO:0048168	regulation of neuronal synaptic plasticity	44	1	0.27	0.23497
GO:0050435	amyloid-beta metabolic process	44	1	0.27	0.23497
GO:0070534	protein K63-linked ubiquitination	44	1	0.27	0.23497
GO:0055001	muscle cell development	152	2	0.92	0.23501
GO:0050801	monoatomic ion homeostasis	409	4	2.48	0.23595
GO:0051604	protein maturation	409	4	2.48	0.23595
GO:0051402	neuron apoptotic process	153	2	0.93	0.23725
GO:1901873	regulation of post-translational protein modification	154	2	0.93	0.23949
GO:0002761	regulation of myeloid leukocyte differentiation	45	1	0.27	0.23962
GO:0007588	excretion	45	1	0.27	0.23962
GO:0009309	amine biosynthetic process	45	1	0.27	0.23962
GO:0042401	biogenic amine biosynthetic process	45	1	0.27	0.23962
GO:0097009	energy homeostasis	45	1	0.27	0.23962
GO:0097352	autophagosome maturation	45	1	0.27	0.23962
GO:1900046	regulation of hemostasis	45	1	0.27	0.23962
GO:0031347	regulation of defense response	412	4	2.5	0.23987
GO:0008037	cell recognition	155	2	0.94	0.24174
GO:0007017	microtubule-based process	980	8	5.94	0.24218
GO:0014070	response to organic cyclic compound	552	5	3.35	0.243
GO:0000271	polysaccharide biosynthetic process	46	1	0.28	0.24425
GO:0051702	biological process involved in interaction with symbiont	46	1	0.28	0.24425
GO:0098810	neurotransmitter reuptake	46	1	0.28	0.24425
GO:0031400	negative regulation of protein modification process	283	3	1.72	0.24577
GO:0034976	response to endoplasmic reticulum stress	157	2	0.95	0.24622
GO:1903050	regulation of proteolysis involved in protein catabolic process	157	2	0.95	0.24622
GO:0010038	response to metal ion	284	3	1.72	0.2474
GO:0002821	positive regulation of adaptive immune response	47	1	0.28	0.24884
GO:0006956	complement activation	47	1	0.28	0.24884
GO:0032787	monocarboxylic acid metabolic process	558	5	3.38	0.24981
GO:1901605	alpha-amino acid metabolic process	286	3	1.73	0.25064
GO:0051651	maintenance of location in cell	159	2	0.96	0.25071
GO:0006032	chitin catabolic process	48	1	0.29	0.25341
GO:0008582	regulation of synaptic assembly at neuromuscular junction	48	1	0.29	0.25341
GO:0048278	vesicle docking	48	1	0.29	0.25341
GO:0050818	regulation of coagulation	48	1	0.29	0.25341
GO:0061515	myeloid cell development	48	1	0.29	0.25341
GO:0002831	regulation of response to biotic stimulus	288	3	1.75	0.2539
GO:0002250	adaptive immune response	161	2	0.98	0.25521
GO:0002705	positive regulation of leukocyte mediated immunity	49	1	0.3	0.25794
GO:0006623	protein targeting to vacuole	49	1	0.3	0.25794
GO:0051932	synaptic transmission, GABAergic	49	1	0.3	0.25794
GO:0090596	sensory organ morphogenesis	291	3	1.76	0.25879
GO:0009615	response to virus	164	2	0.99	0.26195
GO:0002920	regulation of humoral immune response	50	1	0.3	0.26246
GO:0042446	hormone biosynthetic process	50	1	0.3	0.26246
GO:0042551	neuron maturation	50	1	0.3	0.26246
GO:0050848	regulation of calcium-mediated signaling	50	1	0.3	0.26246
GO:1900076	regulation of cellular response to insulin stimulus	50	1	0.3	0.26246
GO:1990748	cellular detoxification	50	1	0.3	0.26246
GO:0046394	carboxylic acid biosynthetic process	295	3	1.79	0.26534
GO:0003013	circulatory system process	432	4	2.62	0.2664
GO:0010951	negative regulation of endopeptidase activity	51	1	0.31	0.26694
GO:0042476	odontogenesis	51	1	0.31	0.26694
GO:1901072	glucosamine-containing compound catabolic process	51	1	0.31	0.26694
GO:2000145	regulation of cell motility	575	5	3.48	0.26939
GO:0002697	regulation of immune effector process	168	2	1.02	0.27095
GO:0002119	nematode larval development	52	1	0.32	0.2714
GO:0015909	long-chain fatty acid transport	52	1	0.32	0.2714
GO:0043001	Golgi to plasma membrane protein transport	52	1	0.32	0.2714
GO:1904396	regulation of neuromuscular junction development	52	1	0.32	0.2714
GO:0016053	organic acid biosynthetic process	299	3	1.81	0.2719
GO:0007160	cell-matrix adhesion	169	2	1.02	0.27319
GO:0019217	regulation of fatty acid metabolic process	53	1	0.32	0.27583
GO:0030968	endoplasmic reticulum unfolded protein response	53	1	0.32	0.27583
GO:0031100	animal organ regeneration	53	1	0.32	0.27583
GO:0032479	regulation of type I interferon production	53	1	0.32	0.27583
GO:0032606	type I interferon production	53	1	0.32	0.27583
GO:0071674	mononuclear cell migration	53	1	0.32	0.27583
GO:1903036	positive regulation of response to wounding	53	1	0.32	0.27583
GO:0097190	apoptotic signaling pathway	302	3	1.83	0.27684
GO:2001233	regulation of apoptotic signaling pathway	171	2	1.04	0.27769
GO:0030163	protein catabolic process	729	6	4.42	0.28026
GO:0048878	chemical homeostasis	729	6	4.42	0.28026
GO:0001501	skeletal system development	305	3	1.85	0.28179
GO:0007186	G protein-coupled receptor signaling pathway	587	5	3.56	0.28342
GO:0030316	osteoclast differentiation	55	1	0.33	0.28461
GO:0046189	phenol-containing compound biosynthetic process	55	1	0.33	0.28461
GO:0046503	glycerolipid catabolic process	55	1	0.33	0.28461
GO:0048732	gland development	308	3	1.87	0.28674
GO:0001819	positive regulation of cytokine production	176	2	1.07	0.28892
GO:0007034	vacuolar transport	176	2	1.07	0.28892
GO:0048588	developmental cell growth	176	2	1.07	0.28892
GO:0006577	amino-acid betaine metabolic process	56	1	0.34	0.28896
GO:0019674	NAD metabolic process	56	1	0.34	0.28896
GO:0051966	regulation of synaptic transmission, glutamatergic	56	1	0.34	0.28896
GO:0140056	organelle localization by membrane tethering	56	1	0.34	0.28896
GO:1902107	positive regulation of leukocyte differentiation	56	1	0.34	0.28896
GO:1903708	positive regulation of hemopoiesis	56	1	0.34	0.28896
GO:1901652	response to peptide	311	3	1.88	0.29171
GO:0061061	muscle structure development	451	4	2.73	0.2921
GO:0007274	neuromuscular synaptic transmission	57	1	0.35	0.29329
GO:0010811	positive regulation of cell-substrate adhesion	57	1	0.35	0.29329
GO:0022406	membrane docking	57	1	0.35	0.29329
GO:0051489	regulation of filopodium assembly	57	1	0.35	0.29329
GO:0072666	establishment of protein localization to vacuole	57	1	0.35	0.29329
GO:0097529	myeloid leukocyte migration	57	1	0.35	0.29329
GO:0051234	establishment of localization	4327	29	26.22	0.29456
GO:0072330	monocarboxylic acid biosynthetic process	179	2	1.08	0.29566
GO:0050778	positive regulation of immune response	314	3	1.9	0.29668
GO:0006024	glycosaminoglycan biosynthetic process	58	1	0.35	0.29759
GO:0051179	localization	4817	32	29.19	0.2983
GO:0009968	negative regulation of signal transduction	748	6	4.53	0.30033
GO:0043161	proteasome-mediated ubiquitin-dependent protein catabolic process	317	3	1.92	0.30165
GO:0007405	neuroblast proliferation	59	1	0.36	0.30186
GO:0030166	proteoglycan biosynthetic process	59	1	0.36	0.30186
GO:0046348	amino sugar catabolic process	59	1	0.36	0.30186
GO:0051124	synaptic assembly at neuromuscular junction	59	1	0.36	0.30186
GO:0090090	negative regulation of canonical Wnt signaling pathway	59	1	0.36	0.30186
GO:0051336	regulation of hydrolase activity	460	4	2.79	0.3044
GO:0042593	glucose homeostasis	183	2	1.11	0.30462
GO:0043086	negative regulation of catalytic activity	319	3	1.93	0.30497
GO:0071715	icosanoid transport	60	1	0.36	0.30611
GO:0097237	cellular response to toxic substance	60	1	0.36	0.30611
GO:0033500	carbohydrate homeostasis	185	2	1.12	0.30909
GO:0003407	neural retina development	61	1	0.37	0.31033
GO:0051453	regulation of intracellular pH	61	1	0.37	0.31033
GO:0015718	monocarboxylic acid transport	187	2	1.13	0.31356
GO:0001504	neurotransmitter uptake	62	1	0.38	0.31453
GO:0062014	negative regulation of small molecule metabolic process	62	1	0.38	0.31453
GO:0071353	cellular response to interleukin-4	62	1	0.38	0.31453
GO:1903076	regulation of protein localization to plasma membrane	62	1	0.38	0.31453
GO:0071310	cellular response to organic substance	1063	8	6.44	0.31538
GO:0009410	response to xenobiotic stimulus	326	3	1.98	0.3166
GO:0070588	calcium ion transmembrane transport	189	2	1.15	0.31803
GO:0002822	regulation of adaptive immune response based on somatic recombination of immune receptors built from immunoglobulin supe...	63	1	0.38	0.3187
GO:0007422	peripheral nervous system development	63	1	0.38	0.3187
GO:0030595	leukocyte chemotaxis	63	1	0.38	0.3187
GO:0030641	regulation of cellular pH	63	1	0.38	0.3187
GO:0051928	positive regulation of calcium ion transport	63	1	0.38	0.3187
GO:0090288	negative regulation of cellular response to growth factor stimulus	63	1	0.38	0.3187
GO:1903510	mucopolysaccharide metabolic process	63	1	0.38	0.3187
GO:0046486	glycerolipid metabolic process	328	3	1.99	0.31993
GO:0051222	positive regulation of protein transport	191	2	1.16	0.32248
GO:0006030	chitin metabolic process	64	1	0.39	0.32284
GO:0019226	transmission of nerve impulse	64	1	0.39	0.32284
GO:0032507	maintenance of protein location in cell	64	1	0.39	0.32284
GO:0050729	positive regulation of inflammatory response	64	1	0.39	0.32284
GO:0070670	response to interleukin-4	64	1	0.39	0.32284
GO:1901568	fatty acid derivative metabolic process	64	1	0.39	0.32284
GO:0010243	response to organonitrogen compound	622	5	3.77	0.32507
GO:0051146	striated muscle cell differentiation	193	2	1.17	0.32693
GO:0006026	aminoglycan catabolic process	65	1	0.39	0.32697
GO:0006893	Golgi to plasma membrane transport	65	1	0.39	0.32697
GO:0030282	bone mineralization	65	1	0.39	0.32697
GO:1901890	positive regulation of cell junction assembly	65	1	0.39	0.32697
GO:0002706	regulation of lymphocyte mediated immunity	66	1	0.4	0.33106
GO:0006493	protein O-linked glycosylation	66	1	0.4	0.33106
GO:0007606	sensory perception of chemical stimulus	66	1	0.4	0.33106
GO:0034249	negative regulation of amide metabolic process	66	1	0.4	0.33106
GO:0098659	inorganic cation import across plasma membrane	66	1	0.4	0.33106
GO:0099587	inorganic ion import across plasma membrane	66	1	0.4	0.33106
GO:0009896	positive regulation of catabolic process	336	3	2.04	0.33324
GO:0002833	positive regulation of response to biotic stimulus	196	2	1.19	0.3336
GO:0006813	potassium ion transport	196	2	1.19	0.3336
GO:0006081	cellular aldehyde metabolic process	67	1	0.41	0.33513
GO:0006584	catecholamine metabolic process	67	1	0.41	0.33513
GO:0009712	catechol-containing compound metabolic process	67	1	0.41	0.33513
GO:0034308	primary alcohol metabolic process	67	1	0.41	0.33513
GO:0034620	cellular response to unfolded protein	67	1	0.41	0.33513
GO:0061045	negative regulation of wound healing	67	1	0.41	0.33513
GO:0048585	negative regulation of response to stimulus	933	7	5.65	0.33628
GO:0048513	animal organ development	2176	15	13.19	0.3367
GO:0043113	receptor clustering	68	1	0.41	0.33918
GO:0071901	negative regulation of protein serine/threonine kinase activity	68	1	0.41	0.33918
GO:1901264	carbohydrate derivative transport	68	1	0.41	0.33918
GO:2000177	regulation of neural precursor cell proliferation	68	1	0.41	0.33918
GO:0007268	chemical synaptic transmission	635	5	3.85	0.34075
GO:0098916	anterograde trans-synaptic signaling	635	5	3.85	0.34075
GO:0000272	polysaccharide catabolic process	69	1	0.42	0.3432
GO:0062207	regulation of pattern recognition receptor signaling pathway	69	1	0.42	0.3432
GO:0072384	organelle transport along microtubule	69	1	0.42	0.3432
GO:0006874	intracellular calcium ion homeostasis	202	2	1.22	0.34686
GO:0006511	ubiquitin-dependent protein catabolic process	491	4	2.98	0.34714
GO:0099518	vesicle cytoskeletal trafficking	70	1	0.42	0.3472
GO:0099537	trans-synaptic signaling	641	5	3.88	0.348
GO:0098771	inorganic ion homeostasis	345	3	2.09	0.34821
GO:0002685	regulation of leukocyte migration	71	1	0.43	0.35118
GO:0006885	regulation of pH	71	1	0.43	0.35118
GO:0030510	regulation of BMP signaling pathway	71	1	0.43	0.35118
GO:0051209	release of sequestered calcium ion into cytosol	71	1	0.43	0.35118
GO:0061951	establishment of protein localization to plasma membrane	71	1	0.43	0.35118
GO:0072665	protein localization to vacuole	71	1	0.43	0.35118
GO:0010033	response to organic substance	1571	11	9.52	0.35348
GO:0002062	chondrocyte differentiation	72	1	0.44	0.35513
GO:0002819	regulation of adaptive immune response	72	1	0.44	0.35513
GO:0006970	response to osmotic stress	72	1	0.44	0.35513
GO:0046847	filopodium assembly	72	1	0.44	0.35513
GO:0019941	modification-dependent protein catabolic process	497	4	3.01	0.35545
GO:0045165	cell fate commitment	206	2	1.25	0.35566
GO:0061458	reproductive system development	206	2	1.25	0.35566
GO:0071695	anatomical structure maturation	206	2	1.25	0.35566
GO:0006029	proteoglycan metabolic process	73	1	0.44	0.35905
GO:0035967	cellular response to topologically incorrect protein	73	1	0.44	0.35905
GO:0051282	regulation of sequestering of calcium ion	73	1	0.44	0.35905
GO:0051283	negative regulation of sequestering of calcium ion	73	1	0.44	0.35905
GO:0002274	myeloid leukocyte activation	74	1	0.45	0.36296
GO:0006023	aminoglycan biosynthetic process	74	1	0.45	0.36296
GO:0051100	negative regulation of binding	74	1	0.45	0.36296
GO:0051208	sequestering of calcium ion	74	1	0.45	0.36296
GO:1905477	positive regulation of protein localization to membrane	74	1	0.45	0.36296
GO:0050807	regulation of synapse organization	210	2	1.27	0.36442
GO:0043632	modification-dependent macromolecule catabolic process	505	4	3.06	0.36653
GO:0051668	localization within membrane	505	4	3.06	0.36653
GO:0062012	regulation of small molecule metabolic process	211	2	1.28	0.3666
GO:0007040	lysosome organization	75	1	0.45	0.36684
GO:0008344	adult locomotory behavior	75	1	0.45	0.36684
GO:0034101	erythrocyte homeostasis	75	1	0.45	0.36684
GO:0080171	lytic vacuole organization	75	1	0.45	0.36684
GO:1901616	organic hydroxy compound catabolic process	75	1	0.45	0.36684
GO:1901655	cellular response to ketone	75	1	0.45	0.36684
GO:1902600	proton transmembrane transport	75	1	0.45	0.36684
GO:0008286	insulin receptor signaling pathway	76	1	0.46	0.37069
GO:0032456	endocytic recycling	76	1	0.46	0.37069
GO:0042462	eye photoreceptor cell development	76	1	0.46	0.37069
GO:0048706	embryonic skeletal system development	76	1	0.46	0.37069
GO:0071346	cellular response to type II interferon	76	1	0.46	0.37069
GO:1901071	glucosamine-containing compound metabolic process	77	1	0.47	0.37453
GO:0010817	regulation of hormone levels	361	3	2.19	0.37473
GO:0055074	calcium ion homeostasis	215	2	1.3	0.3753
GO:0015908	fatty acid transport	78	1	0.47	0.37834
GO:0042330	taxis	218	2	1.32	0.3818
GO:0007271	synaptic transmission, cholinergic	79	1	0.48	0.38212
GO:0050679	positive regulation of epithelial cell proliferation	79	1	0.48	0.38212
GO:0090316	positive regulation of intracellular protein transport	79	1	0.48	0.38212
GO:1903035	negative regulation of response to wounding	79	1	0.48	0.38212
GO:0045637	regulation of myeloid cell differentiation	80	1	0.48	0.38589
GO:0023057	negative regulation of signaling	827	6	5.01	0.3861
GO:0010648	negative regulation of cell communication	829	6	5.02	0.38829
GO:0001952	regulation of cell-matrix adhesion	81	1	0.49	0.38963
GO:0031214	biomineral tissue development	81	1	0.49	0.38963
GO:0006906	vesicle fusion	82	1	0.5	0.39335
GO:0034341	response to type II interferon	82	1	0.5	0.39335
GO:0050768	negative regulation of neurogenesis	82	1	0.5	0.39335
GO:0097306	cellular response to alcohol	82	1	0.5	0.39335
GO:1904375	regulation of protein localization to cell periphery	82	1	0.5	0.39335
GO:0080134	regulation of response to stress	834	6	5.05	0.39378
GO:0048583	regulation of response to stimulus	2420	16	14.67	0.39414
GO:0009725	response to hormone	525	4	3.18	0.39419
GO:0030203	glycosaminoglycan metabolic process	83	1	0.5	0.39705
GO:0035249	synaptic transmission, glutamatergic	83	1	0.5	0.39705
GO:0042221	response to chemical	2266	15	13.73	0.39843
GO:0050896	response to stimulus	6163	39	37.35	0.40061
GO:0002366	leukocyte activation involved in immune response	84	1	0.51	0.40072
GO:0002703	regulation of leukocyte mediated immunity	84	1	0.51	0.40072
GO:0016241	regulation of macroautophagy	84	1	0.51	0.40072
GO:0001558	regulation of cell growth	227	2	1.38	0.40111
GO:0016567	protein ubiquitination	531	4	3.22	0.40246
GO:0007338	single fertilization	85	1	0.52	0.40437
GO:0007626	locomotory behavior	229	2	1.39	0.40537
GO:0050803	regulation of synapse structure or activity	229	2	1.39	0.40537
GO:0045766	positive regulation of angiogenesis	86	1	0.52	0.408
GO:0098656	monoatomic anion transmembrane transport	86	1	0.52	0.408
GO:0120034	positive regulation of plasma membrane bounded cell projection assembly	86	1	0.52	0.408
GO:0170034	L-amino acid biosynthetic process	86	1	0.52	0.408
GO:0170038	proteinogenic amino acid biosynthetic process	86	1	0.52	0.408
GO:1904018	positive regulation of vasculature development	86	1	0.52	0.408
GO:0045595	regulation of cell differentiation	848	6	5.14	0.40914
GO:0002262	myeloid cell homeostasis	87	1	0.53	0.41161
GO:0002429	immune response-activating cell surface receptor signaling pathway	87	1	0.53	0.41161
GO:0030177	positive regulation of Wnt signaling pathway	87	1	0.53	0.41161
GO:0042461	photoreceptor cell development	87	1	0.53	0.41161
GO:0043393	regulation of protein binding	87	1	0.53	0.41161
GO:0048749	compound eye development	87	1	0.53	0.41161
GO:0090174	organelle membrane fusion	87	1	0.53	0.41161
GO:0042592	homeostatic process	1169	8	7.08	0.4143
GO:0030334	regulation of cell migration	540	4	3.27	0.41484
GO:0043405	regulation of MAP kinase activity	88	1	0.53	0.4152
GO:0051701	biological process involved in interaction with host	88	1	0.53	0.4152
GO:0098754	detoxification	88	1	0.53	0.4152
GO:0002263	cell activation involved in immune response	89	1	0.54	0.41876
GO:0007519	skeletal muscle tissue development	89	1	0.54	0.41876
GO:0006520	amino acid metabolic process	388	3	2.35	0.419
GO:0005996	monosaccharide metabolic process	236	2	1.43	0.42015
GO:0071496	cellular response to external stimulus	236	2	1.43	0.42015
GO:0042060	wound healing	237	2	1.44	0.42225
GO:0006835	dicarboxylic acid transport	90	1	0.55	0.42231
GO:0050776	regulation of immune response	391	3	2.37	0.42387
GO:0072659	protein localization to plasma membrane	238	2	1.44	0.42434
GO:0006040	amino sugar metabolic process	91	1	0.55	0.42583
GO:0002376	immune system process	1184	8	7.18	0.42844
GO:0045088	regulation of innate immune response	240	2	1.45	0.42851
GO:0071363	cellular response to growth factor stimulus	394	3	2.39	0.42872
GO:0003014	renal system process	92	1	0.56	0.42933
GO:0022600	digestive system process	92	1	0.56	0.42933
GO:0045185	maintenance of protein location	92	1	0.56	0.42933
GO:0010498	proteasomal protein catabolic process	395	3	2.39	0.43033
GO:0019216	regulation of lipid metabolic process	241	2	1.46	0.4306
GO:0051240	positive regulation of multicellular organismal process	868	6	5.26	0.43104
GO:0044242	cellular lipid catabolic process	242	2	1.47	0.43267
GO:0050865	regulation of cell activation	242	2	1.47	0.43267
GO:0031960	response to corticosteroid	93	1	0.56	0.43281
GO:0007600	sensory perception	397	3	2.41	0.43355
GO:0009888	tissue development	1350	9	8.18	0.4339
GO:0050877	nervous system process	872	6	5.28	0.43541
GO:0006986	response to unfolded protein	94	1	0.57	0.43627
GO:0140115	export across plasma membrane	94	1	0.57	0.43627
GO:0009953	dorsal/ventral pattern formation	95	1	0.58	0.4397
GO:0042440	pigment metabolic process	95	1	0.58	0.4397
GO:0043409	negative regulation of MAPK cascade	95	1	0.58	0.4397
GO:0051961	negative regulation of nervous system development	95	1	0.58	0.4397
GO:1990845	adaptive thermogenesis	96	1	0.58	0.44312
GO:0010035	response to inorganic substance	404	3	2.45	0.44478
GO:1904951	positive regulation of establishment of protein localization	248	2	1.5	0.44505
GO:0008652	amino acid biosynthetic process	97	1	0.59	0.44652
GO:0043244	regulation of protein-containing complex disassembly	97	1	0.59	0.44652
GO:0060326	cell chemotaxis	97	1	0.59	0.44652
GO:1901607	alpha-amino acid biosynthetic process	97	1	0.59	0.44652
GO:0021700	developmental maturation	249	2	1.51	0.4471
GO:0051235	maintenance of location	249	2	1.51	0.4471
GO:0002253	activation of immune response	250	2	1.52	0.44915
GO:0002768	immune response-regulating cell surface receptor signaling pathway	98	1	0.59	0.44989
GO:0006959	humoral immune response	98	1	0.59	0.44989
GO:0051963	regulation of synapse assembly	98	1	0.59	0.44989
GO:0030198	extracellular matrix organization	251	2	1.52	0.45119
GO:0002573	myeloid leukocyte differentiation	99	1	0.6	0.45325
GO:0006941	striated muscle contraction	99	1	0.6	0.45325
GO:0030509	BMP signaling pathway	99	1	0.6	0.45325
GO:0050795	regulation of behavior	99	1	0.6	0.45325
GO:0050920	regulation of chemotaxis	99	1	0.6	0.45325
GO:0090101	negative regulation of transmembrane receptor protein serine/threonine kinase signaling pathway	99	1	0.6	0.45325
GO:0001775	cell activation	411	3	2.49	0.45592
GO:0008038	neuron recognition	100	1	0.61	0.45659
GO:0050982	detection of mechanical stimulus	100	1	0.61	0.45659
GO:0001508	action potential	101	1	0.61	0.4599
GO:0019748	secondary metabolic process	101	1	0.61	0.4599
GO:0042303	molting cycle	101	1	0.61	0.4599
GO:0035966	response to topologically incorrect protein	102	1	0.62	0.4632
GO:0071772	response to BMP	102	1	0.62	0.4632
GO:0071773	cellular response to BMP stimulus	102	1	0.62	0.4632
GO:0031589	cell-substrate adhesion	257	2	1.56	0.46335
GO:0043062	extracellular structure organization	257	2	1.56	0.46335
GO:0050808	synapse organization	417	3	2.53	0.4654
GO:0070848	response to growth factor	417	3	2.53	0.4654
GO:0002699	positive regulation of immune effector process	103	1	0.62	0.46647
GO:0072348	sulfur compound transport	103	1	0.62	0.46647
GO:0043066	negative regulation of apoptotic process	418	3	2.53	0.46698
GO:0009057	macromolecule catabolic process	1063	7	6.44	0.46705
GO:0009798	axis specification	104	1	0.63	0.46973
GO:0032446	protein modification by small protein conjugation	581	4	3.52	0.47042
GO:0051094	positive regulation of developmental process	744	5	4.51	0.47228
GO:0031333	negative regulation of protein-containing complex assembly	105	1	0.64	0.47296
GO:0001503	ossification	262	2	1.59	0.47336
GO:0007155	cell adhesion	1070	7	6.48	0.47403
GO:0007166	cell surface receptor signaling pathway	1723	11	10.44	0.47547
GO:0061024	membrane organization	585	4	3.55	0.47575
GO:0050770	regulation of axonogenesis	106	1	0.64	0.47618
GO:1902105	regulation of leukocyte differentiation	106	1	0.64	0.47618
GO:0065008	regulation of biological quality	2051	13	12.43	0.47665
GO:0007204	positive regulation of cytosolic calcium ion concentration	107	1	0.65	0.47938
GO:0060538	skeletal muscle organ development	107	1	0.65	0.47938
GO:0006897	endocytosis	588	4	3.56	0.47973
GO:0001754	eye photoreceptor cell differentiation	108	1	0.65	0.48255
GO:0002460	adaptive immune response based on somatic recombination of immune receptors built from immunoglobulin superfamily domain...	108	1	0.65	0.48255
GO:0007596	blood coagulation	108	1	0.65	0.48255
GO:0097553	calcium ion transmembrane import into cytosol	108	1	0.65	0.48255
GO:0043069	negative regulation of programmed cell death	429	3	2.6	0.48415
GO:0006816	calcium ion transport	268	2	1.62	0.48522
GO:0006950	response to stress	2554	16	15.48	0.48529
GO:0032388	positive regulation of intracellular transport	109	1	0.66	0.48571
GO:0040008	regulation of growth	431	3	2.61	0.48725
GO:0009617	response to bacterium	432	3	2.62	0.48879
GO:0002449	lymphocyte mediated immunity	111	1	0.67	0.49197
GO:0007189	adenylate cyclase-activating G protein-coupled receptor signaling pathway	111	1	0.67	0.49197
GO:0061025	membrane fusion	111	1	0.67	0.49197
GO:0007599	hemostasis	112	1	0.68	0.49507
GO:0042908	xenobiotic transport	112	1	0.68	0.49507
GO:0045807	positive regulation of endocytosis	112	1	0.68	0.49507
GO:0072657	protein localization to membrane	437	3	2.65	0.49648
GO:0030900	forebrain development	274	2	1.66	0.49693
GO:0031346	positive regulation of cell projection organization	274	2	1.66	0.49693
GO:0050900	leukocyte migration	113	1	0.68	0.49816
GO:0051924	regulation of calcium ion transport	113	1	0.68	0.49816
GO:0071222	cellular response to lipopolysaccharide	113	1	0.68	0.49816
GO:0005975	carbohydrate metabolic process	602	4	3.65	0.49818
GO:0051603	proteolysis involved in protein catabolic process	602	4	3.65	0.49818
GO:0010639	negative regulation of organelle organization	275	2	1.67	0.49886
GO:0002164	larval development	114	1	0.69	0.50122
GO:0009062	fatty acid catabolic process	114	1	0.69	0.50122
GO:0009886	post-embryonic animal morphogenesis	114	1	0.69	0.50122
GO:0050817	coagulation	114	1	0.69	0.50122
GO:0016482	cytosolic transport	115	1	0.7	0.50427
GO:0045229	external encapsulating structure organization	280	2	1.7	0.50847
GO:0046395	carboxylic acid catabolic process	280	2	1.7	0.50847
GO:1990778	protein localization to cell periphery	280	2	1.7	0.50847
GO:0012501	programmed cell death	1105	7	6.7	0.50859
GO:0008217	regulation of blood pressure	117	1	0.71	0.5103
GO:0016054	organic acid catabolic process	282	2	1.71	0.51227
GO:0023052	signaling	4078	25	24.71	0.51299
GO:1901565	organonitrogen compound catabolic process	1275	8	7.73	0.51323
GO:1905475	regulation of protein localization to membrane	118	1	0.72	0.5133
GO:0002684	positive regulation of immune system process	449	3	2.72	0.5147
GO:0009791	post-embryonic development	284	2	1.72	0.51606
GO:0071219	cellular response to molecule of bacterial origin	119	1	0.72	0.51627
GO:0008219	cell death	1115	7	6.76	0.51834
GO:0007586	digestion	120	1	0.73	0.51922
GO:0060173	limb development	121	1	0.73	0.52216
GO:0061351	neural precursor cell proliferation	121	1	0.73	0.52216
GO:0048193	Golgi vesicle transport	288	2	1.75	0.52358
GO:0006888	endoplasmic reticulum to Golgi vesicle-mediated transport	122	1	0.74	0.52508
GO:0046530	photoreceptor cell differentiation	122	1	0.74	0.52508
GO:0048284	organelle fusion	122	1	0.74	0.52508
GO:0060348	bone development	122	1	0.74	0.52508
GO:0032101	regulation of response to external stimulus	623	4	3.78	0.52534
GO:0010810	regulation of cell-substrate adhesion	123	1	0.75	0.52798
GO:0071383	cellular response to steroid hormone stimulus	123	1	0.75	0.52798
GO:0002221	pattern recognition receptor signaling pathway	126	1	0.76	0.53658
GO:0019221	cytokine-mediated signaling pathway	126	1	0.76	0.53658
GO:0051607	defense response to virus	126	1	0.76	0.53658
GO:0045664	regulation of neuron differentiation	127	1	0.77	0.53941
GO:0051260	protein homooligomerization	127	1	0.77	0.53941
GO:0072329	monocarboxylic acid catabolic process	127	1	0.77	0.53941
GO:0016049	cell growth	297	2	1.8	0.54022
GO:0007009	plasma membrane organization	128	1	0.78	0.54223
GO:0048639	positive regulation of developmental growth	128	1	0.78	0.54223
GO:0052548	regulation of endopeptidase activity	128	1	0.78	0.54223
GO:0031330	negative regulation of cellular catabolic process	129	1	0.78	0.54503
GO:0072337	modified amino acid transport	129	1	0.78	0.54503
GO:0010976	positive regulation of neuron projection development	130	1	0.79	0.54781
GO:0002758	innate immune response-activating signaling pathway	131	1	0.79	0.55057
GO:0010721	negative regulation of cell development	131	1	0.79	0.55057
GO:0006469	negative regulation of protein kinase activity	132	1	0.8	0.55332
GO:1902532	negative regulation of intracellular signal transduction	305	2	1.85	0.55467
GO:0001889	liver development	133	1	0.81	0.55605
GO:1901654	response to ketone	133	1	0.81	0.55605
GO:0009894	regulation of catabolic process	648	4	3.93	0.55676
GO:0042742	defense response to bacterium	134	1	0.81	0.55877
GO:0071248	cellular response to metal ion	135	1	0.82	0.56146
GO:0001817	regulation of cytokine production	310	2	1.88	0.56354
GO:0061008	hepaticobiliary system development	136	1	0.82	0.56414
GO:0120035	regulation of plasma membrane bounded cell projection organization	483	3	2.93	0.56439
GO:0048167	regulation of synaptic plasticity	137	1	0.83	0.56681
GO:0009101	glycoprotein biosynthetic process	313	2	1.9	0.56881
GO:0071495	cellular response to endogenous stimulus	829	5	5.02	0.56931
GO:2000241	regulation of reproductive process	138	1	0.84	0.56946
GO:0051129	negative regulation of cellular component organization	487	3	2.95	0.57004
GO:0001816	cytokine production	314	2	1.9	0.57055
GO:0007154	cell communication	4182	25	25.34	0.57187
GO:0008361	regulation of cell size	139	1	0.84	0.57209
GO:0007601	visual perception	140	1	0.85	0.57471
GO:0008406	gonad development	140	1	0.85	0.57471
GO:0006909	phagocytosis	141	1	0.85	0.57731
GO:0033157	regulation of intracellular protein transport	141	1	0.85	0.57731
GO:0060828	regulation of canonical Wnt signaling pathway	141	1	0.85	0.57731
GO:0001525	angiogenesis	318	2	1.93	0.57748
GO:0031344	regulation of cell projection organization	494	3	2.99	0.57981
GO:0033673	negative regulation of kinase activity	142	1	0.86	0.5799
GO:0045137	development of primary sexual characteristics	142	1	0.86	0.5799
GO:0051960	regulation of nervous system development	320	2	1.94	0.58091
GO:0009063	amino acid catabolic process	143	1	0.87	0.58247
GO:0010970	transport along microtubule	143	1	0.87	0.58247
GO:0071216	cellular response to biotic stimulus	143	1	0.87	0.58247
GO:0006644	phospholipid metabolic process	323	2	1.96	0.58603
GO:0070647	protein modification by small protein conjugation or removal	673	4	4.08	0.58708
GO:0002218	activation of innate immune response	147	1	0.89	0.59259
GO:0031023	microtubule organizing center organization	149	1	0.9	0.59757
GO:0043270	positive regulation of monoatomic ion transport	149	1	0.9	0.59757
GO:0071396	cellular response to lipid	331	2	2.01	0.59944
GO:1901575	organic substance catabolic process	1883	11	11.41	0.59962
GO:0051223	regulation of protein transport	332	2	2.01	0.60109
GO:0007605	sensory perception of sound	151	1	0.92	0.60248
GO:0030182	neuron differentiation	1206	7	7.31	0.60355
GO:0050953	sensory perception of light stimulus	152	1	0.92	0.60491
GO:0071702	organic substance transport	2230	13	13.51	0.60559
GO:0048872	homeostasis of number of cells	153	1	0.93	0.60733
GO:0120032	regulation of plasma membrane bounded cell projection assembly	153	1	0.93	0.60733
GO:1903706	regulation of hemopoiesis	153	1	0.93	0.60733
GO:0060491	regulation of cell projection assembly	154	1	0.93	0.60973
GO:0009611	response to wounding	338	2	2.05	0.61091
GO:0009581	detection of external stimulus	157	1	0.95	0.61686
GO:0050793	regulation of developmental process	1567	9	9.5	0.61853
GO:0046474	glycerophospholipid biosynthetic process	158	1	0.96	0.61921
GO:0071241	cellular response to inorganic substance	158	1	0.96	0.61921
GO:0006915	apoptotic process	1051	6	6.37	0.61975
GO:0071345	cellular response to cytokine stimulus	344	2	2.08	0.62054
GO:1903829	positive regulation of protein localization	344	2	2.08	0.62054
GO:0010975	regulation of neuron projection development	345	2	2.09	0.62213
GO:0009582	detection of abiotic stimulus	161	1	0.98	0.62616
GO:0043547	positive regulation of GTPase activity	161	1	0.98	0.62616
GO:0051348	negative regulation of transferase activity	161	1	0.98	0.62616
GO:0071805	potassium ion transmembrane transport	161	1	0.98	0.62616
GO:0006518	peptide metabolic process	708	4	4.29	0.62748
GO:0045765	regulation of angiogenesis	162	1	0.98	0.62845
GO:0090092	regulation of transmembrane receptor protein serine/threonine kinase signaling pathway	163	1	0.99	0.63073
GO:0046496	nicotinamide nucleotide metabolic process	164	1	0.99	0.63299
GO:0043687	post-translational protein modification	713	4	4.32	0.63305
GO:0019362	pyridine nucleotide metabolic process	165	1	1	0.63524
GO:0048839	inner ear development	165	1	1	0.63524
GO:0044283	small molecule biosynthetic process	536	3	3.25	0.6355
GO:0001666	response to hypoxia	166	1	1.01	0.63747
GO:0097193	intrinsic apoptotic signaling pathway	166	1	1.01	0.63747
GO:1901888	regulation of cell junction assembly	166	1	1.01	0.63747
GO:0007033	vacuole organization	167	1	1.01	0.63969
GO:0016051	carbohydrate biosynthetic process	167	1	1.01	0.63969
GO:1901342	regulation of vasculature development	167	1	1.01	0.63969
GO:0044092	negative regulation of molecular function	540	3	3.27	0.64053
GO:0016477	cell migration	898	5	5.44	0.64112
GO:0007188	adenylate cyclase-modulating G protein-coupled receptor signaling pathway	168	1	1.02	0.6419
GO:0030534	adult behavior	168	1	1.02	0.6419
GO:0009100	glycoprotein metabolic process	358	2	2.17	0.64231
GO:0072593	reactive oxygen species metabolic process	170	1	1.03	0.64628
GO:0022008	neurogenesis	1430	8	8.67	0.64674
GO:0051247	positive regulation of protein metabolic process	727	4	4.41	0.64837
GO:0050678	regulation of epithelial cell proliferation	171	1	1.04	0.64845
GO:0021537	telencephalon development	173	1	1.05	0.65274
GO:0036293	response to decreased oxygen levels	174	1	1.05	0.65487
GO:0045089	positive regulation of innate immune response	174	1	1.05	0.65487
GO:0009653	anatomical structure morphogenesis	2133	12	12.93	0.65528
GO:0007416	synapse assembly	175	1	1.06	0.65699
GO:0043583	ear development	175	1	1.06	0.65699
GO:0007156	homophilic cell adhesion via plasma membrane adhesion molecules	176	1	1.07	0.65909
GO:0072524	pyridine-containing compound metabolic process	176	1	1.07	0.65909
GO:0060627	regulation of vesicle-mediated transport	371	2	2.25	0.66165
GO:0042981	regulation of apoptotic process	741	4	4.49	0.66327
GO:0048699	generation of neurons	1277	7	7.74	0.66448
GO:0010628	positive regulation of gene expression	560	3	3.39	0.66498
GO:0032984	protein-containing complex disassembly	179	1	1.08	0.66533
GO:0051098	regulation of binding	179	1	1.08	0.66533
GO:0051650	establishment of vesicle localization	179	1	1.08	0.66533
GO:0071705	nitrogen compound transport	1807	10	10.95	0.6686
GO:0009636	response to toxic substance	181	1	1.1	0.66942
GO:0030100	regulation of endocytosis	181	1	1.1	0.66942
GO:0030705	cytoskeleton-dependent intracellular transport	182	1	1.1	0.67145
GO:0032496	response to lipopolysaccharide	182	1	1.1	0.67145
GO:0051259	protein complex oligomerization	182	1	1.1	0.67145
GO:0062197	cellular response to chemical stress	182	1	1.1	0.67145
GO:0045927	positive regulation of growth	183	1	1.11	0.67346
GO:0007165	signal transduction	3701	21	22.43	0.67514
GO:0048870	cell motility	1113	6	6.75	0.67549
GO:0044282	small molecule catabolic process	383	2	2.32	0.67876
GO:0050954	sensory perception of mechanical stimulus	186	1	1.13	0.67944
GO:0048514	blood vessel morphogenesis	384	2	2.33	0.68016
GO:0007548	sex differentiation	187	1	1.13	0.6814
GO:0098609	cell-cell adhesion	575	3	3.48	0.68252
GO:0002064	epithelial cell development	188	1	1.14	0.68336
GO:0045017	glycerolipid biosynthetic process	188	1	1.14	0.68336
GO:0070482	response to oxygen levels	188	1	1.14	0.68336
GO:0002237	response to molecule of bacterial origin	189	1	1.15	0.6853
GO:0071900	regulation of protein serine/threonine kinase activity	189	1	1.15	0.6853
GO:0007005	mitochondrion organization	388	2	2.35	0.68569
GO:0044281	small molecule metabolic process	1832	10	11.1	0.68586
GO:0002757	immune response-activating signaling pathway	190	1	1.15	0.68723
GO:0016052	carbohydrate catabolic process	190	1	1.15	0.68723
GO:0006869	lipid transport	390	2	2.36	0.68842
GO:0009895	negative regulation of catabolic process	191	1	1.16	0.68915
GO:0008610	lipid biosynthetic process	582	3	3.53	0.69048
GO:1901617	organic hydroxy compound biosynthetic process	192	1	1.16	0.69106
GO:0090150	establishment of protein localization to membrane	193	1	1.17	0.69296
GO:0051606	detection of stimulus	194	1	1.18	0.69484
GO:0051648	vesicle localization	196	1	1.19	0.69858
GO:0090287	regulation of cellular response to growth factor stimulus	197	1	1.19	0.70043
GO:0097305	response to alcohol	197	1	1.19	0.70043
GO:0043067	regulation of programmed cell death	779	4	4.72	0.70156
GO:0048545	response to steroid hormone	198	1	1.2	0.70227
GO:0070201	regulation of establishment of protein localization	401	2	2.43	0.70312
GO:0002764	immune response-regulating signaling pathway	199	1	1.21	0.7041
GO:0051246	regulation of protein metabolic process	1329	7	8.05	0.70543
GO:0031329	regulation of cellular catabolic process	404	2	2.45	0.70703
GO:0048736	appendage development	202	1	1.22	0.70951
GO:0006935	chemotaxis	203	1	1.23	0.7113
GO:0048608	reproductive structure development	203	1	1.23	0.7113
GO:0048731	system development	2916	16	17.67	0.71181
GO:0016236	macroautophagy	204	1	1.24	0.71307
GO:0045785	positive regulation of cell adhesion	205	1	1.24	0.71484
GO:0051962	positive regulation of nervous system development	205	1	1.24	0.71484
GO:0099111	microtubule-based transport	205	1	1.24	0.71484
GO:0000209	protein polyubiquitination	206	1	1.25	0.71659
GO:0001933	negative regulation of protein phosphorylation	207	1	1.25	0.71833
GO:0008654	phospholipid biosynthetic process	207	1	1.25	0.71833
GO:0010959	regulation of metal ion transport	207	1	1.25	0.71833
GO:0030099	myeloid cell differentiation	208	1	1.26	0.72006
GO:0032501	multicellular organismal process	5144	29	31.17	0.72056
GO:0072359	circulatory system development	801	4	4.85	0.72229
GO:0034330	cell junction organization	613	3	3.71	0.72394
GO:0010876	lipid localization	422	2	2.56	0.7296
GO:0032102	negative regulation of response to external stimulus	216	1	1.31	0.73353
GO:0009056	catabolic process	2263	12	13.71	0.73584
GO:0001568	blood vessel development	428	2	2.59	0.7368
GO:0051128	regulation of cellular component organization	1734	9	10.51	0.73774
GO:0050673	epithelial cell proliferation	219	1	1.33	0.73842
GO:0048562	embryonic organ morphogenesis	220	1	1.33	0.74003
GO:0051050	positive regulation of transport	630	3	3.82	0.74109
GO:0010506	regulation of autophagy	222	1	1.35	0.74322
GO:0042326	negative regulation of phosphorylation	222	1	1.35	0.74322
GO:0002521	leukocyte differentiation	223	1	1.35	0.7448
GO:0006164	purine nucleotide biosynthetic process	223	1	1.35	0.7448
GO:0007517	muscle organ development	224	1	1.36	0.74636
GO:0032386	regulation of intracellular transport	224	1	1.36	0.74636
GO:0141091	transforming growth factor beta receptor superfamily signaling pathway	224	1	1.36	0.74636
GO:0051172	negative regulation of nitrogen compound metabolic process	1204	6	7.3	0.74756
GO:0045892	negative regulation of DNA-templated transcription	639	3	3.87	0.74982
GO:0098742	cell-cell adhesion via plasma-membrane adhesion molecules	227	1	1.38	0.75102
GO:1902679	negative regulation of RNA biosynthetic process	641	3	3.88	0.75173
GO:0060284	regulation of cell development	442	2	2.68	0.75296
GO:0009719	response to endogenous stimulus	1026	5	6.22	0.75359
GO:0007178	transmembrane receptor protein serine/threonine kinase signaling pathway	232	1	1.41	0.75859
GO:0016050	vesicle organization	232	1	1.41	0.75859
GO:0043087	regulation of GTPase activity	233	1	1.41	0.76007
GO:0051716	cellular response to stimulus	4911	27	29.76	0.76569
GO:0010720	positive regulation of cell development	237	1	1.44	0.76593
GO:0072522	purine-containing compound biosynthetic process	238	1	1.44	0.76737
GO:0046903	secretion	661	3	4.01	0.7702
GO:0007611	learning or memory	240	1	1.45	0.77022
GO:1901564	organonitrogen compound metabolic process	5094	28	30.87	0.77128
GO:0006605	protein targeting	241	1	1.46	0.77164
GO:0001944	vasculature development	461	2	2.79	0.77354
GO:0031349	positive regulation of defense response	246	1	1.49	0.77859
GO:0000226	microtubule cytoskeleton organization	672	3	4.07	0.77987
GO:0016197	endosomal transport	247	1	1.5	0.77995
GO:0048871	multicellular organismal-level homeostasis	468	2	2.84	0.78074
GO:0006486	protein glycosylation	248	1	1.5	0.78131
GO:0043413	macromolecule glycosylation	248	1	1.5	0.78131
GO:0006650	glycerophospholipid metabolic process	250	1	1.52	0.78399
GO:0007610	behavior	678	3	4.11	0.78501
GO:0002682	regulation of immune system process	679	3	4.11	0.78586
GO:0050767	regulation of neurogenesis	252	1	1.53	0.78665
GO:0007507	heart development	480	2	2.91	0.79263
GO:0034248	regulation of amide metabolic process	262	1	1.59	0.79944
GO:0043065	positive regulation of apoptotic process	263	1	1.59	0.80068
GO:0009165	nucleotide biosynthetic process	264	1	1.6	0.80191
GO:0070085	glycosylation	264	1	1.6	0.80191
GO:0051253	negative regulation of RNA metabolic process	700	3	4.24	0.80302
GO:0032535	regulation of cellular component size	267	1	1.62	0.80555
GO:0043254	regulation of protein-containing complex assembly	269	1	1.63	0.80794
GO:1901293	nucleoside phosphate biosynthetic process	269	1	1.63	0.80794
GO:0010563	negative regulation of phosphorus metabolic process	270	1	1.64	0.80913
GO:0045936	negative regulation of phosphate metabolic process	270	1	1.64	0.80913
GO:0050890	cognition	270	1	1.64	0.80913
GO:0007275	multicellular organism development	3474	18	21.05	0.81093
GO:0051345	positive regulation of hydrolase activity	272	1	1.65	0.81148
GO:2000147	positive regulation of cell motility	272	1	1.65	0.81148
GO:0008202	steroid metabolic process	275	1	1.67	0.81495
GO:1901987	regulation of cell cycle phase transition	275	1	1.67	0.81495
GO:0048584	positive regulation of response to stimulus	1308	6	7.93	0.81523
GO:0001667	ameboidal-type cell migration	278	1	1.68	0.81835
GO:1901136	carbohydrate derivative catabolic process	279	1	1.69	0.81947
GO:0019538	protein metabolic process	3850	20	23.33	0.82122
GO:0051347	positive regulation of transferase activity	281	1	1.7	0.8217
GO:0090407	organophosphate biosynthetic process	518	2	3.14	0.82664
GO:0033993	response to lipid	522	2	3.16	0.82992
GO:0043068	positive regulation of programmed cell death	291	1	1.76	0.83241
GO:0043603	amide metabolic process	945	4	5.73	0.83249
GO:0043043	peptide biosynthetic process	528	2	3.2	0.83473
GO:0044248	cellular catabolic process	1356	6	8.22	0.84137
GO:1901566	organonitrogen compound biosynthetic process	1557	7	9.44	0.84538
GO:0009792	embryo development ending in birth or egg hatching	542	2	3.28	0.84549
GO:0007411	axon guidance	305	1	1.85	0.84635
GO:0051049	regulation of transport	1170	5	7.09	0.84676
GO:0097485	neuron projection guidance	308	1	1.87	0.84918
GO:0007399	nervous system development	1946	9	11.79	0.84988
GO:0031399	regulation of protein modification process	781	3	4.73	0.8589
GO:0022411	cellular component disassembly	321	1	1.95	0.86088
GO:0040017	positive regulation of locomotion	322	1	1.95	0.86174
GO:0051130	positive regulation of cellular component organization	786	3	4.76	0.86185
GO:0045934	negative regulation of nucleobase-containing compound metabolic process	787	3	4.77	0.86243
GO:0032103	positive regulation of response to external stimulus	323	1	1.96	0.8626
GO:0022603	regulation of anatomical structure morphogenesis	575	2	3.48	0.8684
GO:0009966	regulation of signal transduction	1803	8	10.93	0.86906
GO:0045321	leukocyte activation	331	1	2.01	0.86926
GO:0080135	regulation of cellular response to stress	334	1	2.02	0.87167
GO:0007420	brain development	583	2	3.53	0.87347
GO:0043269	regulation of monoatomic ion transport	340	1	2.06	0.87637
GO:0050790	regulation of catalytic activity	1026	4	6.22	0.8769
GO:0043408	regulation of MAPK cascade	341	1	2.07	0.87714
GO:0035239	tube morphogenesis	589	2	3.57	0.87715
GO:0008283	cell population proliferation	1028	4	6.23	0.87785
GO:0048568	embryonic organ development	342	1	2.07	0.8779
GO:0044089	positive regulation of cellular component biogenesis	344	1	2.08	0.87941
GO:0048666	neuron development	1033	4	6.26	0.88022
GO:0006066	alcohol metabolic process	346	1	2.1	0.8809
GO:0048468	cell development	2028	9	12.29	0.88178
GO:0034329	cell junction assembly	348	1	2.11	0.88238
GO:0043085	positive regulation of catalytic activity	601	2	3.64	0.88423
GO:0048869	cellular developmental process	2978	14	18.05	0.88752
GO:0045859	regulation of protein kinase activity	356	1	2.16	0.88809
GO:0032502	developmental process	4591	23	27.82	0.88932
GO:0051656	establishment of organelle localization	363	1	2.2	0.89286
GO:0060322	head development	618	2	3.75	0.89362
GO:0044770	cell cycle phase transition	366	1	2.22	0.89485
GO:0043604	amide biosynthetic process	625	2	3.79	0.89728
GO:0009967	positive regulation of signal transduction	860	3	5.21	0.89967
GO:0007169	transmembrane receptor protein tyrosine kinase signaling pathway	374	1	2.27	0.89996
GO:0072594	establishment of protein localization to organelle	375	1	2.27	0.90058
GO:0033043	regulation of organelle organization	867	3	5.25	0.90272
GO:0000165	MAPK cascade	379	1	2.3	0.90303
GO:0008284	positive regulation of cell population proliferation	384	1	2.33	0.90601
GO:0050804	modulation of chemical synaptic transmission	384	1	2.33	0.90601
GO:0099177	regulation of trans-synaptic signaling	384	1	2.33	0.90601
GO:0032880	regulation of protein localization	643	2	3.9	0.90617
GO:0009892	negative regulation of metabolic process	1717	7	10.41	0.90788
GO:0006914	autophagy	389	1	2.36	0.9089
GO:0061919	process utilizing autophagic mechanism	389	1	2.36	0.9089
GO:0051493	regulation of cytoskeleton organization	397	1	2.41	0.91334
GO:1901137	carbohydrate derivative biosynthetic process	669	2	4.05	0.91776
GO:0030155	regulation of cell adhesion	406	1	2.46	0.91807
GO:0010605	negative regulation of macromolecule metabolic process	1550	6	9.39	0.91854
GO:0023051	regulation of signaling	2152	9	13.04	0.9195
GO:0044087	regulation of cellular component biogenesis	680	2	4.12	0.92225
GO:0048856	anatomical structure development	4206	20	25.49	0.92248
GO:0043549	regulation of kinase activity	419	1	2.54	0.92447
GO:0010646	regulation of cell communication	2172	9	13.16	0.92453
GO:0019637	organophosphate metabolic process	927	3	5.62	0.92568
GO:0003002	regionalization	422	1	2.56	0.92587
GO:0006338	chromatin remodeling	435	1	2.64	0.93166
GO:0030154	cell differentiation	2973	13	18.02	0.93214
GO:0010256	endomembrane system organization	439	1	2.66	0.93335
GO:0045597	positive regulation of cell differentiation	441	1	2.67	0.93418
GO:0009790	embryo development	958	3	5.81	0.93552
GO:0060341	regulation of cellular localization	717	2	4.35	0.93573
GO:0051726	regulation of cell cycle	722	2	4.38	0.93738
GO:0030855	epithelial cell differentiation	451	1	2.73	0.93818
GO:0007389	pattern specification process	453	1	2.75	0.93895
GO:0007409	axonogenesis	455	1	2.76	0.93971
GO:0030097	hemopoiesis	463	1	2.81	0.94266
GO:0043009	chordate embryonic development	463	1	2.81	0.94266
GO:0007010	cytoskeleton organization	1218	4	7.38	0.94402
GO:0051173	positive regulation of nitrogen compound metabolic process	1660	6	10.06	0.94598
GO:0051640	organelle localization	473	1	2.87	0.94615
GO:0010564	regulation of cell cycle process	474	1	2.87	0.94648
GO:0007018	microtubule-based movement	476	1	2.88	0.94715
GO:0048729	tissue morphogenesis	476	1	2.88	0.94715
GO:0032879	regulation of localization	1459	5	8.84	0.94863
GO:0006163	purine nucleotide metabolic process	483	1	2.93	0.94942
GO:0023056	positive regulation of signaling	1013	3	6.14	0.9501
GO:0035295	tube development	767	2	4.65	0.95051
GO:0048598	embryonic morphogenesis	488	1	2.96	0.95099
GO:0010647	positive regulation of cell communication	1024	3	6.21	0.95262
GO:0141124	intracellular signaling cassette	1026	3	6.22	0.95307
GO:0051338	regulation of transferase activity	495	1	3	0.9531
GO:0061564	axon development	504	1	3.05	0.95568
GO:0042127	regulation of cell population proliferation	796	2	4.82	0.95754
GO:0007417	central nervous system development	802	2	4.86	0.95887
GO:0019953	sexual reproduction	805	2	4.88	0.95952
GO:0016192	vesicle-mediated transport	1293	4	7.84	0.95966
GO:0072521	purine-containing compound metabolic process	525	1	3.18	0.96117
GO:0044093	positive regulation of molecular function	818	2	4.96	0.96224
GO:0045893	positive regulation of DNA-templated transcription	821	2	4.98	0.96284
GO:0010557	positive regulation of macromolecule biosynthetic process	1316	4	7.98	0.96358
GO:1902680	positive regulation of RNA biosynthetic process	827	2	5.01	0.96401
GO:0031324	negative regulation of cellular metabolic process	1558	5	9.44	0.96595
GO:0065003	protein-containing complex assembly	1098	3	6.65	0.96678
GO:0009117	nucleotide metabolic process	551	1	3.34	0.96704
GO:1901135	carbohydrate derivative metabolic process	1101	3	6.67	0.96726
GO:0006753	nucleoside phosphate metabolic process	558	1	3.38	0.96846
GO:0006886	intracellular protein transport	558	1	3.38	0.96846
GO:0000902	cell morphogenesis	856	2	5.19	0.96921
GO:0031328	positive regulation of cellular biosynthetic process	1364	4	8.27	0.97068
GO:0048646	anatomical structure formation involved in morphogenesis	867	2	5.25	0.97098
GO:0001932	regulation of protein phosphorylation	572	1	3.47	0.97113
GO:0006355	regulation of DNA-templated transcription	1819	6	11.02	0.97127
GO:2001141	regulation of RNA biosynthetic process	1828	6	11.08	0.97232
GO:0009891	positive regulation of biosynthetic process	1381	4	8.37	0.97287
GO:0045944	positive regulation of transcription by RNA polymerase II	588	1	3.56	0.97391
GO:0022414	reproductive process	1151	3	6.98	0.97438
GO:0048518	positive regulation of biological process	3857	16	23.37	0.97484
GO:0031175	neuron projection development	895	2	5.42	0.97508
GO:0120031	plasma membrane bounded cell projection assembly	602	1	3.65	0.97612
GO:0065009	regulation of molecular function	1409	4	8.54	0.97615
GO:0018193	peptidyl-amino acid modification	604	1	3.66	0.97642
GO:0048667	cell morphogenesis involved in neuron differentiation	604	1	3.66	0.97642
GO:0006325	chromatin organization	608	1	3.68	0.97701
GO:0030031	cell projection assembly	608	1	3.68	0.97701
GO:0000003	reproduction	1174	3	7.11	0.97714
GO:0048812	neuron projection morphogenesis	619	1	3.75	0.97856
GO:0055086	nucleobase-containing small molecule metabolic process	620	1	3.76	0.9787
GO:0010558	negative regulation of macromolecule biosynthetic process	1189	3	7.21	0.97879
GO:0120039	plasma membrane bounded cell projection morphogenesis	626	1	3.79	0.97949
GO:0010604	positive regulation of macromolecule metabolic process	1900	6	11.51	0.97951
GO:0048858	cell projection morphogenesis	627	1	3.8	0.97962
GO:0051254	positive regulation of RNA metabolic process	940	2	5.7	0.98053
GO:0007167	enzyme-linked receptor protein signaling pathway	635	1	3.85	0.98063
GO:0140352	export from cell	635	1	3.85	0.98063
GO:0042325	regulation of phosphorylation	638	1	3.87	0.981
GO:0065007	biological regulation	8149	40	49.38	0.98136
GO:1902531	regulation of intracellular signal transduction	955	2	5.79	0.98207
GO:0031327	negative regulation of cellular biosynthetic process	1223	3	7.41	0.98213
GO:0006351	DNA-templated transcription	1938	6	11.74	0.98257
GO:0036211	protein modification process	2374	8	14.39	0.9827
GO:0009890	negative regulation of biosynthetic process	1239	3	7.51	0.98352
GO:0071824	protein-DNA complex organization	664	1	4.02	0.98389
GO:0048523	negative regulation of cellular process	3021	11	18.31	0.98443
GO:0032774	RNA biosynthetic process	1966	6	11.91	0.98456
GO:0048519	negative regulation of biological process	3232	12	19.59	0.98502
GO:0022402	cell cycle process	993	2	6.02	0.98548
GO:0043933	protein-containing complex organization	1753	5	10.62	0.98556
GO:0018130	heterocycle biosynthetic process	2453	8	14.87	0.98745
GO:0051252	regulation of RNA metabolic process	2017	6	12.22	0.98764
GO:0019438	aromatic compound biosynthetic process	2473	8	14.99	0.98845
GO:0050789	regulation of biological process	7802	37	47.28	0.98846
GO:0006357	regulation of transcription by RNA polymerase II	1309	3	7.93	0.98849
GO:0033554	cellular response to stress	1319	3	7.99	0.98907
GO:0033365	protein localization to organelle	727	1	4.41	0.98922
GO:0032989	cellular anatomical entity morphogenesis	736	1	4.46	0.98982
GO:0000278	mitotic cell cycle	740	1	4.48	0.99008
GO:0080090	regulation of primary metabolic process	3351	12	20.31	0.99045
GO:0045935	positive regulation of nucleobase-containing compound metabolic process	1072	2	6.5	0.99069
GO:0003006	developmental process involved in reproduction	750	1	4.55	0.99069
GO:0010468	regulation of gene expression	2748	9	16.65	0.99105
GO:0019220	regulation of phosphate metabolic process	757	1	4.59	0.9911
GO:0051174	regulation of phosphorus metabolic process	759	1	4.6	0.99121
GO:0009893	positive regulation of metabolic process	2108	6	12.77	0.99178
GO:0043412	macromolecule modification	2562	8	15.53	0.99206
GO:0051171	regulation of nitrogen compound metabolic process	3210	11	19.45	0.99253
GO:0006366	transcription by RNA polymerase II	1394	3	8.45	0.99262
GO:0034654	nucleobase-containing compound biosynthetic process	2361	7	14.31	0.9927
GO:0035556	intracellular signal transduction	1656	4	10.04	0.99274
GO:1901362	organic cyclic compound biosynthetic process	2602	8	15.77	0.99332
GO:0010556	regulation of macromolecule biosynthetic process	2845	9	17.24	0.99404
GO:0120036	plasma membrane bounded cell projection organization	1447	3	8.77	0.99443
GO:0060429	epithelium development	832	1	5.04	0.9945
GO:0046907	intracellular transport	1176	2	7.13	0.99487
GO:0019219	regulation of nucleobase-containing compound metabolic process	2244	6	13.6	0.99562
GO:0007049	cell cycle	1492	3	9.04	0.99563
GO:0031326	regulation of cellular biosynthetic process	2924	9	17.72	0.99576
GO:0030030	cell projection organization	1500	3	9.09	0.99582
GO:0008104	protein localization	2036	5	12.34	0.99624
GO:0070727	cellular macromolecule localization	2042	5	12.37	0.99635
GO:0006396	RNA processing	900	1	5.45	0.99645
GO:0009889	regulation of biosynthetic process	2965	9	17.97	0.99646
GO:0070925	organelle assembly	902	1	5.47	0.9965
GO:0015031	protein transport	1242	2	7.53	0.9965
GO:0051649	establishment of localization in cell	1547	3	9.38	0.99676
GO:0031325	positive regulation of cellular metabolic process	1842	4	11.16	0.99719
GO:0006468	protein phosphorylation	967	1	5.86	0.9977
GO:0051641	cellular localization	2682	7	16.25	0.99836
GO:0033036	macromolecule localization	2456	6	14.88	0.99844
GO:0060255	regulation of macromolecule metabolic process	3592	11	21.77	0.99854
GO:0016310	phosphorylation	1059	1	6.42	0.99874
GO:0048522	positive regulation of cellular process	3411	10	20.67	0.99875
GO:0045184	establishment of protein localization	1439	2	8.72	0.99891
GO:0006796	phosphate-containing compound metabolic process	2025	4	12.27	0.99894
GO:0044271	cellular nitrogen compound biosynthetic process	3012	8	18.25	0.99899
GO:0016043	cellular component organization	5085	18	30.82	0.99899
GO:0050794	regulation of cellular process	7271	30	44.06	0.99903
GO:0006793	phosphorus metabolic process	2047	4	12.41	0.99906
GO:0022607	cellular component assembly	2310	5	14	0.99907
GO:0019222	regulation of metabolic process	3979	12	24.11	0.99935
GO:0016070	RNA metabolic process	2902	7	17.59	0.99945
GO:0010467	gene expression	4019	12	24.36	0.99946
GO:0031323	regulation of cellular metabolic process	3601	10	21.82	0.99949
GO:0071704	organic substance metabolic process	8949	39	54.23	0.99957
GO:0009987	cellular process	13669	73	82.84	0.99961
GO:0071840	cellular component organization or biogenesis	5321	18	32.25	0.99965
GO:0006996	organelle organization	2795	6	16.94	0.99973
GO:0006807	nitrogen compound metabolic process	7767	31	47.07	0.99978
GO:0009058	biosynthetic process	5629	19	34.11	0.9998
GO:0044249	cellular biosynthetic process	5450	18	33.03	0.99981
GO:0044085	cellular component biogenesis	2608	5	15.81	0.99982
GO:0009059	macromolecule biosynthetic process	4575	13	27.73	0.9999
GO:0044238	primary metabolic process	8278	33	50.17	0.99991
GO:0008152	metabolic process	9439	40	57.2	0.99992
GO:0006725	cellular aromatic compound metabolic process	4408	12	26.71	0.99992
GO:0043170	macromolecule metabolic process	6976	25	42.28	0.99994
GO:1901360	organic cyclic compound metabolic process	4682	13	28.37	0.99994
GO:1901576	organic substance biosynthetic process	5553	17	33.65	0.99996
GO:0090304	nucleic acid metabolic process	3569	7	21.63	0.99999
GO:0046483	heterocycle metabolic process	4349	9	26.36	1
GO:0006139	nucleobase-containing compound metabolic process	4117	8	24.95	1
GO:0034641	cellular nitrogen compound metabolic process	4692	10	28.43	1
GO:0044237	cellular metabolic process	7940	26	48.12	1
GO:0008150	biological_process	15016	91	91	1
GO:0000002	mitochondrial genome maintenance	34	0	0.21	1
GO:0000011	vacuole inheritance	1	0	0.01	1
GO:0000012	single strand break repair	9	0	0.05	1
GO:0000017	alpha-glucoside transport	3	0	0.02	1
GO:0000018	regulation of DNA recombination	86	0	0.52	1
GO:0000019	regulation of mitotic recombination	4	0	0.02	1
GO:0000022	mitotic spindle elongation	8	0	0.05	1
GO:0000023	maltose metabolic process	1	0	0.01	1
GO:0000027	ribosomal large subunit assembly	28	0	0.17	1
GO:0000028	ribosomal small subunit assembly	10	0	0.06	1
GO:0000038	very long-chain fatty acid metabolic process	36	0	0.22	1
GO:0000041	transition metal ion transport	100	0	0.61	1
GO:0000045	autophagosome assembly	78	0	0.47	1
GO:0000050	urea cycle	10	0	0.06	1
GO:0000052	citrulline metabolic process	3	0	0.02	1
GO:0000053	argininosuccinate metabolic process	3	0	0.02	1
GO:0000054	ribosomal subunit export from nucleus	19	0	0.12	1
GO:0000055	ribosomal large subunit export from nucleus	12	0	0.07	1
GO:0000056	ribosomal small subunit export from nucleus	9	0	0.05	1
GO:0000070	mitotic sister chromatid segregation	158	0	0.96	1
GO:0000075	cell cycle checkpoint signaling	145	0	0.88	1
GO:0000076	DNA replication checkpoint signaling	20	0	0.12	1
GO:0000077	DNA damage checkpoint signaling	84	0	0.51	1
GO:0000079	regulation of cyclin-dependent protein serine/threonine kinase activity	35	0	0.21	1
GO:0000082	G1/S transition of mitotic cell cycle	119	0	0.72	1
GO:0000086	G2/M transition of mitotic cell cycle	122	0	0.74	1
GO:0000097	sulfur amino acid biosynthetic process	40	0	0.24	1
GO:0000098	sulfur amino acid catabolic process	10	0	0.06	1
GO:0000103	sulfate assimilation	6	0	0.04	1
GO:0000105	histidine biosynthetic process	1	0	0.01	1
GO:0000122	negative regulation of transcription by RNA polymerase II	459	0	2.78	1
GO:0000128	flocculation	1	0	0.01	1
GO:0000132	establishment of mitotic spindle orientation	32	0	0.19	1
GO:0000154	rRNA modification	31	0	0.19	1
GO:0000183	rDNA heterochromatin formation	10	0	0.06	1
GO:0000184	nuclear-transcribed mRNA catabolic process, nonsense-mediated decay	42	0	0.25	1
GO:0000212	meiotic spindle organization	9	0	0.05	1
GO:0000244	spliceosomal tri-snRNP complex assembly	15	0	0.09	1
GO:0000245	spliceosomal complex assembly	37	0	0.22	1
GO:0000255	allantoin metabolic process	8	0	0.05	1
GO:0000266	mitochondrial fission	49	0	0.3	1
GO:0000270	peptidoglycan metabolic process	3	0	0.02	1
GO:0000280	nuclear division	323	0	1.96	1
GO:0000281	mitotic cytokinesis	106	0	0.64	1
GO:0000282	cellular bud site selection	1	0	0.01	1
GO:0000288	nuclear-transcribed mRNA catabolic process, deadenylation-dependent decay	53	0	0.32	1
GO:0000289	nuclear-transcribed mRNA poly(A) tail shortening	31	0	0.19	1
GO:0000290	deadenylation-dependent decapping of nuclear-transcribed mRNA	11	0	0.07	1
GO:0000291	nuclear-transcribed mRNA catabolic process, exonucleolytic	19	0	0.12	1
GO:0000294	nuclear-transcribed mRNA catabolic process, RNase MRP-dependent	2	0	0.01	1
GO:0000296	spermine transport	1	0	0.01	1
GO:0000301	retrograde transport, vesicle recycling within Golgi	13	0	0.08	1
GO:0000302	response to reactive oxygen species	101	0	0.61	1
GO:0000303	response to superoxide	12	0	0.07	1
GO:0000305	response to oxygen radical	12	0	0.07	1
GO:0000338	protein deneddylation	8	0	0.05	1
GO:0000349	generation of catalytic spliceosome for first transesterification step	3	0	0.02	1
GO:0000350	generation of catalytic spliceosome for second transesterification step	3	0	0.02	1
GO:0000354	cis assembly of pre-catalytic spliceosome	3	0	0.02	1
GO:0000375	RNA splicing, via transesterification reactions	265	0	1.61	1
GO:0000377	RNA splicing, via transesterification reactions with bulged adenosine as nucleophile	264	0	1.6	1
GO:0000378	RNA exon ligation	1	0	0.01	1
GO:0000379	tRNA-type intron splice site recognition and cleavage	4	0	0.02	1
GO:0000380	alternative mRNA splicing, via spliceosome	51	0	0.31	1
GO:0000381	regulation of alternative mRNA splicing, via spliceosome	42	0	0.25	1
GO:0000387	spliceosomal snRNP assembly	39	0	0.24	1
GO:0000388	spliceosome conformational change to release U4 (or U4atac) and U1 (or U11)	2	0	0.01	1
GO:0000389	mRNA 3'-splice site recognition	4	0	0.02	1
GO:0000390	spliceosomal complex disassembly	3	0	0.02	1
GO:0000393	spliceosomal conformational changes to generate catalytic conformation	8	0	0.05	1
GO:0000394	RNA splicing, via endonucleolytic cleavage and ligation	17	0	0.1	1
GO:0000395	mRNA 5'-splice site recognition	7	0	0.04	1
GO:0000398	mRNA splicing, via spliceosome	264	0	1.6	1
GO:0000413	protein peptidyl-prolyl isomerization	27	0	0.16	1
GO:0000422	autophagy of mitochondrion	76	0	0.46	1
GO:0000423	mitophagy	33	0	0.2	1
GO:0000429	carbon catabolite regulation of transcription from RNA polymerase II promoter	1	0	0.01	1
GO:0000430	regulation of transcription from RNA polymerase II promoter by glucose	1	0	0.01	1
GO:0000432	positive regulation of transcription from RNA polymerase II promoter by glucose	1	0	0.01	1
GO:0000436	carbon catabolite activation of transcription from RNA polymerase II promoter	1	0	0.01	1
GO:0000447	endonucleolytic cleavage in ITS1 to separate SSU-rRNA from 5.8S rRNA and LSU-rRNA from tricistronic rRNA transcript (SSU...	9	0	0.05	1
GO:0000448	cleavage in ITS2 between 5.8S rRNA and LSU-rRNA of tricistronic rRNA transcript (SSU-rRNA, 5.8S rRNA, LSU-rRNA)	3	0	0.02	1
GO:0000451	rRNA 2'-O-methylation	1	0	0.01	1
GO:0000454	snoRNA guided rRNA pseudouridine synthesis	1	0	0.01	1
GO:0000455	enzyme-directed rRNA pseudouridine synthesis	6	0	0.04	1
GO:0000460	maturation of 5.8S rRNA	40	0	0.24	1
GO:0000461	endonucleolytic cleavage to generate mature 3'-end of SSU-rRNA from (SSU-rRNA, 5.8S rRNA, LSU-rRNA)	1	0	0.01	1
GO:0000462	maturation of SSU-rRNA from tricistronic rRNA transcript (SSU-rRNA, 5.8S rRNA, LSU-rRNA)	38	0	0.23	1
GO:0000463	maturation of LSU-rRNA from tricistronic rRNA transcript (SSU-rRNA, 5.8S rRNA, LSU-rRNA)	21	0	0.13	1
GO:0000465	exonucleolytic trimming to generate mature 5'-end of 5.8S rRNA from tricistronic rRNA transcript (SSU-rRNA, 5.8S rRNA, L...	1	0	0.01	1
GO:0000466	maturation of 5.8S rRNA from tricistronic rRNA transcript (SSU-rRNA, 5.8S rRNA, LSU-rRNA)	26	0	0.16	1
GO:0000467	exonucleolytic trimming to generate mature 3'-end of 5.8S rRNA from tricistronic rRNA transcript (SSU-rRNA, 5.8S rRNA, L...	7	0	0.04	1
GO:0000470	maturation of LSU-rRNA	33	0	0.2	1
GO:0000472	endonucleolytic cleavage to generate mature 5'-end of SSU-rRNA from (SSU-rRNA, 5.8S rRNA, LSU-rRNA)	6	0	0.04	1
GO:0000479	endonucleolytic cleavage of tricistronic rRNA transcript (SSU-rRNA, 5.8S rRNA, LSU-rRNA)	18	0	0.11	1
GO:0000480	endonucleolytic cleavage in 5'-ETS of tricistronic rRNA transcript (SSU-rRNA, 5.8S rRNA, LSU-rRNA)	8	0	0.05	1
GO:0000481	maturation of 5S rRNA	1	0	0.01	1
GO:0000491	small nucleolar ribonucleoprotein complex assembly	9	0	0.05	1
GO:0000492	box C/D snoRNP assembly	8	0	0.05	1
GO:0000493	box H/ACA snoRNP assembly	1	0	0.01	1
GO:0000494	box C/D RNA 3'-end processing	2	0	0.01	1
GO:0000495	box H/ACA RNA 3'-end processing	1	0	0.01	1
GO:0000578	embryonic axis specification	47	0	0.28	1
GO:0000706	meiotic DNA double-strand break processing	6	0	0.04	1
GO:0000707	meiotic DNA recombinase assembly	3	0	0.02	1
GO:0000710	meiotic mismatch repair	3	0	0.02	1
GO:0000711	meiotic DNA repair synthesis	3	0	0.02	1
GO:0000712	resolution of meiotic recombination intermediates	18	0	0.11	1
GO:0000717	nucleotide-excision repair, DNA duplex unwinding	2	0	0.01	1
GO:0000718	nucleotide-excision repair, DNA damage removal	2	0	0.01	1
GO:0000719	photoreactive repair	1	0	0.01	1
GO:0000720	pyrimidine dimer repair by nucleotide-excision repair	3	0	0.02	1
GO:0000722	telomere maintenance via recombination	23	0	0.14	1
GO:0000723	telomere maintenance	146	0	0.88	1
GO:0000724	double-strand break repair via homologous recombination	147	0	0.89	1
GO:0000725	recombinational repair	150	0	0.91	1
GO:0000727	double-strand break repair via break-induced replication	13	0	0.08	1
GO:0000729	DNA double-strand break processing	21	0	0.13	1
GO:0000730	DNA recombinase assembly	6	0	0.04	1
GO:0000731	DNA synthesis involved in DNA repair	37	0	0.22	1
GO:0000732	DNA strand displacement	1	0	0.01	1
GO:0000741	karyogamy	4	0	0.02	1
GO:0000742	karyogamy involved in conjugation with cellular fusion	1	0	0.01	1
GO:0000747	conjugation with cellular fusion	4	0	0.02	1
GO:0000749	response to pheromone triggering conjugation with cellular fusion	1	0	0.01	1
GO:0000751	mitotic cell cycle G1 arrest in response to pheromone	1	0	0.01	1
GO:0000768	syncytium formation by plasma membrane fusion	57	0	0.35	1
GO:0000819	sister chromatid segregation	186	0	1.13	1
GO:0000910	cytokinesis	177	0	1.07	1
GO:0000911	cytokinesis by cell plate formation	1	0	0.01	1
GO:0000912	assembly of actomyosin apparatus involved in cytokinesis	14	0	0.08	1
GO:0000915	actomyosin contractile ring assembly	14	0	0.08	1
GO:0000917	division septum assembly	4	0	0.02	1
GO:0000956	nuclear-transcribed mRNA catabolic process	118	0	0.72	1
GO:0000957	mitochondrial RNA catabolic process	4	0	0.02	1
GO:0000958	mitochondrial mRNA catabolic process	3	0	0.02	1
GO:0000959	mitochondrial RNA metabolic process	39	0	0.24	1
GO:0000960	regulation of mitochondrial RNA catabolic process	3	0	0.02	1
GO:0000961	negative regulation of mitochondrial RNA catabolic process	1	0	0.01	1
GO:0000962	positive regulation of mitochondrial RNA catabolic process	2	0	0.01	1
GO:0000963	mitochondrial RNA processing	13	0	0.08	1
GO:0000964	mitochondrial RNA 5'-end processing	5	0	0.03	1
GO:0000965	mitochondrial RNA 3'-end processing	3	0	0.02	1
GO:0000966	RNA 5'-end processing	24	0	0.15	1
GO:0000967	rRNA 5'-end processing	7	0	0.04	1
GO:0000968	tRNA exon ligation	1	0	0.01	1
GO:0000971	tRNA exon ligation utilizing 2',3' cyclic phosphate of 5'-exon as source of linkage phosphate	1	0	0.01	1
GO:0000972	transcription-dependent tethering of RNA polymerase II gene DNA at nuclear periphery	6	0	0.04	1
GO:0000973	post-transcriptional tethering of RNA polymerase II gene DNA at nuclear periphery	3	0	0.02	1
GO:0001112	DNA-templated transcription open complex formation	1	0	0.01	1
GO:0001113	transcription open complex formation at RNA polymerase II promoter	1	0	0.01	1
GO:0001120	protein-DNA complex remodeling	1	0	0.01	1
GO:0001173	DNA-templated transcriptional start site selection	2	0	0.01	1
GO:0001174	transcriptional start site selection at RNA polymerase II promoter	2	0	0.01	1
GO:0001178	regulation of transcriptional start site selection at RNA polymerase II promoter	1	0	0.01	1
GO:0001188	RNA polymerase I preinitiation complex assembly	1	0	0.01	1
GO:0001192	maintenance of transcriptional fidelity during transcription elongation	1	0	0.01	1
GO:0001193	maintenance of transcriptional fidelity during transcription elongation by RNA polymerase II	1	0	0.01	1
GO:0001325	formation of extrachromosomal circular DNA	9	0	0.05	1
GO:0001402	signal transduction involved in filamentous growth	1	0	0.01	1
GO:0001403	invasive growth in response to glucose limitation	6	0	0.04	1
GO:0001408	guanine nucleotide transport	12	0	0.07	1
GO:0001502	cartilage condensation	11	0	0.07	1
GO:0001507	acetylcholine catabolic process in synaptic cleft	6	0	0.04	1
GO:0001510	RNA methylation	75	0	0.45	1
GO:0001514	selenocysteine incorporation	5	0	0.03	1
GO:0001522	pseudouridine synthesis	18	0	0.11	1
GO:0001523	retinoid metabolic process	54	0	0.33	1
GO:0001539	cilium or flagellum-dependent cell motility	198	0	1.2	1
GO:0001541	ovarian follicle development	33	0	0.2	1
GO:0001542	ovulation from ovarian follicle	4	0	0.02	1
GO:0001545	primary ovarian follicle growth	1	0	0.01	1
GO:0001546	preantral ovarian follicle growth	1	0	0.01	1
GO:0001547	antral ovarian follicle growth	2	0	0.01	1
GO:0001552	ovarian follicle atresia	1	0	0.01	1
GO:0001553	luteinization	8	0	0.05	1
GO:0001554	luteolysis	7	0	0.04	1
GO:0001555	oocyte growth	2	0	0.01	1
GO:0001556	oocyte maturation	21	0	0.13	1
GO:0001560	regulation of cell growth by extracellular stimulus	2	0	0.01	1
GO:0001561	fatty acid alpha-oxidation	10	0	0.06	1
GO:0001562	response to protozoan	14	0	0.08	1
GO:0001569	branching involved in blood vessel morphogenesis	13	0	0.08	1
GO:0001570	vasculogenesis	44	0	0.27	1
GO:0001572	lactosylceramide biosynthetic process	1	0	0.01	1
GO:0001573	ganglioside metabolic process	23	0	0.14	1
GO:0001574	ganglioside biosynthetic process	2	0	0.01	1
GO:0001578	microtubule bundle formation	173	0	1.05	1
GO:0001579	medium-chain fatty acid transport	1	0	0.01	1
GO:0001580	detection of chemical stimulus involved in sensory perception of bitter taste	3	0	0.02	1
GO:0001581	detection of chemical stimulus involved in sensory perception of sour taste	4	0	0.02	1
GO:0001649	osteoblast differentiation	135	0	0.82	1
GO:0001655	urogenital system development	29	0	0.18	1
GO:0001656	metanephros development	51	0	0.31	1
GO:0001657	ureteric bud development	43	0	0.26	1
GO:0001658	branching involved in ureteric bud morphogenesis	23	0	0.14	1
GO:0001659	temperature homeostasis	102	0	0.62	1
GO:0001660	fever generation	1	0	0.01	1
GO:0001661	conditioned taste aversion	4	0	0.02	1
GO:0001662	behavioral fear response	25	0	0.15	1
GO:0001675	acrosome assembly	7	0	0.04	1
GO:0001680	tRNA 3'-terminal CCA addition	1	0	0.01	1
GO:0001682	tRNA 5'-leader removal	11	0	0.07	1
GO:0001696	gastric acid secretion	10	0	0.06	1
GO:0001697	histamine-induced gastric acid secretion	1	0	0.01	1
GO:0001698	gastrin-induced gastric acid secretion	1	0	0.01	1
GO:0001700	embryonic development via the syncytial blastoderm	43	0	0.26	1
GO:0001701	in utero embryonic development	258	0	1.56	1
GO:0001702	gastrulation with mouth forming second	20	0	0.12	1
GO:0001703	gastrulation with mouth forming first	6	0	0.04	1
GO:0001704	formation of primary germ layer	75	0	0.45	1
GO:0001705	ectoderm formation	2	0	0.01	1
GO:0001706	endoderm formation	28	0	0.17	1
GO:0001707	mesoderm formation	47	0	0.28	1
GO:0001708	cell fate specification	74	0	0.45	1
GO:0001709	cell fate determination	54	0	0.33	1
GO:0001710	mesodermal cell fate commitment	13	0	0.08	1
GO:0001711	endodermal cell fate commitment	6	0	0.04	1
GO:0001712	ectodermal cell fate commitment	2	0	0.01	1
GO:0001713	ectodermal cell fate determination	2	0	0.01	1
GO:0001714	endodermal cell fate specification	2	0	0.01	1
GO:0001731	formation of translation preinitiation complex	8	0	0.05	1
GO:0001732	formation of cytoplasmic translation initiation complex	17	0	0.1	1
GO:0001736	establishment of planar polarity	74	0	0.45	1
GO:0001737	establishment of imaginal disc-derived wing hair orientation	8	0	0.05	1
GO:0001738	morphogenesis of a polarized epithelium	98	0	0.59	1
GO:0001742	oenocyte differentiation	3	0	0.02	1
GO:0001743	lens placode formation	1	0	0.01	1
GO:0001745	compound eye morphogenesis	70	0	0.42	1
GO:0001746	Bolwig's organ morphogenesis	2	0	0.01	1
GO:0001751	compound eye photoreceptor cell differentiation	49	0	0.3	1
GO:0001752	compound eye photoreceptor fate commitment	10	0	0.06	1
GO:0001755	neural crest cell migration	23	0	0.14	1
GO:0001756	somitogenesis	52	0	0.32	1
GO:0001757	somite specification	3	0	0.02	1
GO:0001759	organ induction	5	0	0.03	1
GO:0001762	beta-alanine transport	1	0	0.01	1
GO:0001763	morphogenesis of a branching structure	119	0	0.72	1
GO:0001764	neuron migration	133	0	0.81	1
GO:0001765	membrane raft assembly	9	0	0.05	1
GO:0001767	establishment of lymphocyte polarity	3	0	0.02	1
GO:0001768	establishment of T cell polarity	3	0	0.02	1
GO:0001771	immunological synapse formation	1	0	0.01	1
GO:0001773	myeloid dendritic cell activation	16	0	0.1	1
GO:0001774	microglial cell activation	13	0	0.08	1
GO:0001776	leukocyte homeostasis	34	0	0.21	1
GO:0001777	T cell homeostatic proliferation	1	0	0.01	1
GO:0001778	plasma membrane repair	11	0	0.07	1
GO:0001779	natural killer cell differentiation	9	0	0.05	1
GO:0001780	neutrophil homeostasis	5	0	0.03	1
GO:0001781	neutrophil apoptotic process	4	0	0.02	1
GO:0001782	B cell homeostasis	13	0	0.08	1
GO:0001783	B cell apoptotic process	11	0	0.07	1
GO:0001787	natural killer cell proliferation	3	0	0.02	1
GO:0001806	type IV hypersensitivity	1	0	0.01	1
GO:0001807	regulation of type IV hypersensitivity	1	0	0.01	1
GO:0001818	negative regulation of cytokine production	128	0	0.78	1
GO:0001820	serotonin secretion	7	0	0.04	1
GO:0001821	histamine secretion	7	0	0.04	1
GO:0001822	kidney development	216	0	1.31	1
GO:0001823	mesonephros development	49	0	0.3	1
GO:0001824	blastocyst development	68	0	0.41	1
GO:0001825	blastocyst formation	23	0	0.14	1
GO:0001826	inner cell mass cell differentiation	5	0	0.03	1
GO:0001827	inner cell mass cell fate commitment	4	0	0.02	1
GO:0001828	inner cell mass cellular morphogenesis	2	0	0.01	1
GO:0001829	trophectodermal cell differentiation	5	0	0.03	1
GO:0001832	blastocyst growth	16	0	0.1	1
GO:0001833	inner cell mass cell proliferation	10	0	0.06	1
GO:0001834	trophectodermal cell proliferation	2	0	0.01	1
GO:0001835	blastocyst hatching	15	0	0.09	1
GO:0001836	release of cytochrome c from mitochondria	30	0	0.18	1
GO:0001837	epithelial to mesenchymal transition	100	0	0.61	1
GO:0001838	embryonic epithelial tube formation	85	0	0.52	1
GO:0001839	neural plate morphogenesis	2	0	0.01	1
GO:0001840	neural plate development	7	0	0.04	1
GO:0001841	neural tube formation	77	0	0.47	1
GO:0001842	neural fold formation	5	0	0.03	1
GO:0001843	neural tube closure	63	0	0.38	1
GO:0001865	NK T cell differentiation	5	0	0.03	1
GO:0001866	NK T cell proliferation	1	0	0.01	1
GO:0001869	negative regulation of complement activation, lectin pathway	1	0	0.01	1
GO:0001878	response to yeast	5	0	0.03	1
GO:0001879	detection of yeast	1	0	0.01	1
GO:0001880	Mullerian duct regression	1	0	0.01	1
GO:0001885	endothelial cell development	40	0	0.24	1
GO:0001886	endothelial cell morphogenesis	8	0	0.05	1
GO:0001887	selenium compound metabolic process	1	0	0.01	1
GO:0001890	placenta development	76	0	0.46	1
GO:0001892	embryonic placenta development	51	0	0.31	1
GO:0001893	maternal placenta development	11	0	0.07	1
GO:0001894	tissue homeostasis	180	0	1.09	1
GO:0001895	retina homeostasis	55	0	0.33	1
GO:0001897	cytolysis by symbiont of host cells	1	0	0.01	1
GO:0001907	killing by symbiont of host cells	1	0	0.01	1
GO:0001911	negative regulation of leukocyte mediated cytotoxicity	6	0	0.04	1
GO:0001919	regulation of receptor recycling	17	0	0.1	1
GO:0001920	negative regulation of receptor recycling	3	0	0.02	1
GO:0001921	positive regulation of receptor recycling	8	0	0.05	1
GO:0001922	B-1 B cell homeostasis	1	0	0.01	1
GO:0001923	B-1 B cell differentiation	2	0	0.01	1
GO:0001927	exocyst assembly	1	0	0.01	1
GO:0001928	regulation of exocyst assembly	1	0	0.01	1
GO:0001934	positive regulation of protein phosphorylation	324	0	1.96	1
GO:0001935	endothelial cell proliferation	82	0	0.5	1
GO:0001936	regulation of endothelial cell proliferation	68	0	0.41	1
GO:0001937	negative regulation of endothelial cell proliferation	24	0	0.15	1
GO:0001938	positive regulation of endothelial cell proliferation	39	0	0.24	1
GO:0001941	postsynaptic membrane organization	50	0	0.3	1
GO:0001942	hair follicle development	55	0	0.33	1
GO:0001945	lymph vessel development	40	0	0.24	1
GO:0001946	lymphangiogenesis	10	0	0.06	1
GO:0001947	heart looping	52	0	0.32	1
GO:0001949	sebaceous gland cell differentiation	1	0	0.01	1
GO:0001951	intestinal D-glucose absorption	2	0	0.01	1
GO:0001953	negative regulation of cell-matrix adhesion	36	0	0.22	1
GO:0001955	blood vessel maturation	1	0	0.01	1
GO:0001956	positive regulation of neurotransmitter secretion	13	0	0.08	1
GO:0001958	endochondral ossification	14	0	0.08	1
GO:0001959	regulation of cytokine-mediated signaling pathway	62	0	0.38	1
GO:0001960	negative regulation of cytokine-mediated signaling pathway	36	0	0.22	1
GO:0001961	positive regulation of cytokine-mediated signaling pathway	20	0	0.12	1
GO:0001963	synaptic transmission, dopaminergic	38	0	0.23	1
GO:0001964	startle response	21	0	0.13	1
GO:0001966	thigmotaxis	4	0	0.02	1
GO:0001967	suckling behavior	7	0	0.04	1
GO:0001973	G protein-coupled adenosine receptor signaling pathway	6	0	0.04	1
GO:0001974	blood vessel remodeling	23	0	0.14	1
GO:0001975	response to amphetamine	13	0	0.08	1
GO:0001976	nervous system process involved in regulation of systemic arterial blood pressure	9	0	0.05	1
GO:0001977	renal system process involved in regulation of blood volume	10	0	0.06	1
GO:0001978	regulation of systemic arterial blood pressure by carotid sinus baroreceptor feedback	5	0	0.03	1
GO:0001982	baroreceptor response to decreased systemic arterial blood pressure	4	0	0.02	1
GO:0001983	baroreceptor response to increased systemic arterial blood pressure	1	0	0.01	1
GO:0001985	negative regulation of heart rate involved in baroreceptor response to increased systemic arterial blood pressure	1	0	0.01	1
GO:0001987	vasoconstriction of artery involved in baroreceptor response to lowering of systemic arterial blood pressure	1	0	0.01	1
GO:0001988	positive regulation of heart rate involved in baroreceptor response to decreased systemic arterial blood pressure	3	0	0.02	1
GO:0001990	regulation of systemic arterial blood pressure by hormone	27	0	0.16	1
GO:0001991	regulation of systemic arterial blood pressure by circulatory renin-angiotensin	3	0	0.02	1
GO:0001992	regulation of systemic arterial blood pressure by vasopressin	5	0	0.03	1
GO:0001993	regulation of systemic arterial blood pressure by norepinephrine-epinephrine	3	0	0.02	1
GO:0001994	norepinephrine-epinephrine vasoconstriction involved in regulation of systemic arterial blood pressure	1	0	0.01	1
GO:0001996	positive regulation of heart rate by epinephrine-norepinephrine	3	0	0.02	1
GO:0001997	positive regulation of the force of heart contraction by epinephrine-norepinephrine	2	0	0.01	1
GO:0001998	angiotensin-mediated vasoconstriction involved in regulation of systemic arterial blood pressure	1	0	0.01	1
GO:0001999	renal response to blood flow involved in circulatory renin-angiotensin regulation of systemic arterial blood pressure	2	0	0.01	1
GO:0002001	renin secretion into blood stream	2	0	0.01	1
GO:0002002	regulation of angiotensin levels in blood	1	0	0.01	1
GO:0002003	angiotensin maturation	1	0	0.01	1
GO:0002009	morphogenesis of an epithelium	406	0	2.46	1
GO:0002011	morphogenesis of an epithelial sheet	50	0	0.3	1
GO:0002016	regulation of blood volume by renin-angiotensin	1	0	0.01	1
GO:0002017	regulation of blood volume by renal aldosterone	2	0	0.01	1
GO:0002019	regulation of renal output by angiotensin	1	0	0.01	1
GO:0002023	reduction of food intake in response to dietary excess	5	0	0.03	1
GO:0002026	regulation of the force of heart contraction	9	0	0.05	1
GO:0002027	regulation of heart rate	43	0	0.26	1
GO:0002028	regulation of sodium ion transport	38	0	0.23	1
[truncated: 11,803 more rows]

## Sheet: CC
GO.ID	Term	Annotated	Significant	Expected	raw.p.value
GO:0005576	extracellular region	2385	32	15.05	1.4e-05
GO:0017109	glutamate-cysteine ligase complex	6	2	0.04	0.00058
GO:0005615	extracellular space	1311	18	8.27	0.00128
GO:0031012	extracellular matrix	440	9	2.78	0.00183
GO:0030312	external encapsulating structure	458	9	2.89	0.00241
GO:0071944	cell periphery	4267	40	26.93	0.00278
GO:0062023	collagen-containing extracellular matrix	308	7	1.94	0.00334
GO:0001411	hyphal tip	2	1	0.01	0.01258
GO:0030133	transport vesicle	324	6	2.04	0.01669
GO:0005604	basement membrane	158	4	1	0.01781
GO:0005823	central plaque of spindle pole body	3	1	0.02	0.01882
GO:0005861	troponin complex	3	1	0.02	0.01882
GO:0045298	tubulin complex	3	1	0.02	0.01882
GO:0097356	perinucleolar compartment	3	1	0.02	0.01882
GO:0005637	nuclear inner membrane	36	2	0.23	0.02161
GO:1990816	vacuole-mitochondrion membrane contact site	4	1	0.03	0.02501
GO:0044295	axonal growth cone	42	2	0.27	0.02882
GO:0016324	apical plasma membrane	471	7	2.97	0.02939
GO:0005816	spindle pole body	5	1	0.03	0.03117
GO:0030868	smooth endoplasmic reticulum membrane	5	1	0.03	0.03117
GO:0031527	filopodium membrane	5	1	0.03	0.03117
GO:0071683	sensory dendrite	5	1	0.03	0.03117
GO:1905286	serine-type peptidase complex	5	1	0.03	0.03117
GO:1905370	serine-type endopeptidase complex	5	1	0.03	0.03117
GO:0005581	collagen trimer	119	3	0.75	0.03947
GO:0005886	plasma membrane	3816	32	24.09	0.04293
GO:0016460	myosin II complex	8	1	0.05	0.0494
GO:0000324	fungal-type vacuole	9	1	0.06	0.05541
GO:0000329	fungal-type vacuole membrane	9	1	0.06	0.05541
GO:0005955	calcineurin complex	9	1	0.06	0.05541
GO:0031094	platelet dense tubular network	9	1	0.06	0.05541
GO:0042151	nematocyst	9	1	0.06	0.05541
GO:0043020	NADPH oxidase complex	9	1	0.06	0.05541
GO:0045177	apical part of cell	565	7	3.57	0.06617
GO:0042025	host cell nucleus	11	1	0.07	0.0673
GO:0051286	cell tip	11	1	0.07	0.0673
GO:0060187	cell pole	11	1	0.07	0.0673
GO:0000322	storage vacuole	12	1	0.08	0.07319
GO:0044754	autolysosome	12	1	0.08	0.07319
GO:0031088	platelet dense granule membrane	13	1	0.08	0.07904
GO:0030427	site of polarized growth	162	3	1.02	0.08291
GO:0005767	secondary lysosome	14	1	0.09	0.08486
GO:0005865	striated muscle thin filament	14	1	0.09	0.08486
GO:0033647	host intracellular organelle	14	1	0.09	0.08486
GO:0033648	host intracellular membrane-bounded organelle	14	1	0.09	0.08486
GO:0042827	platelet dense granule	14	1	0.09	0.08486
GO:0005874	microtubule	483	6	3.05	0.08495
GO:0005641	nuclear envelope lumen	15	1	0.09	0.09064
GO:0034706	sodium channel complex	15	1	0.09	0.09064
GO:0036379	myofilament	16	1	0.1	0.09639
GO:0030658	transport vesicle membrane	179	3	1.13	0.10401
GO:0098590	plasma membrane region	1292	12	8.15	0.11299
GO:0032585	multivesicular body membrane	20	1	0.13	0.11901
GO:0099513	polymeric cytoskeletal fiber	556	6	3.51	0.13925
GO:0005640	nuclear outer membrane	25	1	0.16	0.14651
GO:0030430	host cell cytoplasm	26	1	0.16	0.1519
GO:0045202	synapse	1238	11	7.81	0.15646
GO:0098690	glycinergic synapse	27	1	0.17	0.15726
GO:0009986	cell surface	584	6	3.69	0.1636
GO:0005790	smooth endoplasmic reticulum	29	1	0.18	0.16789
GO:0033646	host intracellular part	30	1	0.19	0.17315
GO:0043656	host intracellular region	30	1	0.19	0.17315
GO:0044232	organelle membrane contact site	32	1	0.2	0.18357
GO:0043025	neuronal cell body	480	5	3.03	0.18651
GO:0033643	host cell part	34	1	0.21	0.19387
GO:0097060	synaptic membrane	363	4	2.29	0.19662
GO:0099512	supramolecular fiber	754	7	4.76	0.19847
GO:0099503	secretory vesicle	491	5	3.1	0.19852
GO:0099081	supramolecular polymer	759	7	4.79	0.20291
GO:0031045	dense core granule	37	1	0.23	0.20907
GO:0055037	recycling endosome	141	2	0.89	0.22351
GO:0031901	early endosome membrane	142	2	0.9	0.22583
GO:0030426	growth cone	143	2	0.9	0.22816
GO:0008287	protein serine/threonine phosphatase complex	41	1	0.26	0.2289
GO:1903293	phosphatase complex	41	1	0.26	0.2289
GO:0070062	extracellular exosome	519	5	3.28	0.23024
GO:0005903	brush border	145	2	0.92	0.23282
GO:0005771	multivesicular body	42	1	0.27	0.23378
GO:0043209	myelin sheath	42	1	0.27	0.23378
GO:0044297	cell body	525	5	3.31	0.23723
GO:1903561	extracellular vesicle	527	5	3.33	0.23957
GO:0005783	endoplasmic reticulum	1507	12	9.51	0.24011
GO:0018995	host cellular component	46	1	0.29	0.253
GO:0043230	extracellular organelle	539	5	3.4	0.25376
GO:0065010	extracellular membrane-bounded organelle	539	5	3.4	0.25376
GO:0005796	Golgi lumen	48	1	0.3	0.26243
GO:0005901	caveola	48	1	0.3	0.26243
GO:0043202	lysosomal lumen	48	1	0.3	0.26243
GO:0043204	perikaryon	159	2	1	0.26554
GO:0005795	Golgi stack	161	2	1.02	0.27022
GO:0030054	cell junction	1706	13	10.77	0.27751
GO:0008021	synaptic vesicle	171	2	1.08	0.29362
GO:0055038	recycling endosome membrane	57	1	0.36	0.30342
GO:0016529	sarcoplasmic reticulum	58	1	0.37	0.30783
GO:0016459	myosin complex	59	1	0.37	0.31222
GO:0045171	intercellular bridge	59	1	0.37	0.31222
GO:0070382	exocytic vesicle	186	2	1.17	0.32851
GO:0036477	somatodendritic compartment	747	6	4.71	0.33264
GO:0005775	vacuolar lumen	65	1	0.41	0.33796
GO:0016528	sarcoplasm	65	1	0.41	0.33796
GO:0000323	lytic vacuole	610	5	3.85	0.34115
GO:0098982	GABA-ergic synapse	66	1	0.42	0.34216
GO:0098852	lytic vacuole membrane	328	3	2.07	0.34256
GO:0030141	secretory granule	331	3	2.09	0.34775
GO:0098685	Schaffer collateral - CA1 synapse	68	1	0.43	0.35047
GO:0044853	plasma membrane raft	70	1	0.44	0.35868
GO:0005802	trans-Golgi network	209	2	1.32	0.38106
GO:0120111	neuron projection cytoplasm	76	1	0.48	0.3827
GO:0005892	acetylcholine-gated channel complex	78	1	0.49	0.39051
GO:0098862	cluster of actin-based cell projections	214	2	1.35	0.39227
GO:0005776	autophagosome	79	1	0.5	0.39437
GO:0030175	filopodium	84	1	0.53	0.41335
GO:0045121	membrane raft	231	2	1.46	0.42968
GO:0098857	membrane microdomain	231	2	1.46	0.42968
GO:0019897	extrinsic component of plasma membrane	89	1	0.56	0.43173
GO:1905369	endopeptidase complex	89	1	0.56	0.43173
GO:0031970	organelle envelope lumen	90	1	0.57	0.43534
GO:0005770	late endosome	234	2	1.48	0.43616
GO:0031965	nuclear membrane	235	2	1.48	0.43832
GO:0030672	synaptic vesicle membrane	92	1	0.58	0.44249
GO:0099501	exocytic vesicle membrane	92	1	0.58	0.44249
GO:0014069	postsynaptic density	240	2	1.51	0.44901
GO:0150034	distal axon	241	2	1.52	0.45113
GO:0005774	vacuolar membrane	392	3	2.47	0.45151
GO:0099572	postsynaptic specialization	244	2	1.54	0.45748
GO:0032279	asymmetric synapse	245	2	1.55	0.45959
GO:0031526	brush border membrane	99	1	0.62	0.4668
GO:0098794	postsynapse	557	4	3.52	0.46913
GO:0005773	vacuole	712	5	4.49	0.46925
GO:1990204	oxidoreductase complex	101	1	0.64	0.47356
GO:0099080	supramolecular complex	1034	7	6.53	0.48074
GO:0030659	cytoplasmic vesicle membrane	882	6	5.57	0.48567
GO:0005635	nuclear envelope	414	3	2.61	0.48742
GO:0031594	neuromuscular junction	106	1	0.67	0.49007
GO:0098984	neuron to neuron synapse	265	2	1.67	0.50071
GO:0012506	vesicle membrane	908	6	5.73	0.51433
GO:0098793	presynapse	431	3	2.72	0.5144
GO:0034702	monoatomic ion channel complex	273	2	1.72	0.5166
GO:0010008	endosome membrane	438	3	2.76	0.5253
GO:0045211	postsynaptic membrane	278	2	1.75	0.52636
GO:0005764	lysosome	601	4	3.79	0.52892
GO:0031985	Golgi cisterna	121	1	0.76	0.53661
GO:1905368	peptidase complex	125	1	0.79	0.54829
GO:0005912	adherens junction	128	1	0.81	0.55686
GO:0034703	cation channel complex	135	1	0.85	0.57623
GO:0005856	cytoskeleton	1941	12	12.25	0.57686
GO:0030667	secretory granule membrane	137	1	0.86	0.58161
GO:0031902	late endosome membrane	137	1	0.86	0.58161
GO:0110165	cellular anatomical entity	15127	96	95.48	0.5904
GO:0072686	mitotic spindle	141	1	0.89	0.59217
GO:0005789	endoplasmic reticulum membrane	820	5	5.18	0.59589
GO:0005765	lysosomal membrane	319	2	2.01	0.60135
GO:0098827	endoplasmic reticulum subcompartment	826	5	5.21	0.60245
GO:0016020	membrane	6621	41	41.79	0.60331
GO:0005769	early endosome	330	2	2.08	0.61991
GO:0031253	cell projection membrane	331	2	2.09	0.62157
GO:0015629	actin cytoskeleton	332	2	2.1	0.62322
GO:1902495	transmembrane transporter complex	332	2	2.1	0.62322
GO:0042175	nuclear outer membrane-endoplasmic reticulum membrane network	851	5	5.37	0.62914
GO:0031982	vesicle	2185	13	13.79	0.63551
GO:1990351	transporter complex	348	2	2.2	0.64886
GO:0098791	Golgi apparatus subcompartment	350	2	2.21	0.65197
GO:0031968	organelle outer membrane	166	1	1.05	0.65244
GO:0019867	outer membrane	167	1	1.05	0.65466
GO:0000139	Golgi membrane	530	3	3.35	0.6551
GO:0009897	external side of plasma membrane	169	1	1.07	0.65905
GO:0098797	plasma membrane protein complex	357	2	2.25	0.66268
GO:0015630	microtubule cytoskeleton	1241	7	7.83	0.67647
GO:0030017	sarcomere	178	1	1.12	0.67815
GO:0098802	plasma membrane signaling receptor complex	178	1	1.12	0.67815
GO:0019898	extrinsic component of membrane	188	1	1.19	0.69813
GO:0030016	myofibril	190	1	1.2	0.70197
GO:0043005	neuron projection	1276	7	8.05	0.70478
GO:0019866	organelle inner membrane	390	2	2.46	0.70966
GO:0043292	contractile fiber	197	1	1.24	0.71506
GO:0098858	actin-based cell projection	200	1	1.26	0.72049
GO:0031984	organelle subcompartment	1135	6	7.16	0.73075
GO:0031410	cytoplasmic vesicle	1735	9	10.95	0.78048
GO:0097708	intracellular vesicle	1738	9	10.97	0.78223
GO:0005768	endosome	853	4	5.38	0.79384
GO:0098978	glutamatergic synapse	264	1	1.67	0.81478
GO:0098552	side of membrane	274	1	1.73	0.82634
GO:0012505	endomembrane system	3580	19	22.6	0.83855
GO:0032838	plasma membrane bounded cell projection cytoplasm	292	1	1.84	0.84538
GO:0005794	Golgi apparatus	1319	6	8.33	0.8496
GO:0098588	bounding membrane of organelle	1696	8	10.7	0.85295
GO:0005667	transcription regulator complex	307	1	1.94	0.85966
GO:0030425	dendrite	545	2	3.44	0.86332
GO:0097447	dendritic tree	546	2	3.45	0.86401
GO:0031252	cell leading edge	333	1	2.1	0.88138
GO:0043235	receptor complex	335	1	2.11	0.88291
GO:0005938	cell cortex	336	1	2.12	0.88367
GO:0005819	spindle	342	1	2.16	0.8881
GO:0099568	cytoplasmic region	360	1	2.27	0.90042
GO:0030424	axon	608	2	3.84	0.9012
GO:0098796	membrane protein complex	839	3	5.3	0.90529
GO:0005911	cell-cell junction	419	1	2.64	0.93213
GO:0120025	plasma membrane bounded cell projection	2137	9	13.49	0.93594
GO:0000785	chromatin	463	1	2.92	0.94906
GO:0031967	organelle envelope	994	3	6.27	0.95482
GO:0031975	envelope	998	3	6.3	0.95571
GO:0042995	cell projection	2247	9	14.18	0.9566
GO:0032993	protein-DNA complex	512	1	3.23	0.96303
GO:0070161	anchoring junction	559	1	3.53	0.97284
GO:0048471	perinuclear region of cytoplasm	567	1	3.58	0.97424
GO:1902494	catalytic complex	1591	5	10.04	0.97751
GO:0005739	mitochondrion	1464	4	9.24	0.986
GO:0043228	non-membrane-bounded organelle	3710	15	23.42	0.98665
GO:0043232	intracellular non-membrane-bounded organelle	3710	15	23.42	0.98665
GO:0005815	microtubule organizing center	693	1	4.37	0.98879
GO:0005730	nucleolus	708	1	4.47	0.98985
GO:0031090	organelle membrane	2907	10	18.35	0.993
GO:0140535	intracellular protein-containing complex	856	1	5.4	0.99622
GO:0005694	chromosome	950	1	6	0.99799
GO:0032991	protein-containing complex	4483	15	28.3	0.99948
GO:0005829	cytosol	3036	7	19.16	0.99985
GO:0005737	cytoplasm	10002	46	63.13	0.99989
GO:0031981	nuclear lumen	2695	5	17.01	0.99994
GO:0005654	nucleoplasm	2289	3	14.45	0.99998
GO:0070013	intracellular organelle lumen	3344	6	21.11	0.99999
GO:0031974	membrane-enclosed lumen	3345	6	21.11	0.99999
GO:0043233	organelle lumen	3345	6	21.11	0.99999
GO:0043229	intracellular organelle	10653	45	67.24	1
GO:0043226	organelle	11039	46	69.67	1
GO:0005634	nucleus	5479	11	34.58	1
GO:0043231	intracellular membrane-bounded organelle	9486	32	59.87	1
GO:0005622	intracellular anatomical structure	12182	50	76.89	1
GO:0043227	membrane-bounded organelle	10183	33	64.27	1
GO:0005575	cellular_component	15210	96	96	1
GO:0000015	phosphopyruvate hydratase complex	5	0	0.03	1
GO:0000109	nucleotide-excision repair complex	14	0	0.09	1
GO:0000110	nucleotide-excision repair factor 1 complex	3	0	0.02	1
GO:0000111	nucleotide-excision repair factor 2 complex	2	0	0.01	1
GO:0000112	nucleotide-excision repair factor 3 complex	1	0	0.01	1
GO:0000118	histone deacetylase complex	72	0	0.45	1
GO:0000120	RNA polymerase I transcription regulator complex	5	0	0.03	1
GO:0000123	histone acetyltransferase complex	87	0	0.55	1
GO:0000124	SAGA complex	29	0	0.18	1
GO:0000126	transcription factor TFIIIB complex	3	0	0.02	1
GO:0000127	transcription factor TFIIIC complex	5	0	0.03	1
GO:0000131	incipient cellular bud site	4	0	0.03	1
GO:0000137	Golgi cis cisterna	5	0	0.03	1
GO:0000138	Golgi trans cisterna	10	0	0.06	1
GO:0000142	cellular bud neck contractile ring	2	0	0.01	1
GO:0000145	exocyst	13	0	0.08	1
GO:0000148	1,3-beta-D-glucan synthase complex	1	0	0.01	1
GO:0000151	ubiquitin ligase complex	273	0	1.72	1
GO:0000152	nuclear ubiquitin ligase complex	34	0	0.21	1
GO:0000153	cytoplasmic ubiquitin ligase complex	11	0	0.07	1
GO:0000159	protein phosphatase type 2A complex	10	0	0.06	1
GO:0000164	protein phosphatase type 1 complex	12	0	0.08	1
GO:0000172	ribonuclease MRP complex	7	0	0.04	1
GO:0000176	nuclear exosome (RNase complex)	17	0	0.11	1
GO:0000177	cytoplasmic exosome (RNase complex)	16	0	0.1	1
GO:0000178	exosome (RNase complex)	26	0	0.16	1
GO:0000214	tRNA-intron endonuclease complex	5	0	0.03	1
GO:0000220	vacuolar proton-transporting V-type ATPase, V0 domain	9	0	0.06	1
GO:0000221	vacuolar proton-transporting V-type ATPase, V1 domain	6	0	0.04	1
GO:0000228	nuclear chromosome	171	0	1.08	1
GO:0000235	astral microtubule	4	0	0.03	1
GO:0000242	pericentriolar material	20	0	0.13	1
GO:0000243	commitment complex	5	0	0.03	1
GO:0000262	mitochondrial chromosome	1	0	0.01	1
GO:0000274	mitochondrial proton-transporting ATP synthase, stator stalk	3	0	0.02	1
GO:0000275	mitochondrial proton-transporting ATP synthase complex, catalytic sector F(1)	2	0	0.01	1
GO:0000276	mitochondrial proton-transporting ATP synthase complex, coupling factor F(o)	7	0	0.04	1
GO:0000307	cyclin-dependent protein kinase holoenzyme complex	17	0	0.11	1
GO:0000308	cytoplasmic cyclin-dependent protein kinase holoenzyme complex	3	0	0.02	1
GO:0000313	organellar ribosome	81	0	0.51	1
GO:0000314	organellar small ribosomal subunit	28	0	0.18	1
GO:0000315	organellar large ribosomal subunit	55	0	0.35	1
GO:0000325	plant-type vacuole	10	0	0.06	1
GO:0000326	protein storage vacuole	1	0	0.01	1
GO:0000331	contractile vacuole	5	0	0.03	1
GO:0000346	transcription export complex	10	0	0.06	1
GO:0000347	THO complex	6	0	0.04	1
GO:0000399	cellular bud neck septin structure	1	0	0.01	1
GO:0000407	phagophore assembly site	39	0	0.25	1
GO:0000408	EKC/KEOPS complex	5	0	0.03	1
GO:0000421	autophagosome membrane	29	0	0.18	1
GO:0000428	DNA-directed RNA polymerase complex	103	0	0.65	1
GO:0000438	core TFIIH complex portion of holo TFIIH complex	3	0	0.02	1
GO:0000439	transcription factor TFIIH core complex	9	0	0.06	1
GO:0000444	MIS12/MIND type complex	1	0	0.01	1
GO:0000445	THO complex part of transcription export complex	4	0	0.03	1
GO:0000500	RNA polymerase I upstream activating factor complex	1	0	0.01	1
GO:0000502	proteasome complex	65	0	0.41	1
GO:0000506	glycosylphosphatidylinositol-N-acetylglucosaminyltransferase (GPI-GnT) complex	8	0	0.05	1
GO:0000775	chromosome, centromeric region	178	0	1.12	1
GO:0000776	kinetochore	128	0	0.81	1
GO:0000779	condensed chromosome, centromeric region	134	0	0.85	1
GO:0000781	chromosome, telomeric region	101	0	0.64	1
GO:0000782	telomere cap complex	4	0	0.03	1
GO:0000783	nuclear telomere cap complex	4	0	0.03	1
GO:0000786	nucleosome	32	0	0.2	1
GO:0000791	euchromatin	42	0	0.27	1
GO:0000792	heterochromatin	45	0	0.28	1
GO:0000793	condensed chromosome	198	0	1.25	1
GO:0000794	condensed nuclear chromosome	46	0	0.29	1
GO:0000795	synaptonemal complex	16	0	0.1	1
GO:0000796	condensin complex	8	0	0.05	1
GO:0000800	lateral element	4	0	0.03	1
GO:0000801	central element	3	0	0.02	1
GO:0000802	transverse filament	1	0	0.01	1
GO:0000803	sex chromosome	15	0	0.09	1
GO:0000805	X chromosome	4	0	0.03	1
GO:0000806	Y chromosome	1	0	0.01	1
GO:0000808	origin recognition complex	6	0	0.04	1
GO:0000811	GINS complex	5	0	0.03	1
GO:0000812	Swr1 complex	20	0	0.13	1
GO:0000813	ESCRT I complex	6	0	0.04	1
GO:0000814	ESCRT II complex	3	0	0.02	1
GO:0000815	ESCRT III complex	8	0	0.05	1
GO:0000835	ER ubiquitin ligase complex	6	0	0.04	1
GO:0000836	Hrd1p ubiquitin ligase complex	4	0	0.03	1
GO:0000837	Doa10p ubiquitin ligase complex	1	0	0.01	1
GO:0000839	Hrd1p ubiquitin ligase ERAD-L complex	2	0	0.01	1
GO:0000922	spindle pole	153	0	0.97	1
GO:0000923	equatorial microtubule organizing center	7	0	0.04	1
GO:0000930	gamma-tubulin complex	13	0	0.08	1
GO:0000931	gamma-tubulin ring complex	6	0	0.04	1
GO:0000932	P-body	72	0	0.45	1
GO:0000935	division septum	1	0	0.01	1
GO:0000938	GARP complex	6	0	0.04	1
GO:0000939	inner kinetochore	7	0	0.04	1
GO:0000940	outer kinetochore	11	0	0.07	1
GO:0000943	retrotransposon nucleocapsid	2	0	0.01	1
GO:0000974	Prp19 complex	13	0	0.08	1
GO:0001400	mating projection base	1	0	0.01	1
GO:0001401	SAM complex	6	0	0.04	1
GO:0001405	PAM complex, Tim23 associated import motor	1	0	0.01	1
GO:0001518	voltage-gated sodium channel complex	4	0	0.03	1
GO:0001520	outer dense fiber	4	0	0.03	1
GO:0001527	microfibril	11	0	0.07	1
GO:0001533	cornified envelope	4	0	0.03	1
GO:0001534	radial spoke	4	0	0.03	1
GO:0001535	radial spoke head	1	0	0.01	1
GO:0001650	fibrillar center	90	0	0.57	1
GO:0001651	dense fibrillar component	1	0	0.01	1
GO:0001652	granular component	5	0	0.03	1
GO:0001669	acrosomal vesicle	49	0	0.31	1
GO:0001673	male germ cell nucleus	5	0	0.03	1
GO:0001674	female germ cell nucleus	3	0	0.02	1
GO:0001725	stress fiber	31	0	0.2	1
GO:0001726	ruffle	103	0	0.65	1
GO:0001739	sex chromatin	4	0	0.03	1
GO:0001740	Barr body	3	0	0.02	1
GO:0001741	XY body	7	0	0.04	1
GO:0001750	photoreceptor outer segment	61	0	0.39	1
GO:0001772	immunological synapse	14	0	0.09	1
GO:0001891	phagocytic cup	11	0	0.07	1
GO:0001917	photoreceptor inner segment	53	0	0.33	1
GO:0001931	uropod	1	0	0.01	1
GO:0001939	female pronucleus	3	0	0.02	1
GO:0001940	male pronucleus	2	0	0.01	1
GO:0002079	inner acrosomal membrane	2	0	0.01	1
GO:0002080	acrosomal membrane	13	0	0.08	1
GO:0002081	outer acrosomal membrane	8	0	0.05	1
GO:0002096	polkadots	1	0	0.01	1
GO:0002102	podosome	16	0	0.1	1
GO:0002116	semaphorin receptor complex	10	0	0.06	1
GO:0002133	polycystin complex	6	0	0.04	1
GO:0002139	stereocilia coupling link	12	0	0.08	1
GO:0002140	stereocilia tip link	1	0	0.01	1
GO:0002141	stereocilia ankle link	12	0	0.08	1
GO:0002142	stereocilia ankle link complex	12	0	0.08	1
GO:0002144	cytosolic tRNA wobble base thiouridylase complex	1	0	0.01	1
GO:0002169	3-methylcrotonyl-CoA carboxylase complex, mitochondrial	3	0	0.02	1
GO:0002177	manchette	18	0	0.11	1
GO:0002178	palmitoyltransferase complex	4	0	0.03	1
GO:0002189	ribose phosphate diphosphokinase complex	3	0	0.02	1
GO:0002193	MAML1-RBP-Jkappa- ICN1 complex	2	0	0.01	1
GO:0002197	xanthine dehydrogenase complex	1	0	0.01	1
GO:0002199	zona pellucida receptor complex	3	0	0.02	1
GO:0002944	cyclin K-CDK12 complex	1	0	0.01	1
GO:0002945	cyclin K-CDK13 complex	1	0	0.01	1
GO:0002947	tumor necrosis factor receptor superfamily complex	1	0	0.01	1
GO:0005577	fibrinogen complex	1	0	0.01	1
GO:0005583	fibrillar collagen trimer	6	0	0.04	1
GO:0005584	collagen type I trimer	2	0	0.01	1
GO:0005586	collagen type III trimer	1	0	0.01	1
GO:0005587	collagen type IV trimer	5	0	0.03	1
GO:0005588	collagen type V trimer	1	0	0.01	1
GO:0005589	collagen type VI trimer	2	0	0.01	1
GO:0005592	collagen type XI trimer	1	0	0.01	1
GO:0005593	FACIT collagen trimer	2	0	0.01	1
GO:0005594	collagen type IX trimer	1	0	0.01	1
GO:0005595	collagen type XII trimer	1	0	0.01	1
GO:0005601	classical-complement-pathway C3/C5 convertase complex	1	0	0.01	1
GO:0005606	laminin-1 complex	11	0	0.07	1
GO:0005607	laminin-2 complex	9	0	0.06	1
GO:0005610	laminin-5 complex	3	0	0.02	1
GO:0005614	interstitial matrix	5	0	0.03	1
GO:0005618	cell wall	6	0	0.04	1
GO:0005628	prospore membrane	1	0	0.01	1
GO:0005638	lamin filament	3	0	0.02	1
GO:0005642	annulate lamellae	10	0	0.06	1
GO:0005643	nuclear pore	96	0	0.61	1
GO:0005652	nuclear lamina	14	0	0.09	1
GO:0005655	nucleolar ribonuclease P complex	5	0	0.03	1
GO:0005656	nuclear pre-replicative complex	2	0	0.01	1
GO:0005657	replication fork	59	0	0.37	1
GO:0005658	alpha DNA polymerase:primase complex	6	0	0.04	1
GO:0005662	DNA replication factor A complex	7	0	0.04	1
GO:0005663	DNA replication factor C complex	6	0	0.04	1
GO:0005664	nuclear origin of replication recognition complex	5	0	0.03	1
GO:0005665	RNA polymerase II, core complex	14	0	0.09	1
GO:0005666	RNA polymerase III complex	18	0	0.11	1
GO:0005668	RNA polymerase transcription factor SL1 complex	3	0	0.02	1
GO:0005669	transcription factor TFIID complex	30	0	0.19	1
GO:0005672	transcription factor TFIIA complex	3	0	0.02	1
GO:0005673	transcription factor TFIIE complex	3	0	0.02	1
GO:0005674	transcription factor TFIIF complex	2	0	0.01	1
GO:0005675	transcription factor TFIIH holo complex	12	0	0.08	1
GO:0005677	chromatin silencing complex	8	0	0.05	1
GO:0005680	anaphase-promoting complex	20	0	0.13	1
GO:0005681	spliceosomal complex	205	0	1.29	1
GO:0005682	U5 snRNP	15	0	0.09	1
GO:0005683	U7 snRNP	4	0	0.03	1
GO:0005684	U2-type spliceosomal complex	102	0	0.64	1
GO:0005685	U1 snRNP	19	0	0.12	1
GO:0005686	U2 snRNP	20	0	0.13	1
GO:0005687	U4 snRNP	8	0	0.05	1
GO:0005688	U6 snRNP	7	0	0.04	1
GO:0005689	U12-type spliceosomal complex	20	0	0.13	1
GO:0005690	U4atac snRNP	2	0	0.01	1
GO:0005697	telomerase holoenzyme complex	20	0	0.13	1
GO:0005700	polytene chromosome	16	0	0.1	1
GO:0005703	polytene chromosome puff	3	0	0.02	1
GO:0005705	polytene chromosome interband	3	0	0.02	1
GO:0005713	recombination nodule	1	0	0.01	1
GO:0005721	pericentric heterochromatin	19	0	0.12	1
GO:0005726	perichromatin fibrils	6	0	0.04	1
GO:0005731	nucleolus organizer region	1	0	0.01	1
GO:0005732	sno(s)RNA-containing ribonucleoprotein complex	20	0	0.13	1
GO:0005736	RNA polymerase I complex	9	0	0.06	1
GO:0005740	mitochondrial envelope	588	0	3.71	1
GO:0005741	mitochondrial outer membrane	140	0	0.88	1
GO:0005742	mitochondrial outer membrane translocase complex	9	0	0.06	1
GO:0005743	mitochondrial inner membrane	352	0	2.22	1
GO:0005744	TIM23 mitochondrial import inner membrane translocase complex	7	0	0.04	1
GO:0005745	m-AAA complex	3	0	0.02	1
GO:0005746	mitochondrial respirasome	61	0	0.39	1
GO:0005747	mitochondrial respiratory chain complex I	35	0	0.22	1
GO:0005749	mitochondrial respiratory chain complex II, succinate dehydrogenase complex (ubiquinone)	4	0	0.03	1
GO:0005750	mitochondrial respiratory chain complex III	9	0	0.06	1
GO:0005751	mitochondrial respiratory chain complex IV	12	0	0.08	1
GO:0005753	mitochondrial proton-transporting ATP synthase complex	10	0	0.06	1
GO:0005756	mitochondrial proton-transporting ATP synthase, central stalk	1	0	0.01	1
GO:0005757	mitochondrial permeability transition pore complex	4	0	0.03	1
GO:0005758	mitochondrial intermembrane space	75	0	0.47	1
GO:0005759	mitochondrial matrix	348	0	2.2	1
GO:0005760	gamma DNA polymerase complex	3	0	0.02	1
GO:0005761	mitochondrial ribosome	81	0	0.51	1
GO:0005762	mitochondrial large ribosomal subunit	55	0	0.35	1
GO:0005763	mitochondrial small ribosomal subunit	28	0	0.18	1
GO:0005766	primary lysosome	40	0	0.25	1
GO:0005777	peroxisome	177	0	1.12	1
GO:0005778	peroxisomal membrane	62	0	0.39	1
GO:0005782	peroxisomal matrix	32	0	0.2	1
GO:0005784	Sec61 translocon complex	4	0	0.03	1
GO:0005785	signal recognition particle receptor complex	3	0	0.02	1
GO:0005786	signal recognition particle, endoplasmic reticulum targeting	10	0	0.06	1
GO:0005787	signal peptidase complex	4	0	0.03	1
GO:0005788	endoplasmic reticulum lumen	150	0	0.95	1
GO:0005791	rough endoplasmic reticulum	67	0	0.42	1
GO:0005793	endoplasmic reticulum-Golgi intermediate compartment	79	0	0.5	1
GO:0005797	Golgi medial cisterna	20	0	0.13	1
GO:0005798	Golgi-associated vesicle	82	0	0.52	1
GO:0005801	cis-Golgi network	44	0	0.28	1
GO:0005811	lipid droplet	75	0	0.47	1
GO:0005813	centrosome	465	0	2.93	1
GO:0005814	centriole	164	0	1.04	1
GO:0005818	aster	4	0	0.03	1
GO:0005826	actomyosin contractile ring	7	0	0.04	1
GO:0005827	polar microtubule	3	0	0.02	1
GO:0005828	kinetochore microtubule	9	0	0.06	1
GO:0005832	chaperonin-containing T-complex	11	0	0.07	1
GO:0005833	hemoglobin complex	2	0	0.01	1
GO:0005834	heterotrimeric G-protein complex	6	0	0.04	1
GO:0005835	fatty acid synthase complex	1	0	0.01	1
GO:0005838	proteasome regulatory particle	21	0	0.13	1
GO:0005839	proteasome core complex	16	0	0.1	1
GO:0005840	ribosome	186	0	1.17	1
GO:0005846	nuclear cap binding complex	4	0	0.03	1
GO:0005847	mRNA cleavage and polyadenylation specificity factor complex	18	0	0.11	1
GO:0005848	mRNA cleavage stimulating factor complex	2	0	0.01	1
GO:0005849	mRNA cleavage factor complex	24	0	0.15	1
GO:0005850	eukaryotic translation initiation factor 2 complex	4	0	0.03	1
GO:0005851	eukaryotic translation initiation factor 2B complex	10	0	0.06	1
GO:0005852	eukaryotic translation initiation factor 3 complex	16	0	0.1	1
GO:0005853	eukaryotic translation elongation factor 1 complex	3	0	0.02	1
GO:0005854	nascent polypeptide-associated complex	2	0	0.01	1
GO:0005858	axonemal dynein complex	89	0	0.56	1
GO:0005859	muscle myosin complex	3	0	0.02	1
GO:0005863	striated muscle myosin thick filament	2	0	0.01	1
GO:0005868	cytoplasmic dynein complex	34	0	0.21	1
GO:0005869	dynactin complex	6	0	0.04	1
GO:0005871	kinesin complex	41	0	0.26	1
GO:0005875	microtubule associated complex	239	0	1.51	1
GO:0005876	spindle microtubule	55	0	0.35	1
GO:0005879	axonemal microtubule	9	0	0.06	1
GO:0005880	nuclear microtubule	1	0	0.01	1
GO:0005881	cytoplasmic microtubule	65	0	0.41	1
GO:0005882	intermediate filament	17	0	0.11	1
GO:0005883	neurofilament	1	0	0.01	1
GO:0005884	actin filament	58	0	0.37	1
GO:0005885	Arp2/3 protein complex	7	0	0.04	1
GO:0005890	sodium:potassium-exchanging ATPase complex	4	0	0.03	1
GO:0005891	voltage-gated calcium channel complex	19	0	0.12	1
GO:0005895	interleukin-5 receptor complex	1	0	0.01	1
GO:0005896	interleukin-6 receptor complex	3	0	0.02	1
GO:0005899	insulin receptor complex	1	0	0.01	1
GO:0005900	oncostatin-M receptor complex	3	0	0.02	1
GO:0005902	microvillus	71	0	0.45	1
GO:0005905	clathrin-coated pit	96	0	0.61	1
GO:0005915	zonula adherens	7	0	0.04	1
GO:0005916	fascia adherens	4	0	0.03	1
GO:0005918	septate junction	42	0	0.27	1
GO:0005919	pleated septate junction	14	0	0.09	1
GO:0005920	smooth septate junction	3	0	0.02	1
GO:0005921	gap junction	20	0	0.13	1
GO:0005923	bicellular tight junction	91	0	0.57	1
GO:0005925	focal adhesion	182	0	1.15	1
GO:0005927	muscle tendon junction	30	0	0.19	1
GO:0005929	cilium	730	0	4.61	1
GO:0005930	axoneme	214	0	1.35	1
GO:0005933	cellular bud	5	0	0.03	1
GO:0005934	cellular bud tip	2	0	0.01	1
GO:0005935	cellular bud neck	5	0	0.03	1
GO:0005937	mating projection	5	0	0.03	1
GO:0005940	septin ring	4	0	0.03	1
GO:0005942	phosphatidylinositol 3-kinase complex	15	0	0.09	1
GO:0005943	phosphatidylinositol 3-kinase complex, class IA	3	0	0.02	1
GO:0005944	phosphatidylinositol 3-kinase complex, class IB	1	0	0.01	1
GO:0005945	6-phosphofructokinase complex	4	0	0.03	1
GO:0005947	mitochondrial alpha-ketoglutarate dehydrogenase complex	5	0	0.03	1
GO:0005948	acetolactate synthase complex	2	0	0.01	1
GO:0005952	cAMP-dependent protein kinase complex	14	0	0.09	1
GO:0005953	CAAX-protein geranylgeranyltransferase complex	2	0	0.01	1
GO:0005956	protein kinase CK2 complex	2	0	0.01	1
GO:0005958	DNA-dependent protein kinase-DNA ligase 4 complex	3	0	0.02	1
GO:0005960	glycine cleavage complex	3	0	0.02	1
GO:0005964	phosphorylase kinase complex	6	0	0.04	1
GO:0005965	protein farnesyltransferase complex	2	0	0.01	1
GO:0005967	mitochondrial pyruvate dehydrogenase complex	4	0	0.03	1
GO:0005968	Rab-protein geranylgeranyltransferase complex	3	0	0.02	1
GO:0005969	serine-pyruvate aminotransferase complex	2	0	0.01	1
GO:0005971	ribonucleoside-diphosphate reductase complex	3	0	0.02	1
GO:0008023	transcription elongation factor complex	45	0	0.28	1
GO:0008024	cyclin/CDK positive transcription elongation factor complex	3	0	0.02	1
GO:0008074	guanylate cyclase complex, soluble	5	0	0.03	1
GO:0008076	voltage-gated potassium channel complex	44	0	0.28	1
GO:0008091	spectrin	6	0	0.04	1
GO:0008180	COP9 signalosome	19	0	0.12	1
GO:0008230	ecdysone receptor holocomplex	2	0	0.01	1
GO:0008231	repressor ecdysone receptor complex	2	0	0.01	1
GO:0008232	activator ecdysone receptor complex	2	0	0.01	1
GO:0008247	1-alkyl-2-acetylglycerophosphocholine esterase complex	1	0	0.01	1
GO:0008250	oligosaccharyltransferase complex	12	0	0.08	1
GO:0008275	gamma-tubulin small complex	6	0	0.04	1
GO:0008278	cohesin complex	5	0	0.03	1
GO:0008282	inward rectifying potassium channel	2	0	0.01	1
GO:0008290	F-actin capping protein complex	3	0	0.02	1
GO:0008303	caspase complex	17	0	0.11	1
GO:0008305	integrin complex	20	0	0.13	1
GO:0008328	ionotropic glutamate receptor complex	39	0	0.25	1
GO:0008352	katanin complex	1	0	0.01	1
GO:0008385	IkappaB kinase complex	4	0	0.03	1
GO:0008537	proteasome activator complex	2	0	0.01	1
GO:0008540	proteasome regulatory particle, base subcomplex	7	0	0.04	1
GO:0008541	proteasome regulatory particle, lid subcomplex	10	0	0.06	1
GO:0008622	epsilon DNA polymerase complex	6	0	0.04	1
GO:0008623	CHRAC	4	0	0.03	1
GO:0009277	fungal-type cell wall	3	0	0.02	1
GO:0009279	cell outer membrane	1	0	0.01	1
GO:0009295	nucleoid	32	0	0.2	1
GO:0009317	acetyl-CoA carboxylase complex	1	0	0.01	1
GO:0009328	phenylalanine-tRNA ligase complex	2	0	0.01	1
GO:0009330	DNA topoisomerase type II (double strand cut, ATP-hydrolyzing) complex	1	0	0.01	1
GO:0009331	glycerol-3-phosphate dehydrogenase complex	4	0	0.03	1
GO:0009336	sulfate adenylyltransferase complex (ATP)	1	0	0.01	1
GO:0009353	mitochondrial oxoglutarate dehydrogenase complex	1	0	0.01	1
GO:0009361	succinate-CoA ligase complex (ADP-forming)	1	0	0.01	1
GO:0009368	endopeptidase Clp complex	2	0	0.01	1
GO:0009505	plant-type cell wall	2	0	0.01	1
GO:0009506	plasmodesma	6	0	0.04	1
GO:0009507	chloroplast	18	0	0.11	1
GO:0009524	phragmoplast	2	0	0.01	1
GO:0009526	plastid envelope	5	0	0.03	1
GO:0009528	plastid inner membrane	2	0	0.01	1
GO:0009532	plastid stroma	6	0	0.04	1
GO:0009534	chloroplast thylakoid	1	0	0.01	1
GO:0009535	chloroplast thylakoid membrane	1	0	0.01	1
GO:0009536	plastid	22	0	0.14	1
GO:0009570	chloroplast stroma	6	0	0.04	1
GO:0009579	thylakoid	1	0	0.01	1
GO:0009705	plant-type vacuole membrane	7	0	0.04	1
GO:0009706	chloroplast inner membrane	2	0	0.01	1
GO:0009898	cytoplasmic side of plasma membrane	85	0	0.54	1
GO:0009925	basal plasma membrane	324	0	2.04	1
GO:0009941	chloroplast envelope	4	0	0.03	1
GO:0010009	cytoplasmic side of endosome membrane	11	0	0.07	1
GO:0010369	chromocenter	4	0	0.03	1
GO:0010370	perinucleolar chromocenter	1	0	0.01	1
GO:0010494	cytoplasmic stress granule	51	0	0.32	1
GO:0012507	ER to Golgi transport vesicle membrane	38	0	0.24	1
GO:0012510	trans-Golgi network transport vesicle membrane	13	0	0.08	1
GO:0014704	intercalated disc	35	0	0.22	1
GO:0014731	spectrin-associated cytoskeleton	16	0	0.1	1
GO:0015030	Cajal body	38	0	0.24	1
GO:0015934	large ribosomal subunit	84	0	0.53	1
GO:0015935	small ribosomal subunit	53	0	0.33	1
GO:0016006	Nebenkern	2	0	0.01	1
GO:0016007	mitochondrial derivative	2	0	0.01	1
GO:0016010	dystrophin-associated glycoprotein complex	8	0	0.05	1
GO:0016011	dystroglycan complex	5	0	0.03	1
GO:0016012	sarcoglycan complex	2	0	0.01	1
GO:0016013	syntrophin complex	1	0	0.01	1
GO:0016028	rhabdomere	5	0	0.03	1
GO:0016029	subrhabdomeral cisterna	1	0	0.01	1
GO:0016035	zeta DNA polymerase complex	3	0	0.02	1
GO:0016222	procollagen-proline 4-dioxygenase complex	5	0	0.03	1
GO:0016234	inclusion body	57	0	0.36	1
GO:0016235	aggresome	17	0	0.11	1
GO:0016272	prefoldin complex	9	0	0.06	1
GO:0016281	eukaryotic translation initiation factor 4F complex	6	0	0.04	1
GO:0016282	eukaryotic 43S preinitiation complex	18	0	0.11	1
GO:0016323	basolateral plasma membrane	293	0	1.85	1
GO:0016327	apicolateral plasma membrane	18	0	0.11	1
GO:0016328	lateral plasma membrane	91	0	0.57	1
GO:0016342	catenin complex	8	0	0.05	1
GO:0016363	nuclear matrix	89	0	0.56	1
GO:0016442	RISC complex	7	0	0.04	1
GO:0016461	unconventional myosin complex	10	0	0.06	1
GO:0016469	proton-transporting two-sector ATPase complex	38	0	0.24	1
GO:0016471	vacuolar proton-transporting V-type ATPase complex	19	0	0.12	1
GO:0016507	mitochondrial fatty acid beta-oxidation multienzyme complex	3	0	0.02	1
GO:0016513	core-binding factor complex	1	0	0.01	1
GO:0016514	SWI/SNF complex	18	0	0.11	1
GO:0016533	protein kinase 5 complex	1	0	0.01	1
GO:0016581	NuRD complex	7	0	0.04	1
GO:0016586	RSC-type complex	11	0	0.07	1
GO:0016589	NURF complex	7	0	0.04	1
GO:0016590	ACF complex	2	0	0.01	1
GO:0016591	RNA polymerase II, holoenzyme	78	0	0.49	1
GO:0016592	mediator complex	41	0	0.26	1
GO:0016593	Cdc73/Paf1 complex	9	0	0.06	1
GO:0016600	flotillin complex	4	0	0.03	1
GO:0016602	CCAAT-binding factor complex	6	0	0.04	1
GO:0016604	nuclear body	492	0	3.11	1
GO:0016605	PML body	64	0	0.4	1
GO:0016607	nuclear speck	280	0	1.77	1
GO:0016935	glycine-gated chloride channel complex	1	0	0.01	1
GO:0016939	kinesin II complex	1	0	0.01	1
GO:0016942	insulin-like growth factor binding protein complex	1	0	0.01	1
GO:0017053	transcription repressor complex	47	0	0.3	1
GO:0017054	negative cofactor 2 complex	2	0	0.01	1
GO:0017059	serine C-palmitoyltransferase complex	3	0	0.02	1
GO:0017071	intracellular cyclic nucleotide activated cation channel complex	1	0	0.01	1
GO:0017087	mitochondrial processing peptidase complex	2	0	0.01	1
GO:0017090	meprin A complex	2	0	0.01	1
GO:0017101	aminoacyl-tRNA synthetase multienzyme complex	16	0	0.1	1
GO:0017117	single-stranded DNA-dependent ATP-dependent DNA helicase complex	1	0	0.01	1
GO:0017119	Golgi transport complex	15	0	0.09	1
GO:0017122	protein N-acetylglucosaminyltransferase complex	2	0	0.01	1
GO:0017133	mitochondrial electron transfer flavoprotein complex	1	0	0.01	1
GO:0017146	NMDA selective glutamate receptor complex	11	0	0.07	1
GO:0017177	glucosidase II complex	3	0	0.02	1
GO:0018444	translation release factor complex	3	0	0.02	1
GO:0019005	SCF ubiquitin ligase complex	68	0	0.43	1
GO:0019008	molybdopterin synthase complex	4	0	0.03	1
GO:0019013	viral nucleocapsid	5	0	0.03	1
GO:0019028	viral capsid	5	0	0.03	1
GO:0019034	viral replication complex	1	0	0.01	1
GO:0019185	snRNA-activating protein complex	1	0	0.01	1
GO:0019773	proteasome core complex, alpha-subunit complex	8	0	0.05	1
GO:0019774	proteasome core complex, beta-subunit complex	8	0	0.05	1
GO:0019814	immunoglobulin complex	1	0	0.01	1
GO:0019815	B cell receptor complex	1	0	0.01	1
GO:0019907	cyclin-dependent protein kinase activating kinase holoenzyme complex	1	0	0.01	1
GO:0019908	nuclear cyclin-dependent protein kinase holoenzyme complex	4	0	0.03	1
GO:0020002	host cell plasma membrane	7	0	0.04	1
GO:0020003	symbiont-containing vacuole	6	0	0.04	1
GO:0020005	symbiont-containing vacuole membrane	1	0	0.01	1
GO:0020007	apical complex	12	0	0.08	1
GO:0020008	rhoptry	12	0	0.08	1
GO:0020016	ciliary pocket	4	0	0.03	1
GO:0020018	ciliary pocket membrane	2	0	0.01	1
GO:0022624	proteasome accessory complex	25	0	0.16	1
GO:0022625	cytosolic large ribosomal subunit	26	0	0.16	1
GO:0022626	cytosolic ribosome	58	0	0.37	1
GO:0022627	cytosolic small ribosomal subunit	20	0	0.13	1
GO:0030008	TRAPP complex	12	0	0.08	1
GO:0030014	CCR4-NOT complex	18	0	0.11	1
GO:0030015	CCR4-NOT core complex	11	0	0.07	1
GO:0030018	Z disc	119	0	0.75	1
GO:0030027	lamellipodium	153	0	0.97	1
GO:0030055	cell-substrate junction	210	0	1.33	1
GO:0030056	hemidesmosome	11	0	0.07	1
GO:0030057	desmosome	8	0	0.05	1
GO:0030061	mitochondrial crista	4	0	0.03	1
GO:0030062	mitochondrial tricarboxylic acid cycle enzyme complex	6	0	0.04	1
GO:0030112	glycocalyx	5	0	0.03	1
GO:0030115	S-layer	3	0	0.02	1
GO:0030117	membrane coat	83	0	0.52	1
GO:0030118	clathrin coat	31	0	0.2	1
GO:0030119	AP-type membrane coat adaptor complex	29	0	0.18	1
GO:0030120	vesicle coat	56	0	0.35	1
GO:0030121	AP-1 adaptor complex	6	0	0.04	1
GO:0030122	AP-2 adaptor complex	5	0	0.03	1
GO:0030123	AP-3 adaptor complex	6	0	0.04	1
GO:0030124	AP-4 adaptor complex	5	0	0.03	1
GO:0030125	clathrin vesicle coat	19	0	0.12	1
GO:0030126	COPI vesicle coat	16	0	0.1	1
GO:0030127	COPII vesicle coat	21	0	0.13	1
GO:0030128	clathrin coat of endocytic vesicle	6	0	0.04	1
GO:0030130	clathrin coat of trans-Golgi network vesicle	11	0	0.07	1
GO:0030131	clathrin adaptor complex	17	0	0.11	1
GO:0030132	clathrin coat of coated pit	9	0	0.06	1
GO:0030134	COPII-coated ER to Golgi transport vesicle	54	0	0.34	1
GO:0030135	coated vesicle	194	0	1.22	1
GO:0030136	clathrin-coated vesicle	110	0	0.69	1
GO:0030137	COPI-coated vesicle	27	0	0.17	1
GO:0030139	endocytic vesicle	182	0	1.15	1
GO:0030140	trans-Golgi network transport vesicle	27	0	0.17	1
GO:0030286	dynein complex	155	0	0.98	1
GO:0030288	outer membrane-bounded periplasmic space	3	0	0.02	1
GO:0030289	protein phosphatase 4 complex	5	0	0.03	1
GO:0030313	cell envelope	4	0	0.03	1
GO:0030314	junctional membrane complex	1	0	0.01	1
GO:0030315	T-tubule	39	0	0.25	1
GO:0030428	cell septum	17	0	0.11	1
GO:0030445	yeast-form cell wall	3	0	0.02	1
GO:0030446	hyphal cell wall	2	0	0.01	1
GO:0030478	actin cap	1	0	0.01	1
GO:0030479	actin cortical patch	4	0	0.03	1
GO:0030496	midbody	163	0	1.03	1
GO:0030532	small nuclear ribonucleoprotein complex	69	0	0.44	1
GO:0030660	Golgi-associated vesicle membrane	48	0	0.3	1
GO:0030662	coated vesicle membrane	103	0	0.65	1
GO:0030663	COPI-coated vesicle membrane	23	0	0.15	1
GO:0030665	clathrin-coated vesicle membrane	43	0	0.27	1
GO:0030666	endocytic vesicle membrane	78	0	0.49	1
GO:0030669	clathrin-coated endocytic vesicle membrane	19	0	0.12	1
GO:0030670	phagocytic vesicle membrane	36	0	0.23	1
GO:0030673	axolemma	27	0	0.17	1
GO:0030677	ribonuclease P complex	12	0	0.08	1
GO:0030678	mitochondrial ribonuclease P complex	4	0	0.03	1
GO:0030681	multimeric ribonuclease P complex	8	0	0.05	1
GO:0030684	preribosome	87	0	0.55	1
GO:0030686	90S preribosome	33	0	0.21	1
GO:0030687	preribosome, large subunit precursor	27	0	0.17	1
GO:0030688	preribosome, small subunit precursor	17	0	0.11	1
GO:0030689	Noc complex	5	0	0.03	1
GO:0030690	Noc1p-Noc2p complex	1	0	0.01	1
GO:0030692	Noc4p-Nop14p complex	4	0	0.03	1
GO:0030849	autosome	1	0	0.01	1
GO:0030863	cortical cytoskeleton	64	0	0.4	1
GO:0030864	cortical actin cytoskeleton	47	0	0.3	1
GO:0030867	rough endoplasmic reticulum membrane	25	0	0.16	1
GO:0030870	Mre11 complex	4	0	0.03	1
GO:0030874	nucleolar chromatin	1	0	0.01	1
GO:0030877	beta-catenin destruction complex	8	0	0.05	1
GO:0030880	RNA polymerase complex	106	0	0.67	1
GO:0030891	VCB complex	4	0	0.03	1
GO:0030893	meiotic cohesin complex	2	0	0.01	1
GO:0030894	replisome	16	0	0.1	1
GO:0030895	apolipoprotein B mRNA editing enzyme complex	1	0	0.01	1
GO:0030896	checkpoint clamp complex	3	0	0.02	1
GO:0030897	HOPS complex	8	0	0.05	1
GO:0030904	retromer complex	13	0	0.08	1
GO:0030905	retromer, tubulation complex	1	0	0.01	1
GO:0030906	retromer, cargo-selective complex	1	0	0.01	1
GO:0030915	Smc5-Smc6 complex	8	0	0.05	1
GO:0030934	anchoring collagen complex	1	0	0.01	1
GO:0030956	glutamyl-tRNA(Gln) amidotransferase complex	3	0	0.02	1
GO:0030964	NADH dehydrogenase complex	35	0	0.22	1
GO:0030981	cortical microtubule cytoskeleton	2	0	0.01	1
GO:0030990	intraciliary transport particle	28	0	0.18	1
GO:0030991	intraciliary transport particle A	10	0	0.06	1
GO:0030992	intraciliary transport particle B	18	0	0.11	1
GO:0031004	potassium ion-transporting ATPase complex	1	0	0.01	1
GO:0031010	ISWI-type complex	16	0	0.1	1
GO:0031011	Ino80 complex	16	0	0.1	1
GO:0031021	interphase microtubule organizing center	3	0	0.02	1
GO:0031074	nucleocytoplasmic transport complex	12	0	0.08	1
GO:0031080	nuclear pore outer ring	15	0	0.09	1
GO:0031082	BLOC complex	15	0	0.09	1
GO:0031083	BLOC-1 complex	8	0	0.05	1
GO:0031084	BLOC-2 complex	3	0	0.02	1
GO:0031085	BLOC-3 complex	4	0	0.03	1
GO:0031091	platelet alpha granule	31	0	0.2	1
GO:0031092	platelet alpha granule membrane	16	0	0.1	1
GO:0031093	platelet alpha granule lumen	6	0	0.04	1
GO:0031095	platelet dense tubular network membrane	5	0	0.03	1
GO:0031105	septin complex	7	0	0.04	1
GO:0031143	pseudopodium	11	0	0.07	1
GO:0031164	contractile vacuolar membrane	4	0	0.03	1
GO:0031201	SNARE complex	31	0	0.2	1
GO:0031205	endoplasmic reticulum Sec complex	2	0	0.01	1
GO:0031207	Sec62/Sec63 complex	1	0	0.01	1
GO:0031209	SCAR complex	9	0	0.06	1
GO:0031211	endoplasmic reticulum palmitoyltransferase complex	3	0	0.02	1
GO:0031213	RSF complex	3	0	0.02	1
GO:0031232	extrinsic component of external side of plasma membrane	7	0	0.04	1
GO:0031234	extrinsic component of cytoplasmic side of plasma membrane	39	0	0.25	1
GO:0031248	protein acetyltransferase complex	96	0	0.61	1
GO:0031251	PAN complex	2	0	0.01	1
GO:0031254	cell trailing edge	3	0	0.02	1
GO:0031256	leading edge membrane	146	0	0.92	1
GO:0031258	lamellipodium membrane	12	0	0.08	1
GO:0031261	DNA replication preinitiation complex	15	0	0.09	1
GO:0031262	Ndc80 complex	3	0	0.02	1
GO:0031264	death-inducing signaling complex	3	0	0.02	1
GO:0031265	CD95 death-inducing signaling complex	3	0	0.02	1
GO:0031298	replication fork protection complex	3	0	0.02	1
GO:0031312	extrinsic component of organelle membrane	37	0	0.23	1
GO:0031313	extrinsic component of endosome membrane	8	0	0.05	1
GO:0031314	extrinsic component of mitochondrial inner membrane	10	0	0.06	1
GO:0031332	RNAi effector complex	7	0	0.04	1
GO:0031371	ubiquitin conjugating enzyme complex	4	0	0.03	1
GO:0031372	UBC13-MMS2 complex	1	0	0.01	1
GO:0031379	RNA-directed RNA polymerase complex	3	0	0.02	1
GO:0031380	nuclear RNA-directed RNA polymerase complex	3	0	0.02	1
GO:0031389	Rad17 RFC-like complex	1	0	0.01	1
GO:0031390	Ctf18 RFC-like complex	6	0	0.04	1
GO:0031391	Elg1 RFC-like complex	3	0	0.02	1
GO:0031395	bursicon neuropeptide hormone complex	1	0	0.01	1
GO:0031414	N-terminal protein acetyltransferase complex	9	0	0.06	1
GO:0031415	NatA complex	3	0	0.02	1
GO:0031416	NatB complex	2	0	0.01	1
GO:0031417	NatC complex	4	0	0.03	1
GO:0031422	RecQ family helicase-topoisomerase III complex	3	0	0.02	1
GO:0031428	box C/D RNP complex	6	0	0.04	1
GO:0031429	box H/ACA snoRNP complex	4	0	0.03	1
GO:0031430	M band	41	0	0.26	1
GO:0031431	Dbf4-dependent protein kinase complex	1	0	0.01	1
GO:0031436	BRCA1-BARD1 complex	3	0	0.02	1
GO:0031461	cullin-RING ubiquitin ligase complex	176	0	1.11	1
GO:0031462	Cul2-RING ubiquitin ligase complex	16	0	0.1	1
GO:0031463	Cul3-RING ubiquitin ligase complex	36	0	0.23	1
GO:0031464	Cul4A-RING E3 ubiquitin ligase complex	17	0	0.11	1
GO:0031465	Cul4B-RING E3 ubiquitin ligase complex	5	0	0.03	1
GO:0031466	Cul5-RING ubiquitin ligase complex	8	0	0.05	1
GO:0031467	Cul7-RING ubiquitin ligase complex	4	0	0.03	1
GO:0031475	myosin V complex	3	0	0.02	1
GO:0031476	myosin VI complex	1	0	0.01	1
GO:0031477	myosin VII complex	5	0	0.03	1
GO:0031499	TRAMP complex	6	0	0.04	1
GO:0031501	mannosyltransferase complex	6	0	0.04	1
GO:0031502	dolichyl-phosphate-mannose-protein mannosyltransferase complex	1	0	0.01	1
GO:0031510	SUMO activating enzyme complex	3	0	0.02	1
GO:0031514	motile cilium	232	0	1.46	1
GO:0031515	tRNA (m1A) methyltransferase complex	2	0	0.01	1
GO:0031519	PcG protein complex	24	0	0.15	1
GO:0031523	Myb complex	7	0	0.04	1
GO:0031528	microvillus membrane	28	0	0.18	1
GO:0031588	nucleotide-activated protein kinase complex	4	0	0.03	1
GO:0031592	centrosomal corona	2	0	0.01	1
GO:0031595	nuclear proteasome complex	3	0	0.02	1
GO:0031597	cytosolic proteasome complex	4	0	0.03	1
GO:0031616	spindle pole centrosome	10	0	0.06	1
GO:0031672	A band	61	0	0.39	1
GO:0031673	H zone	6	0	0.04	1
GO:0031674	I band	129	0	0.81	1
GO:0031903	microbody membrane	62	0	0.39	1
GO:0031904	endosome lumen	14	0	0.09	1
GO:0031905	early endosome lumen	1	0	0.01	1
GO:0031907	microbody lumen	32	0	0.2	1
GO:0031931	TORC1 complex	12	0	0.08	1
GO:0031932	TORC2 complex	14	0	0.09	1
GO:0031941	filamentous actin	18	0	0.11	1
GO:0031966	mitochondrial membrane	543	0	3.43	1
GO:0031969	chloroplast membrane	2	0	0.01	1
GO:0031976	plastid thylakoid	1	0	0.01	1
GO:0031983	vesicle lumen	70	0	0.44	1
GO:0032009	early phagosome	6	0	0.04	1
GO:0032019	mitochondrial cloud	1	0	0.01	1
GO:0032021	NELF complex	5	0	0.03	1
GO:0032039	integrator complex	22	0	0.14	1
GO:0032040	small-subunit processome	44	0	0.28	1
GO:0032044	DSIF complex	4	0	0.03	1
GO:0032045	guanyl-nucleotide exchange factor complex	31	0	0.2	1
GO:0032059	bleb	2	0	0.01	1
GO:0032116	SMC loading complex	4	0	0.03	1
GO:0032127	dense core granule membrane	7	0	0.04	1
GO:0032133	chromosome passenger complex	10	0	0.06	1
GO:0032144	4-aminobutyrate transaminase complex	3	0	0.02	1
GO:0032153	cell division site	105	0	0.66	1
GO:0032154	cleavage furrow	87	0	0.55	1
GO:0032156	septin cytoskeleton	8	0	0.05	1
GO:0032160	septin filament array	1	0	0.01	1
GO:0032161	cleavage apparatus septin structure	1	0	0.01	1
GO:0032173	septin collar	1	0	0.01	1
GO:0032174	cellular bud neck septin collar	1	0	0.01	1
GO:0032280	symmetric synapse	8	0	0.05	1
GO:0032281	AMPA glutamate receptor complex	18	0	0.11	1
GO:0032299	ribonuclease H2 complex	4	0	0.03	1
GO:0032300	mismatch repair complex	10	0	0.06	1
GO:0032301	MutSalpha complex	5	0	0.03	1
GO:0032302	MutSbeta complex	2	0	0.01	1
GO:0032389	MutLalpha complex	1	0	0.01	1
GO:0032391	photoreceptor connecting cilium	43	0	0.27	1
GO:0032420	stereocilium	67	0	0.42	1
GO:0032421	stereocilium bundle	77	0	0.49	1
GO:0032426	stereocilium tip	30	0	0.19	1
GO:0032432	actin filament bundle	46	0	0.29	1
GO:0032433	filopodium tip	18	0	0.11	1
GO:0032437	cuticular plate	3	0	0.02	1
GO:0032444	activin responsive factor complex	2	0	0.01	1
GO:0032449	CBM complex	1	0	0.01	1
GO:0032473	cytoplasmic side of mitochondrial outer membrane	3	0	0.02	1
GO:0032541	cortical endoplasmic reticulum	6	0	0.04	1
GO:0032545	CURI complex	1	0	0.01	1
GO:0032579	apical lamina of hyaline layer	9	0	0.06	1
GO:0032580	Golgi cisterna membrane	90	0	0.57	1
GO:0032584	growth cone membrane	4	0	0.03	1
GO:0032586	protein storage vacuole membrane	1	0	0.01	1
GO:0032587	ruffle membrane	50	0	0.32	1
GO:0032588	trans-Golgi network membrane	52	0	0.33	1
GO:0032589	neuron projection membrane	77	0	0.49	1
GO:0032590	dendrite membrane	27	0	0.17	1
GO:0032591	dendritic spine membrane	8	0	0.05	1
GO:0032593	insulin-responsive compartment	10	0	0.06	1
GO:0032777	piccolo histone acetyltransferase complex	4	0	0.03	1
GO:0032783	super elongation complex	3	0	0.02	1
GO:0032797	SMN complex	9	0	0.06	1
GO:0032798	Swi5-Sfr1 complex	2	0	0.01	1
GO:0032806	carboxy-terminal domain protein kinase complex	15	0	0.09	1
GO:0032807	DNA ligase IV complex	3	0	0.02	1
GO:0032809	neuronal cell body membrane	38	0	0.24	1
GO:0032839	dendrite cytoplasm	16	0	0.1	1
GO:0032937	SREBP-SCAP-Insig complex	1	0	0.01	1
GO:0032982	myosin filament	8	0	0.05	1
GO:0032983	kainate selective glutamate receptor complex	10	0	0.06	1
GO:0032992	protein-carbohydrate complex	3	0	0.02	1
GO:0032994	protein-lipid complex	14	0	0.09	1
GO:0032996	Bcl3-Bcl10 complex	1	0	0.01	1
GO:0033010	paranodal junction	12	0	0.08	1
GO:0033011	perinuclear theca	1	0	0.01	1
GO:0033017	sarcoplasmic reticulum membrane	21	0	0.13	1
GO:0033018	sarcoplasmic reticulum lumen	4	0	0.03	1
GO:0033061	DNA recombinase mediator complex	8	0	0.05	1
GO:0033063	Rad51B-Rad51C-Rad51D-XRCC2 complex	5	0	0.03	1
GO:0033065	Rad51C-XRCC3 complex	2	0	0.01	1
GO:0033093	Weibel-Palade body	3	0	0.02	1
GO:0033106	cis-Golgi network membrane	6	0	0.04	1
GO:0033116	endoplasmic reticulum-Golgi intermediate compartment membrane	39	0	0.25	1
GO:0033117	esterosome	2	0	0.01	1
GO:0033118	esterosome membrane	2	0	0.01	1
GO:0033162	melanosome membrane	11	0	0.07	1
GO:0033165	interphotoreceptor matrix	6	0	0.04	1
GO:0033166	hyaline layer	9	0	0.06	1
GO:0033167	ARC complex	1	0	0.01	1
GO:0033176	proton-transporting V-type ATPase complex	25	0	0.16	1
GO:0033177	proton-transporting two-sector ATPase complex, proton-transporting domain	21	0	0.13	1
GO:0033178	proton-transporting two-sector ATPase complex, catalytic domain	15	0	0.09	1
GO:0033179	proton-transporting V-type ATPase, V0 domain	12	0	0.08	1
GO:0033180	proton-transporting V-type ATPase, V1 domain	10	0	0.06	1
GO:0033181	plasma membrane proton-transporting V-type ATPase complex	6	0	0.04	1
GO:0033185	dolichol-phosphate-mannose synthase complex	2	0	0.01	1
GO:0033186	CAF-1 complex	4	0	0.03	1
GO:0033202	DNA helicase complex	1	0	0.01	1
GO:0033256	I-kappaB/NF-kappaB complex	2	0	0.01	1
GO:0033257	Bcl3/NF-kappaB2 complex	1	0	0.01	1
GO:0033263	CORVET complex	7	0	0.04	1
GO:0033268	node of Ranvier	18	0	0.11	1
GO:0033269	internode region of axon	2	0	0.01	1
GO:0033270	paranode region of axon	18	0	0.11	1
GO:0033276	transcription factor TFTC complex	14	0	0.09	1
GO:0033290	eukaryotic 48S preinitiation complex	17	0	0.11	1
GO:0033391	chromatoid body	17	0	0.11	1
GO:0033503	HULC complex	3	0	0.02	1
GO:0033553	rDNA heterochromatin	3	0	0.02	1
GO:0033557	Slx1-Slx4 complex	3	0	0.02	1
GO:0033565	ESCRT-0 complex	2	0	0.01	1
GO:0033588	elongator holoenzyme complex	9	0	0.06	1
GO:0033593	BRCA2-MAGE-D1 complex	1	0	0.01	1
GO:0033596	TSC1-TSC2 complex	5	0	0.03	1
GO:0033597	mitotic checkpoint complex	4	0	0.03	1
GO:0033644	host cell membrane	19	0	0.12	1
GO:0033655	host cell cytoplasm part	20	0	0.13	1
GO:0033698	Rpd3L complex	6	0	0.04	1
GO:0034045	phagophore assembly site membrane	21	0	0.13	1
GO:0034066	Ric1-Rgp1 guanyl-nucleotide exchange factor complex	4	0	0.03	1
GO:0034098	VCP-NPL4-UFD1 AAA ATPase complex	4	0	0.03	1
GO:0034245	mitochondrial DNA-directed RNA polymerase complex	1	0	0.01	1
GO:0034271	phosphatidylinositol 3-kinase complex, class III, type I	2	0	0.01	1
GO:0034272	phosphatidylinositol 3-kinase complex, class III, type II	2	0	0.01	1
GO:0034274	Atg12-Atg5-Atg16 complex	3	0	0.02	1
GO:0034357	photosynthetic membrane	1	0	0.01	1
GO:0034358	plasma lipoprotein particle	11	0	0.07	1
GO:0034359	mature chylomicron	1	0	0.01	1
GO:0034361	very-low-density lipoprotein particle	3	0	0.02	1
GO:0034362	low-density lipoprotein particle	3	0	0.02	1
GO:0034363	intermediate-density lipoprotein particle	1	0	0.01	1
GO:0034364	high-density lipoprotein particle	6	0	0.04	1
GO:0034366	spherical high-density lipoprotein particle	1	0	0.01	1
GO:0034385	triglyceride-rich plasma lipoprotein particle	3	0	0.02	1
GO:0034388	Pwp2p-containing subcomplex of 90S preribosome	6	0	0.04	1
GO:0034399	nuclear periphery	113	0	0.71	1
GO:0034423	autophagosome lumen	1	0	0.01	1
GO:0034451	centriolar satellite	69	0	0.44	1
GO:0034455	t-UTP complex	3	0	0.02	1
GO:0034456	UTP-C complex	1	0	0.01	1
GO:0034457	Mpp10 complex	2	0	0.01	1
GO:0034464	BBSome	15	0	0.09	1
GO:0034466	chromaffin granule lumen	3	0	0.02	1
GO:0034506	chromosome, centromeric core domain	2	0	0.01	1
GO:0034515	proteasome storage granule	1	0	0.01	1
GO:0034518	RNA cap binding complex	10	0	0.06	1
GO:0034657	GID complex	4	0	0.03	1
GO:0034663	endoplasmic reticulum chaperone complex	12	0	0.08	1
GO:0034666	integrin alpha2-beta1 complex	1	0	0.01	1
GO:0034669	integrin alpha4-beta7 complex	1	0	0.01	1
GO:0034673	inhibin-betaglycan-ActRII complex	2	0	0.01	1
GO:0034678	integrin alpha8-beta1 complex	2	0	0.01	1
GO:0034685	integrin alphav-beta6 complex	1	0	0.01	1
GO:0034704	calcium channel complex	44	0	0.28	1
GO:0034705	potassium channel complex	59	0	0.37	1
GO:0034707	chloride channel complex	31	0	0.2	1
GO:0034708	methyltransferase complex	98	0	0.62	1
GO:0034709	methylosome	10	0	0.06	1
GO:0034715	pICln-Sm protein complex	5	0	0.03	1
GO:0034718	SMN-Gemin2 complex	3	0	0.02	1
GO:0034719	SMN-Sm protein complex	15	0	0.09	1
GO:0034750	Scrib-APC-beta-catenin complex	2	0	0.01	1
GO:0034751	aryl hydrocarbon receptor complex	4	0	0.03	1
GO:0034752	cytosolic aryl hydrocarbon receptor complex	1	0	0.01	1
GO:0034774	secretory granule lumen	69	0	0.44	1
GO:0034777	recycling endosome lumen	1	0	0.01	1
GO:0034992	microtubule organizing center attachment site	13	0	0.08	1
GO:0034993	meiotic nuclear membrane microtubule tethering complex	13	0	0.08	1
GO:0034998	oligosaccharyltransferase I complex	2	0	0.01	1
GO:0034999	oligosaccharyltransferase II complex	1	0	0.01	1
GO:0035000	oligosaccharyltransferase III complex	1	0	0.01	1
GO:0035003	subapical complex	4	0	0.03	1
GO:0035032	phosphatidylinositol 3-kinase complex, class III	6	0	0.04	1
GO:0035059	RCAF complex	1	0	0.01	1
GO:0035060	brahma complex	13	0	0.08	1
GO:0035061	interchromatin granule	4	0	0.03	1
GO:0035097	histone methyltransferase complex	70	0	0.44	1
GO:0035098	ESC/E(Z) complex	9	0	0.06	1
GO:0035101	FACT complex	1	0	0.01	1
GO:0035102	PRC1 complex	7	0	0.04	1
GO:0035145	exon-exon junction complex	10	0	0.06	1
GO:0035182	female germline ring canal outer rim	8	0	0.05	1
GO:0035183	female germline ring canal inner rim	5	0	0.03	1
GO:0035189	Rb-E2F complex	3	0	0.02	1
GO:0035230	cytoneme	1	0	0.01	1
GO:0035253	ciliary rootlet	15	0	0.09	1
GO:0035267	NuA4 histone acetyltransferase complex	31	0	0.2	1
GO:0035324	female germline ring canal	9	0	0.06	1
GO:0035339	SPOTS complex	2	0	0.01	1
GO:0035363	histone locus body	4	0	0.03	1
GO:0035370	UBC13-UEV1A complex	1	0	0.01	1
GO:0035371	microtubule plus-end	20	0	0.13	1
GO:0035517	PR-DUB complex	2	0	0.01	1
GO:0035525	NF-kappaB p50/p65 complex	1	0	0.01	1
GO:0035550	urease complex	1	0	0.01	1
GO:0035577	azurophil granule membrane	16	0	0.1	1
GO:0035578	azurophil granule lumen	21	0	0.13	1
GO:0035579	specific granule membrane	14	0	0.09	1
GO:0035580	specific granule lumen	21	0	0.13	1
GO:0035631	CD40 receptor complex	7	0	0.04	1
GO:0035632	mitochondrial prohibitin complex	2	0	0.01	1
GO:0035657	eRF1 methyltransferase complex	1	0	0.01	1
GO:0035658	Mon1-Ccz1 complex	4	0	0.03	1
GO:0035686	sperm fibrous sheath	1	0	0.01	1
GO:0035692	macrophage migration inhibitory factor receptor complex	2	0	0.01	1
GO:0035693	NOS2-CD74 complex	2	0	0.01	1
GO:0035748	myelin sheath abaxonal region	3	0	0.02	1
GO:0035749	myelin sheath adaxonal region	2	0	0.01	1
GO:0035770	ribonucleoprotein granule	205	0	1.29	1
GO:0035838	growing cell tip	2	0	0.01	1
GO:0035841	new growing cell tip	2	0	0.01	1
GO:0035859	Seh1-associated complex	16	0	0.1	1
GO:0035861	site of double-strand break	55	0	0.35	1
GO:0035869	ciliary transition zone	69	0	0.44	1
GO:0035976	transcription factor AP-1 complex	1	0	0.01	1
GO:0036019	endolysosome	16	0	0.1	1
GO:0036020	endolysosome membrane	12	0	0.08	1
GO:0036024	protein C inhibitor-TMPRSS7 complex	1	0	0.01	1
GO:0036025	protein C inhibitor-TMPRSS11E complex	1	0	0.01	1
GO:0036026	protein C inhibitor-PLAT complex	1	0	0.01	1
GO:0036027	protein C inhibitor-PLAU complex	1	0	0.01	1
GO:0036028	protein C inhibitor-thrombin complex	1	0	0.01	1
GO:0036029	protein C inhibitor-KLK3 complex	1	0	0.01	1
GO:0036030	protein C inhibitor-plasma kallikrein complex	1	0	0.01	1
GO:0036038	MKS complex	13	0	0.08	1
GO:0036056	filtration diaphragm	6	0	0.04	1
GO:0036057	slit diaphragm	6	0	0.04	1
GO:0036062	presynaptic periactive zone	5	0	0.03	1
GO:0036064	ciliary basal body	181	0	1.14	1
GO:0036125	fatty acid beta-oxidation multienzyme complex	3	0	0.02	1
GO:0036126	sperm flagellum	113	0	0.71	1
GO:0036128	CatSper complex	1	0	0.01	1
GO:0036156	inner dynein arm	49	0	0.31	1
GO:0036157	outer dynein arm	15	0	0.09	1
GO:0036186	early phagosome membrane	1	0	0.01	1
GO:0036194	muscle cell projection	2	0	0.01	1
GO:0036195	muscle cell projection membrane	2	0	0.01	1
GO:0036387	pre-replicative complex	2	0	0.01	1
GO:0036396	RNA N6-methyladenosine methyltransferase complex	13	0	0.08	1
GO:0036409	histone H3-K14 acetyltransferase complex	1	0	0.01	1
GO:0036449	microtubule minus-end	3	0	0.02	1
GO:0036452	ESCRT complex	20	0	0.13	1
GO:0036454	growth factor complex	1	0	0.01	1
GO:0036457	keratohyalin granule	1	0	0.01	1
GO:0036464	cytoplasmic ribonucleoprotein granule	197	0	1.24	1
GO:0036488	CHOP-C/EBP complex	1	0	0.01	1
GO:0036501	UFD1-NPL4 complex	2	0	0.01	1
GO:0036502	Derlin-1-VIMP complex	3	0	0.02	1
GO:0036513	Derlin-1 retrotranslocation complex	7	0	0.04	1
GO:0038037	G protein-coupled receptor dimeric complex	11	0	0.07	1
GO:0038038	G protein-coupled receptor homodimeric complex	3	0	0.02	1
GO:0038039	G protein-coupled receptor heterodimeric complex	8	0	0.05	1
GO:0038201	TOR complex	17	0	0.11	1
GO:0042022	interleukin-12 receptor complex	1	0	0.01	1
GO:0042101	T cell receptor complex	1	0	0.01	1
GO:0042170	plastid membrane	3	0	0.02	1
GO:0042272	nuclear RNA export factor complex	1	0	0.01	1
GO:0042382	paraspeckles	5	0	0.03	1
GO:0042383	sarcolemma	107	0	0.68	1
GO:0042405	nuclear inclusion body	23	0	0.15	1
GO:0042406	extrinsic component of endoplasmic reticulum membrane	7	0	0.04	1
GO:0042470	melanosome	76	0	0.48	1
GO:0042555	MCM complex	11	0	0.07	1
GO:0042564	NLS-dependent protein nuclear import complex	10	0	0.06	1
GO:0042565	RNA nuclear export complex	2	0	0.01	1
GO:0042567	insulin-like growth factor ternary complex	1	0	0.01	1
GO:0042575	DNA polymerase complex	22	0	0.14	1
GO:0042579	microbody	177	0	1.12	1
GO:0042581	specific granule	36	0	0.23	1
GO:0042582	azurophil granule	40	0	0.25	1
GO:0042583	chromaffin granule	22	0	0.14	1
GO:0042584	chromaffin granule membrane	13	0	0.08	1
GO:0042585	germinal vesicle	3	0	0.02	1
GO:0042587	glycogen granule	6	0	0.04	1
GO:0042588	zymogen granule	11	0	0.07	1
GO:0042589	zymogen granule membrane	7	0	0.04	1
GO:0042597	periplasmic space	7	0	0.04	1
GO:0042599	lamellar body	7	0	0.04	1
GO:0042600	egg chorion	4	0	0.03	1
GO:0042611	MHC protein complex	2	0	0.01	1
GO:0042613	MHC class II protein complex	2	0	0.01	1
GO:0042622	photoreceptor outer segment membrane	10	0	0.06	1
GO:0042627	chylomicron	2	0	0.01	1
GO:0042641	actomyosin	40	0	0.25	1
GO:0042642	actomyosin, myosin complex part	1	0	0.01	1
GO:0042645	mitochondrial nucleoid	32	0	0.2	1
GO:0042651	thylakoid membrane	1	0	0.01	1
GO:0042709	succinate-CoA ligase complex	2	0	0.01	1
GO:0042719	mitochondrial intermembrane space protein transporter complex	4	0	0.03	1
GO:0042720	mitochondrial inner membrane peptidase complex	4	0	0.03	1
GO:0042721	TIM22 mitochondrial import inner membrane insertion complex	4	0	0.03	1
GO:0042734	presynaptic membrane	92	0	0.58	1
GO:0042763	intracellular immature spore	1	0	0.01	1
GO:0042764	ascospore-type prospore	1	0	0.01	1
GO:0042765	GPI-anchor transamidase complex	8	0	0.05	1
GO:0042824	MHC class I peptide loading complex	1	0	0.01	1
GO:0043033	isoamylase complex	1	0	0.01	1
GO:0043034	costamere	23	0	0.15	1
GO:0043073	germ cell nucleus	8	0	0.05	1
GO:0043076	megasporocyte nucleus	2	0	0.01	1
GO:0043083	synaptic cleft	30	0	0.19	1
GO:0043159	acrosomal matrix	1	0	0.01	1
GO:0043186	P granule	36	0	0.23	1
GO:0043189	H4/H2A histone acetyltransferase complex	31	0	0.2	1
GO:0043190	ATP-binding cassette (ABC) transporter complex	8	0	0.05	1
GO:0043194	axon initial segment	27	0	0.17	1
GO:0043195	terminal bouton	64	0	0.4	1
GO:0043196	varicosity	9	0	0.06	1
GO:0043197	dendritic spine	132	0	0.83	1
GO:0043198	dendritic shaft	43	0	0.27	1
GO:0043203	axon hillock	1	0	0.01	1
GO:0043218	compact myelin	7	0	0.04	1
GO:0043220	Schmidt-Lanterman incisure	7	0	0.04	1
GO:0043224	nuclear SCF ubiquitin ligase complex	1	0	0.01	1
GO:0043240	Fanconi anaemia nuclear complex	11	0	0.07	1
GO:0043256	laminin complex	16	0	0.1	1
GO:0043257	laminin-8 complex	9	0	0.06	1
GO:0043259	laminin-10 complex	11	0	0.07	1
GO:0043260	laminin-11 complex	2	0	0.01	1
GO:0043291	RAVE complex	3	0	0.02	1
GO:0043293	apoptosome	2	0	0.01	1
GO:0043296	apical junction complex	126	0	0.8	1
GO:0043332	mating projection tip	4	0	0.03	1
GO:0043505	CENP-A containing nucleosome	1	0	0.01	1
GO:0043527	tRNA methyltransferase complex	4	0	0.03	1
GO:0043529	GET complex	2	0	0.01	1
GO:0043541	UDP-N-acetylglucosamine transferase complex	2	0	0.01	1
GO:0043564	Ku70:Ku80 complex	4	0	0.03	1
GO:0043596	nuclear replication fork	28	0	0.18	1
GO:0043601	nuclear replisome	16	0	0.1	1
GO:0043614	multi-eIF complex	3	0	0.02	1
GO:0043625	delta DNA polymerase complex	3	0	0.02	1
GO:0043626	PCNA complex	1	0	0.01	1
GO:0043655	host extracellular space	2	0	0.01	1
GO:0043657	host cell	10	0	0.06	1
GO:0043679	axon terminus	106	0	0.67	1
GO:0044094	host cell nuclear part	1	0	0.01	1
GO:0044172	host cell endoplasmic reticulum-Golgi intermediate compartment	3	0	0.02	1
GO:0044174	host cell endosome	3	0	0.02	1
GO:0044184	host cell late endosome	3	0	0.02	1
GO:0044194	cytolytic granule	3	0	0.02	1
GO:0044220	host cell perinuclear region of cytoplasm	11	0	0.07	1
GO:0044224	juxtaparanode region of axon	11	0	0.07	1
GO:0044233	mitochondria-associated endoplasmic reticulum membrane	10	0	0.06	1
GO:0044284	mitochondrial crista junction	2	0	0.01	1
GO:0044291	cell-cell contact zone	48	0	0.3	1
GO:0044292	dendrite terminus	7	0	0.04	1
GO:0044294	dendritic growth cone	3	0	0.02	1
GO:0044298	cell body membrane	39	0	0.25	1
GO:0044300	cerebellar mossy fiber	5	0	0.03	1
GO:0044301	climbing fiber	1	0	0.01	1
GO:0044304	main axon	77	0	0.49	1
GO:0044305	calyx of Held	13	0	0.08	1
GO:0044306	neuron projection terminus	119	0	0.75	1
GO:0044307	dendritic branch	7	0	0.04	1
GO:0044308	axonal spine	3	0	0.02	1
GO:0044309	neuron spine	135	0	0.85	1
GO:0044316	cone cell pedicle	1	0	0.01	1
GO:0044317	rod spherule	1	0	0.01	1
GO:0044322	endoplasmic reticulum quality control compartment	12	0	0.08	1
GO:0044326	dendritic spine neck	2	0	0.01	1
GO:0044327	dendritic spine head	2	0	0.01	1
GO:0044352	pinosome	8	0	0.05	1
GO:0044354	macropinosome	8	0	0.05	1
GO:0044391	ribosomal subunit	134	0	0.85	1
GO:0044423	virion component	5	0	0.03	1
GO:0044530	supraspliceosomal complex	5	0	0.03	1
GO:0044545	NSL complex	10	0	0.06	1
GO:0044599	AP-5 adaptor complex	2	0	0.01	1
GO:0044611	nuclear pore inner ring	11	0	0.07	1
GO:0044613	nuclear pore central transport channel	7	0	0.04	1
GO:0044614	nuclear pore cytoplasmic filaments	6	0	0.04	1
GO:0044615	nuclear pore nuclear basket	22	0	0.14	1
GO:0044647	host-symbiont bicellular tight junction	12	0	0.08	1
GO:0044665	MLL1/2 complex	32	0	0.2	1
GO:0044666	MLL3/4 complex	20	0	0.13	1
GO:0044697	HICS complex	1	0	0.01	1
GO:0044732	mitotic spindle pole body	1	0	0.01	1
GO:0044753	amphisome	8	0	0.05	1
GO:0044796	DNA polymerase processivity factor complex	1	0	0.01	1
GO:0045009	chitosome	11	0	0.07	1
GO:0045025	mitochondrial degradosome	2	0	0.01	1
GO:0045092	interleukin-18 receptor complex	1	0	0.01	1
GO:0045095	keratin filament	1	0	0.01	1
GO:0045098	type III intermediate filament	2	0	0.01	1
GO:0045111	intermediate filament cytoskeleton	45	0	0.28	1
GO:0045120	pronucleus	8	0	0.05	1
GO:0045160	myosin I complex	1	0	0.01	1
GO:0045169	fusome	15	0	0.09	1
GO:0045170	spectrosome	8	0	0.05	1
GO:0045172	germline ring canal	10	0	0.06	1
GO:0045178	basal part of cell	347	0	2.19	1
GO:0045179	apical cortex	28	0	0.18	1
GO:0045180	basal cortex	16	0	0.1	1
GO:0045239	tricarboxylic acid cycle enzyme complex	15	0	0.09	1
GO:0045240	dihydrolipoyl dehydrogenase complex	12	0	0.08	1
GO:0045244	succinate-CoA ligase complex (GDP-forming)	1	0	0.01	1
GO:0045251	electron transfer flavoprotein complex	2	0	0.01	1
GO:0045252	oxoglutarate dehydrogenase complex	8	0	0.05	1
GO:0045253	pyruvate dehydrogenase (lipoamide) phosphatase complex	1	0	0.01	1
GO:0045254	pyruvate dehydrogenase complex	4	0	0.03	1
GO:0045257	succinate dehydrogenase complex (ubiquinone)	4	0	0.03	1
GO:0045259	proton-transporting ATP synthase complex	13	0	0.08	1
GO:0045261	proton-transporting ATP synthase complex, catalytic core F(1)	5	0	0.03	1
GO:0045263	proton-transporting ATP synthase complex, coupling factor F(o)	9	0	0.06	1
GO:0045265	proton-transporting ATP synthase, stator stalk	3	0	0.02	1
GO:0045269	proton-transporting ATP synthase, central stalk	1	0	0.01	1
GO:0045271	respiratory chain complex I	35	0	0.22	1
GO:0045273	respiratory chain complex II	4	0	0.03	1
GO:0045275	respiratory chain complex III	9	0	0.06	1
GO:0045277	respiratory chain complex IV	14	0	0.09	1
GO:0045281	succinate dehydrogenase complex	4	0	0.03	1
GO:0045283	fumarate reductase complex	4	0	0.03	1
GO:0045293	mRNA editing complex	14	0	0.09	1
GO:0045334	clathrin-coated endocytic vesicle	31	0	0.2	1
GO:0045335	phagocytic vesicle	72	0	0.45	1
GO:0045495	pole plasm	40	0	0.25	1
GO:0046540	U4/U6 x U5 tri-snRNP complex	35	0	0.22	1
GO:0046581	intercellular canaliculus	19	0	0.12	1
GO:0046691	intracellular canaliculus	3	0	0.02	1
GO:0046695	SLIK (SAGA-like) complex	3	0	0.02	1
GO:0046696	lipopolysaccharide receptor complex	1	0	0.01	1
GO:0046930	pore complex	13	0	0.08	1
GO:0048046	apoplast	5	0	0.03	1
GO:0048179	activin receptor complex	3	0	0.02	1
GO:0048188	Set1C/COMPASS complex	19	0	0.12	1
GO:0048237	rough endoplasmic reticulum lumen	2	0	0.01	1
GO:0048269	methionine adenosyltransferase complex	3	0	0.02	1
GO:0048475	coated membrane	83	0	0.52	1
GO:0048476	Holliday junction resolvase complex	4	0	0.03	1
GO:0048500	signal recognition particle	10	0	0.06	1
GO:0048770	pigment granule	78	0	0.49	1
GO:0048786	presynaptic active zone	58	0	0.37	1
GO:0048787	presynaptic active zone membrane	12	0	0.08	1
GO:0048788	cytoskeleton of presynaptic active zone	9	0	0.06	1
GO:0051233	spindle midzone	34	0	0.21	1
GO:0051285	cell cortex of cell tip	2	0	0.01	1
GO:0055029	nuclear DNA-directed RNA polymerase complex	102	0	0.64	1
GO:0055035	plastid thylakoid membrane	1	0	0.01	1
GO:0055036	virion membrane	3	0	0.02	1
GO:0055044	symplast	6	0	0.04	1
GO:0055087	Ski complex	5	0	0.03	1
GO:0055120	striated muscle dense body	11	0	0.07	1
GO:0060076	excitatory synapse	47	0	0.3	1
GO:0060077	inhibitory synapse	23	0	0.15	1
GO:0060091	kinocilium	18	0	0.11	1
GO:0060170	ciliary membrane	67	0	0.42	1
GO:0060171	stereocilium membrane	13	0	0.08	1
GO:0060198	clathrin-sculpted vesicle	1	0	0.01	1
GO:0060205	cytoplasmic vesicle lumen	69	0	0.44	1
GO:0060293	germ plasm	36	0	0.23	1
GO:0060473	cortical granule	3	0	0.02	1
GO:0060987	lipid tube	2	0	0.01	1
GO:0061174	type I terminal bouton	8	0	0.05	1
GO:0061175	type II terminal bouton	1	0	0.01	1
GO:0061176	type Ib terminal bouton	2	0	0.01	1
GO:0061574	ASAP complex	4	0	0.03	1
GO:0061617	MICOS complex	5	0	0.03	1
GO:0061638	CENP-A containing chromatin	1	0	0.01	1
GO:0061645	endocytic patch	4	0	0.03	1
GO:0061673	mitotic spindle astral microtubule	3	0	0.02	1
GO:0061689	tricellular tight junction	6	0	0.04	1
GO:0061695	transferase complex, transferring phosphorus-containing groups	218	0	1.38	1
GO:0061700	GATOR2 complex	8	0	0.05	1
GO:0061702	canonical inflammasome complex	3	0	0.02	1
GO:0061742	chaperone-mediated autophagy translocation complex	1	0	0.01	1
GO:0061773	eNoSc complex	1	0	0.01	1
GO:0061779	Tapasin-ERp57 complex	1	0	0.01	1
GO:0061793	chromatin lock complex	1	0	0.01	1
GO:0061825	podosome core	1	0	0.01	1
GO:0061826	podosome ring	1	0	0.01	1
GO:0061827	sperm head	4	0	0.03	1
GO:0061830	concave side of sperm head	1	0	0.01	1
GO:0061834	actin filament branch point	1	0	0.01	1
GO:0061835	ventral surface of cell	1	0	0.01	1
GO:0061845	neuron projection branch point	1	0	0.01	1
GO:0061846	dendritic spine cytoplasm	1	0	0.01	1
GO:0062039	biofilm matrix	3	0	0.02	1
GO:0062040	fungal biofilm matrix	3	0	0.02	1
GO:0062073	histone mRNA stem-loop binding complex	1	0	0.01	1
GO:0062129	chitin-based extracellular matrix	2	0	0.01	1
GO:0062130	adhesive extracellular matrix	2	0	0.01	1
GO:0062136	low-density lipoprotein receptor complex	2	0	0.01	1
GO:0062137	cargo receptor complex	2	0	0.01	1
GO:0062151	catalase complex	2	0	0.01	1
GO:0062157	mitochondrial ATP-gated potassium channel complex	2	0	0.01	1
GO:0062159	contractile vacuole complex	5	0	0.03	1
GO:0070044	synaptobrevin 2-SNAP-25-syntaxin-1a complex	1	0	0.01	1
GO:0070069	cytochrome complex	24	0	0.15	1
GO:0070081	clathrin-sculpted monoamine transport vesicle	1	0	0.01	1
GO:0070083	clathrin-sculpted monoamine transport vesicle membrane	1	0	0.01	1
GO:0070110	ciliary neurotrophic factor receptor complex	3	0	0.02	1
GO:0070160	tight junction	116	0	0.73	1
GO:0070176	DRM complex	1	0	0.01	1
GO:0070187	shelterin complex	1	0	0.01	1
GO:0070210	Rpd3L-Expanded complex	6	0	0.04	1
GO:0070274	RES complex	2	0	0.01	1
GO:0070310	ATR-ATRIP complex	2	0	0.01	1
GO:0070319	Golgi to plasma membrane transport vesicle	1	0	0.01	1
GO:0070390	transcription export complex 2	8	0	0.05	1
GO:0070418	DNA-dependent protein kinase complex	5	0	0.03	1
GO:0070419	nonhomologous end joining complex	11	0	0.07	1
GO:0070421	DNA ligase III-XRCC1 complex	1	0	0.01	1
GO:0070435	Shc-EGFR complex	1	0	0.01	1
GO:0070436	Grb2-EGFR complex	4	0	0.03	1
GO:0070449	elongin complex	7	0	0.04	1
GO:0070451	cell hair	2	0	0.01	1
GO:0070461	SAGA-type complex	41	0	0.26	1
GO:0070469	respirasome	70	0	0.44	1
GO:0070516	CAK-ERCC2 complex	3	0	0.02	1
GO:0070522	ERCC4-ERCC1 complex	5	0	0.03	1
GO:0070531	BRCA1-A complex	5	0	0.03	1
GO:0070532	BRCA1-B complex	5	0	0.03	1
GO:0070533	BRCA1-C complex	5	0	0.03	1
GO:0070545	PeBoW complex	4	0	0.03	1
GO:0070552	BRISC complex	6	0	0.04	1
GO:0070557	PCNA-p21 complex	1	0	0.01	1
GO:0070578	RISC-loading complex	4	0	0.03	1
GO:0070603	SWI/SNF superfamily-type complex	81	0	0.51	1
GO:0070648	formin-nucleated actin cable	1	0	0.01	1
GO:0070652	HAUS complex	6	0	0.04	1
GO:0070695	FHF complex	3	0	0.02	1
GO:0070724	BMP receptor complex	2	0	0.01	1
GO:0070761	pre-snoRNP complex	8	0	0.05	1
GO:0070762	nuclear pore transmembrane ring	1	0	0.01	1
GO:0070765	gamma-secretase complex	5	0	0.03	1
GO:0070772	PAS complex	1	0	0.01	1
GO:0070775	H3 histone acetyltransferase complex	6	0	0.04	1
GO:0070776	MOZ/MORF histone acetyltransferase complex	5	0	0.03	1
GO:0070820	tertiary granule	33	0	0.21	1
GO:0070821	tertiary granule membrane	12	0	0.08	1
GO:0070822	Sin3-type complex	11	0	0.07	1
GO:0070823	HDA1 complex	1	0	0.01	1
GO:0070825	chrorion micropyle	4	0	0.03	1
GO:0070826	paraferritin complex	2	0	0.01	1
GO:0070847	core mediator complex	12	0	0.08	1
GO:0070852	cell body fiber	4	0	0.03	1
GO:0070860	RNA polymerase I core factor complex	1	0	0.01	1
GO:0070864	sperm individualization complex	1	0	0.01	1
GO:0070876	SOSS complex	3	0	0.02	1
GO:0070877	microprocessor complex	4	0	0.03	1
GO:0070937	CRD-mediated mRNA stability complex	2	0	0.01	1
GO:0070938	contractile ring	12	0	0.08	1
GO:0070939	Dsl1/NZR complex	3	0	0.02	1
GO:0070971	endoplasmic reticulum exit site	26	0	0.16	1
GO:0070985	transcription factor TFIIK complex	2	0	0.01	1
GO:0070993	translation preinitiation complex	19	0	0.12	1
GO:0071001	U4/U6 snRNP	3	0	0.02	1
GO:0071004	U2-type prespliceosome	15	0	0.09	1
GO:0071005	U2-type precatalytic spliceosome	57	0	0.36	1
GO:0071006	U2-type catalytic step 1 spliceosome	13	0	0.08	1
GO:0071007	U2-type catalytic step 2 spliceosome	33	0	0.21	1
GO:0071008	U2-type post-mRNA release spliceosomal complex	3	0	0.02	1
GO:0071010	prespliceosome	15	0	0.09	1
GO:0071011	precatalytic spliceosome	69	0	0.44	1
GO:0071012	catalytic step 1 spliceosome	13	0	0.08	1
GO:0071013	catalytic step 2 spliceosome	94	0	0.59	1
GO:0071014	post-mRNA release spliceosomal complex	14	0	0.09	1
GO:0071020	post-spliceosomal complex	2	0	0.01	1
GO:0071021	U2-type post-spliceosomal complex	1	0	0.01	1
GO:0071141	SMAD protein complex	8	0	0.05	1
GO:0071142	homomeric SMAD protein complex	1	0	0.01	1
GO:0071144	heteromeric SMAD protein complex	6	0	0.04	1
GO:0071159	NF-kappaB complex	1	0	0.01	1
GO:0071162	CMG complex	14	0	0.09	1
GO:0071203	WASH complex	14	0	0.09	1
GO:0071204	histone pre-mRNA 3'end processing complex	1	0	0.01	1
GO:0071212	subsynaptic reticulum	5	0	0.03	1
GO:0071256	translocon complex	4	0	0.03	1
GO:0071339	MLL1 complex	31	0	0.2	1
GO:0071439	clathrin complex	4	0	0.03	1
GO:0071513	phosphopantothenoylcysteine decarboxylase complex	3	0	0.02	1
GO:0071540	eukaryotic translation initiation factor 3 complex, eIF3e	3	0	0.02	1
GO:0071541	eukaryotic translation initiation factor 3 complex, eIF3m	6	0	0.04	1
GO:0071546	pi-body	18	0	0.11	1
GO:0071547	piP-body	6	0	0.04	1
GO:0071561	nucleus-vacuole junction	1	0	0.01	1
GO:0071564	npBAF complex	10	0	0.06	1
GO:0071565	nBAF complex	15	0	0.09	1
GO:0071595	Nem1-Spo7 phosphatase complex	2	0	0.01	1
GO:0071598	neuronal ribonucleoprotein granule	6	0	0.04	1
GO:0071601	sphere organelle	1	0	0.01	1
GO:0071666	Slit-Robo signaling complex	3	0	0.02	1
GO:0071682	endocytic vesicle lumen	1	0	0.01	1
GO:0071781	endoplasmic reticulum cisternal network	1	0	0.01	1
GO:0071782	endoplasmic reticulum tubular network	19	0	0.12	1
GO:0071797	LUBAC complex	6	0	0.04	1
GO:0071817	MMXD complex	4	0	0.03	1
GO:0071818	BAT3 complex	7	0	0.04	1
GO:0071819	DUBm complex	3	0	0.02	1
GO:0071821	FANCM-MHF complex	5	0	0.03	1
GO:0071914	prominosome	3	0	0.02	1
GO:0071920	cleavage body	3	0	0.02	1
GO:0071942	XPC complex	5	0	0.03	1
GO:0071986	Ragulator complex	6	0	0.04	1
GO:0072357	PTW/PP1 phosphatase complex	7	0	0.04	1
GO:0072379	ER membrane insertion complex	8	0	0.05	1
GO:0072380	TRC complex	1	0	0.01	1
GO:0072487	MSL complex	4	0	0.03	1
GO:0072494	host multivesicular body	3	0	0.02	1
GO:0072534	perineuronal net	10	0	0.06	1
GO:0072546	EMC complex	8	0	0.05	1
GO:0072557	IPAF inflammasome complex	1	0	0.01	1
GO:0072558	NLRP1 inflammasome complex	1	0	0.01	1
GO:0072559	NLRP3 inflammasome complex	2	0	0.01	1
GO:0072562	blood microparticle	14	0	0.09	1
GO:0072588	box H/ACA RNP complex	4	0	0.03	1
GO:0072589	box H/ACA scaRNP complex	1	0	0.01	1
GO:0072669	tRNA-splicing ligase complex	10	0	0.06	1
GO:0072687	meiotic spindle	16	0	0.1	1
GO:0080008	Cul4-RING E3 ubiquitin ligase complex	36	0	0.23	1
GO:0089701	U2AF complex	4	0	0.03	1
GO:0090443	FAR/SIN/STRIPAK complex	4	0	0.03	1
GO:0090498	extrinsic component of Golgi membrane	7	0	0.04	1
GO:0090533	cation-transporting ATPase complex	5	0	0.03	1
GO:0090535	WICH complex	2	0	0.01	1
GO:0090536	NoRC complex	1	0	0.01	1
GO:0090537	CERF complex	2	0	0.01	1
GO:0090543	Flemming body	36	0	0.23	1
GO:0090545	CHD-type complex	7	0	0.04	1
GO:0090571	RNA polymerase II transcription repressor complex	6	0	0.04	1
GO:0090575	RNA polymerase II transcription regulator complex	144	0	0.91	1
GO:0090576	RNA polymerase III transcription regulator complex	8	0	0.05	1
GO:0090619	meiotic spindle pole	3	0	0.02	1
GO:0090636	outer dense plaque of desmosome	1	0	0.01	1
GO:0090637	inner dense plaque of desmosome	1	0	0.01	1
GO:0090651	apical cytoplasm	1	0	0.01	1
GO:0090661	box H/ACA telomerase RNP complex	1	0	0.01	1
GO:0090665	glycoprotein complex	14	0	0.09	1
GO:0090694	Scc2-Scc4 cohesin loading complex	4	0	0.03	1
GO:0090725	peripheral region of growth cone	1	0	0.01	1
GO:0090730	Las1 complex	1	0	0.01	1
GO:0090733	tenascin complex	2	0	0.01	1
GO:0090734	site of DNA damage	75	0	0.47	1
GO:0090741	pigment granule membrane	11	0	0.07	1
GO:0097013	phagocytic vesicle lumen	1	0	0.01	1
GO:0097014	ciliary plasm	217	0	1.37	1
GO:0097025	MPP7-DLG1-LIN7 complex	2	0	0.01	1
GO:0097038	perinuclear endoplasmic reticulum	14	0	0.09	1
GO:0097057	TRAF2-GSTP1 complex	1	0	0.01	1
GO:0097128	cyclin D1-CDK4 complex	1	0	0.01	1
GO:0097129	cyclin D2-CDK4 complex	2	0	0.01	1
GO:0097130	cyclin D3-CDK4 complex	1	0	0.01	1
GO:0097136	Bcl-2 family protein complex	3	0	0.02	1
GO:0097144	BAX complex	2	0	0.01	1
GO:0097145	BAK complex	1	0	0.01	1
GO:0097149	centralspindlin complex	4	0	0.03	1
GO:0097165	nuclear stress granule	2	0	0.01	1
GO:0097169	AIM2 inflammasome complex	1	0	0.01	1
GO:0097179	protease inhibitor complex	6	0	0.04	1
GO:0097180	serine protease inhibitor complex	5	0	0.03	1
GO:0097181	protein C inhibitor-coagulation factor V complex	1	0	0.01	1
GO:0097182	protein C inhibitor-coagulation factor Xa complex	1	0	0.01	1
GO:0097183	protein C inhibitor-coagulation factor XI complex	1	0	0.01	1
GO:0097196	Shu complex	1	0	0.01	1
GO:0097197	tetraspanin-enriched microdomain	4	0	0.03	1
GO:0097208	alveolar lamellar body	4	0	0.03	1
GO:0097209	epidermal lamellar body	2	0	0.01	1
GO:0097224	sperm connecting piece	7	0	0.04	1
GO:0097225	sperm midpiece	29	0	0.18	1
GO:0097227	sperm annulus	2	0	0.01	1
GO:0097228	sperm principal piece	16	0	0.1	1
GO:0097229	sperm end piece	1	0	0.01	1
GO:0097232	lamellar body membrane	6	0	0.04	1
GO:0097233	alveolar lamellar body membrane	4	0	0.03	1
GO:0097234	epidermal lamellar body membrane	2	0	0.01	1
GO:0097255	R2TP complex	5	0	0.03	1
GO:0097268	cytoophidium	1	0	0.01	1
GO:0097342	ripoptosome	3	0	0.02	1
GO:0097346	INO80-type complex	33	0	0.21	1
GO:0097361	CIA complex	6	0	0.04	1
GO:0097362	MCM8-MCM9 complex	2	0	0.01	1
GO:0097381	photoreceptor disc membrane	6	0	0.04	1
GO:0097386	glial cell projection	34	0	0.21	1
GO:0097413	Lewy body	2	0	0.01	1
GO:0097418	neurofibrillary tangle	2	0	0.01	1
GO:0097422	tubular endosome	4	0	0.03	1
GO:0097427	microtubule bundle	3	0	0.02	1
GO:0097431	mitotic spindle pole	29	0	0.18	1
GO:0097433	dense body	8	0	0.05	1
GO:0097440	apical dendrite	17	0	0.11	1
GO:0097441	basal dendrite	6	0	0.04	1
GO:0097442	CA3 pyramidal cell dendrite	6	0	0.04	1
GO:0097443	sorting endosome	3	0	0.02	1
GO:0097449	astrocyte projection	26	0	0.16	1
GO:0097450	astrocyte end-foot	8	0	0.05	1
GO:0097452	GAIT complex	1	0	0.01	1
GO:0097457	hippocampal mossy fiber	5	0	0.03	1
GO:0097467	type III terminal bouton	1	0	0.01	1
GO:0097470	ribbon synapse	15	0	0.09	1
GO:0097482	muscle cell postsynaptic specialization	2	0	0.01	1
GO:0097487	multivesicular body, internal vesicle	5	0	0.03	1
GO:0097504	Gemini of coiled bodies	10	0	0.06	1
GO:0097505	Rad6-Rad18 complex	2	0	0.01	1
GO:0097512	cardiac myofibril	2	0	0.01	1
GO:0097513	myosin II filament	1	0	0.01	1
GO:0097517	contractile actin filament bundle	31	0	0.2	1
GO:0097518	parallel actin filament bundle	1	0	0.01	1
GO:0097524	sperm plasma membrane	1	0	0.01	1
GO:0097525	spliceosomal snRNP complex	65	0	0.41	1
GO:0097526	spliceosomal tri-snRNP complex	35	0	0.22	1
GO:0097539	ciliary transition fiber	12	0	0.08	1
GO:0097541	axonemal basal plate	2	0	0.01	1
GO:0097542	ciliary tip	21	0	0.13	1
GO:0097543	ciliary inversin compartment	4	0	0.03	1
GO:0097545	axonemal outer doublet	1	0	0.01	1
GO:0097546	ciliary base	30	0	0.19	1
GO:0097550	transcription preinitiation complex	7	0	0.04	1
GO:0097574	lateral part of cell	9	0	0.06	1
GO:0097575	lateral cell cortex	2	0	0.01	1
GO:0097598	sperm cytoplasmic droplet	2	0	0.01	1
GO:0097629	extrinsic component of omegasome membrane	2	0	0.01	1
GO:0097632	extrinsic component of phagophore assembly site membrane	1	0	0.01	1
GO:0097648	G protein-coupled receptor complex	14	0	0.09	1
GO:0097651	phosphatidylinositol 3-kinase complex, class I	3	0	0.02	1
GO:0097728	9+0 motile cilium	1	0	0.01	1
GO:0097729	9+2 motile cilium	132	0	0.83	1
GO:0097730	non-motile cilium	136	0	0.86	1
GO:0097731	9+0 non-motile cilium	99	0	0.62	1
GO:0097732	9+2 non-motile cilium	18	0	0.11	1
GO:0097733	photoreceptor cell cilium	90	0	0.57	1
GO:0098527	neuromuscular junction of somatic muscle	2	0	0.01	1
GO:0098533	ATPase dependent transmembrane transport complex	13	0	0.08	1
GO:0098536	deuterosome	7	0	0.04	1
GO:0098554	cytoplasmic side of endoplasmic reticulum membrane	7	0	0.04	1
GO:0098556	cytoplasmic side of rough endoplasmic reticulum membrane	6	0	0.04	1
GO:0098559	cytoplasmic side of early endosome membrane	7	0	0.04	1
GO:0098560	cytoplasmic side of late endosome membrane	9	0	0.06	1
GO:0098562	cytoplasmic side of membrane	102	0	0.64	1
GO:0098574	cytoplasmic side of lysosomal membrane	12	0	0.08	1
GO:0098576	lumenal side of membrane	3	0	0.02	1
GO:0098591	external side of apical plasma membrane	24	0	0.15	1
GO:0098592	cytoplasmic side of apical plasma membrane	4	0	0.03	1
GO:0098594	mucin granule	1	0	0.01	1
GO:0098595	perivitelline space	2	0	0.01	1
GO:0098635	protein complex involved in cell-cell adhesion	2	0	0.01	1
GO:0098636	protein complex involved in cell adhesion	50	0	0.32	1
GO:0098637	protein complex involved in cell-matrix adhesion	26	0	0.16	1
GO:0098642	network-forming collagen trimer	5	0	0.03	1
GO:0098643	banded collagen fibril	6	0	0.04	1
GO:0098644	complex of collagen trimers	11	0	0.07	1
GO:0098645	collagen network	5	0	0.03	1
GO:0098647	collagen beaded filament	2	0	0.01	1
GO:0098651	basement membrane collagen trimer	5	0	0.03	1
GO:0098665	serotonin receptor complex	1	0	0.01	1
GO:0098666	G protein-coupled serotonin receptor complex	1	0	0.01	1
GO:0098674	extrinsic component of neuronal dense core vesicle membrane	3	0	0.02	1
GO:0098683	cochlear hair cell ribbon synapse	7	0	0.04	1
GO:0098684	photoreceptor ribbon synapse	13	0	0.08	1
GO:0098686	hippocampal mossy fiber to CA3 synapse	27	0	0.17	1
GO:0098687	chromosomal region	269	0	1.7	1
GO:0098688	parallel fiber to Purkinje cell synapse	15	0	0.09	1
GO:0098691	dopaminergic synapse	18	0	0.11	1
GO:0098723	skeletal muscle myofibril	1	0	0.01	1
GO:0098733	hemidesmosome associated protein complex	1	0	0.01	1
GO:0098798	mitochondrial protein-containing complex	219	0	1.38	1
GO:0098799	outer mitochondrial membrane protein complex	9	0	0.06	1
GO:0098800	inner mitochondrial membrane protein complex	99	0	0.62	1
GO:0098803	respiratory chain complex	60	0	0.38	1
GO:0098826	endoplasmic reticulum tubular network membrane	3	0	0.02	1
GO:0098830	presynaptic endosome	4	0	0.03	1
GO:0098831	presynaptic active zone cytoplasmic component	19	0	0.12	1
GO:0098833	presynaptic endocytic zone	7	0	0.04	1
GO:0098835	presynaptic endocytic zone membrane	6	0	0.04	1
GO:0098837	postsynaptic recycling endosome	4	0	0.03	1
GO:0098839	postsynaptic density membrane	43	0	0.27	1
GO:0098842	postsynaptic early endosome	4	0	0.03	1
GO:0098843	postsynaptic endocytic zone	6	0	0.04	1
GO:0098845	postsynaptic endosome	7	0	0.04	1
GO:0098846	podocyte foot	3	0	0.02	1
GO:0098850	extrinsic component of synaptic vesicle membrane	2	0	0.01	1
GO:0098855	HCN channel complex	3	0	0.02	1
GO:0098871	postsynaptic actin cytoskeleton	4	0	0.03	1
GO:0098878	neurotransmitter receptor complex	40	0	0.25	1
GO:0098888	extrinsic component of presynaptic membrane	4	0	0.03	1
GO:0098890	extrinsic component of postsynaptic membrane	10	0	0.06	1
GO:0098891	extrinsic component of presynaptic active zone membrane	1	0	0.01	1
GO:0098892	extrinsic component of postsynaptic specialization membrane	7	0	0.04	1
GO:0098894	extrinsic component of presynaptic endocytic zone membrane	2	0	0.01	1
GO:0098895	postsynaptic endosome membrane	3	0	0.02	1
GO:0098896	postsynaptic early endosome membrane	3	0	0.02	1
GO:0098898	dense core granule lumen	3	0	0.02	1
GO:0098922	extrinsic component of dense core granule membrane	3	0	0.02	1
GO:0098965	extracellular matrix of synaptic cleft	1	0	0.01	1
GO:0098966	perisynaptic extracellular matrix	10	0	0.06	1
GO:0098975	postsynapse of neuromuscular junction	3	0	0.02	1
GO:0098981	cholinergic synapse	15	0	0.09	1
GO:0098983	symmetric, GABA-ergic, inhibitory synapse	5	0	0.03	1
GO:0098985	asymmetric, glutamatergic, excitatory synapse	8	0	0.05	1
GO:0098992	neuronal dense core vesicle	11	0	0.07	1
GO:0098998	extrinsic component of postsynaptic early endosome membrane	3	0	0.02	1
GO:0098999	extrinsic component of postsynaptic endosome membrane	3	0	0.02	1
GO:0099012	neuronal dense core vesicle membrane	4	0	0.03	1
GO:0099013	neuronal dense core vesicle lumen	3	0	0.02	1
GO:0099023	vesicle tethering complex	60	0	0.38	1
GO:0099053	activating signal cointegrator 1 complex	6	0	0.04	1
GO:0099073	mitochondrion-derived vesicle	2	0	0.01	1
GO:0099078	BORC complex	8	0	0.05	1
GO:0099086	synaptonemal structure	16	0	0.1	1
GO:0099091	postsynaptic specialization, intracellular component	11	0	0.07	1
GO:0099092	postsynaptic density, intracellular component	7	0	0.04	1
GO:0099115	chromosome, subtelomeric region	3	0	0.02	1
GO:0099147	extrinsic component of postsynaptic density membrane	6	0	0.04	1
GO:0099154	serotonergic synapse	3	0	0.02	1
GO:0099160	postsynaptic intermediate filament cytoskeleton	1	0	0.01	1
GO:0099192	cerebellar Golgi cell to granule cell synapse	1	0	0.01	1
GO:0099243	extrinsic component of synaptic membrane	12	0	0.08	1
GO:0099400	caveola neck	3	0	0.02	1
GO:0099522	cytosolic region	16	0	0.1	1
GO:0099523	presynaptic cytosol	8	0	0.05	1
GO:0099524	postsynaptic cytosol	10	0	0.06	1
GO:0099535	synapse-associated extracellular matrix	11	0	0.07	1
GO:0099544	perisynaptic space	1	0	0.01	1
GO:0099569	presynaptic cytoskeleton	9	0	0.06	1
GO:0099571	postsynaptic cytoskeleton	5	0	0.03	1
GO:0099617	matrix side of mitochondrial inner membrane	3	0	0.02	1
GO:0099629	postsynaptic specialization of symmetric synapse	1	0	0.01	1
GO:0099631	postsynaptic endocytic zone cytoplasmic component	1	0	0.01	1
GO:0099634	postsynaptic specialization membrane	48	0	0.3	1
GO:0099738	cell cortex region	68	0	0.43	1
GO:0101002	ficolin-1-rich granule	34	0	0.21	1
GO:0101003	ficolin-1-rich granule membrane	11	0	0.07	1
GO:0101019	nucleolar exosome (RNase complex)	7	0	0.04	1
GO:0101031	protein folding chaperone complex	27	0	0.17	1
GO:0106002	mCRD-mediated mRNA stability complex	6	0	0.04	1
GO:0106037	apicomedial cortex	2	0	0.01	1
GO:0106068	SUMO ligase complex	13	0	0.08	1
GO:0106083	nuclear membrane protein complex	13	0	0.08	1
GO:0106094	nuclear membrane microtubule tethering complex	13	0	0.08	1
GO:0106143	tRNA (m7G46) methyltransferase complex	1	0	0.01	1
GO:0110016	B-WICH complex	6	0	0.04	1
GO:0110078	TTT Hsp90 cochaperone complex	2	0	0.01	1
GO:0110085	mitotic actomyosin contractile ring	3	0	0.02	1
GO:0110142	ubiquinone biosynthesis complex	4	0	0.03	1
GO:0110157	reelin complex	4	0	0.03	1
GO:0110158	calpain complex	2	0	0.01	1
GO:0120001	apical plasma membrane urothelial plaque	2	0	0.01	1
GO:0120043	stereocilium shaft	2	0	0.01	1
GO:0120044	stereocilium base	3	0	0.02	1
GO:0120082	smooth endoplasmic reticulum cisterna	1	0	0.01	1
GO:0120095	vacuole-isolation membrane contact site	1	0	0.01	1
GO:0120098	procentriole	3	0	0.02	1
GO:0120099	procentriole replication complex	6	0	0.04	1
GO:0120103	centriolar subdistal appendage	13	0	0.08	1
GO:0120104	mitotic actomyosin contractile ring, proximal layer	1	0	0.01	1
GO:0120114	Sm-like protein family complex	81	0	0.51	1
GO:0120115	Lsm2-8 complex	7	0	0.04	1
GO:0120135	distal portion of axoneme	1	0	0.01	1
GO:0120157	PAR polarity complex	3	0	0.02	1
GO:0120199	cone photoreceptor outer segment	2	0	0.01	1
GO:0120200	rod photoreceptor outer segment	5	0	0.03	1
GO:0120202	rod photoreceptor disc membrane	1	0	0.01	1
GO:0120206	photoreceptor distal connecting cilium	6	0	0.04	1
GO:0120212	sperm head-tail coupling apparatus	1	0	0.01	1
GO:0120219	subapical part of cell	7	0	0.04	1
GO:0120234	stereocilium coat	5	0	0.03	1
GO:0120249	lateral wall of outer hair cell	4	0	0.03	1
GO:0120259	7SK snRNP	1	0	0.01	1
GO:0120293	dynein axonemal particle	22	0	0.14	1
GO:0140007	KICSTOR complex	4	0	0.03	1
GO:0140092	bBAF complex	7	0	0.04	1
GO:0140220	pathogen-containing vacuole	1	0	0.01	1
GO:0140225	DNA topoisomerase III-beta-TDRD3 complex	1	0	0.01	1
GO:0140261	BCOR complex	1	0	0.01	1
GO:0140268	endoplasmic reticulum-plasma membrane contact site	6	0	0.04	1
GO:0140275	MIB complex	3	0	0.02	1
GO:0140284	endoplasmic reticulum-endosome membrane contact site	4	0	0.03	1
GO:0140288	GBAF complex	4	0	0.03	1
GO:0140445	chromosome, telomeric repeat region	4	0	0.03	1
GO:0140513	nuclear protein-containing complex	1097	0	6.92	1
GO:0140534	endoplasmic reticulum protein-containing complex	100	0	0.63	1
GO:0140552	TEAD-YAP complex	1	0	0.01	1
GO:0140602	nucleolar peripheral inclusion body	7	0	0.04	1
GO:0140672	ATAC complex	14	0	0.09	1
GO:0140715	serine-tRNA ligase complex	1	0	0.01	1
GO:0150001	primary dendrite	4	0	0.03	1
GO:0150005	enzyme activator complex	6	0	0.04	1
GO:0150006	urease activator complex	3	0	0.02	1
GO:0150017	basal proximal dendrite	1	0	0.01	1
GO:0150048	cerebellar granule cell to Purkinje cell synapse	1	0	0.01	1
GO:0150056	amylin receptor complex 1	3	0	0.02	1
GO:0150057	amylin receptor complex 2	3	0	0.02	1
GO:0150058	amylin receptor complex 3	3	0	0.02	1
GO:1901588	dendritic microtubule	5	0	0.03	1
GO:1902493	acetyltransferase complex	96	0	0.61	1
GO:1902500	vacuolar HOPS complex	2	0	0.01	1
GO:1902501	lysosomal HOPS complex	2	0	0.01	1
GO:1902503	adenylyltransferase complex	1	0	0.01	1
GO:1902554	serine/threonine protein kinase complex	78	0	0.49	1
GO:1902555	endoribonuclease complex	30	0	0.19	1
GO:1902560	GMP reductase complex	3	0	0.02	1
GO:1902562	H4 histone acetyltransferase complex	43	0	0.27	1
GO:1902636	kinociliary basal body	3	0	0.02	1
GO:1902693	superoxide dismutase complex	1	0	0.01	1
GO:1902710	GABA receptor complex	12	0	0.08	1
GO:1902711	GABA-A receptor complex	5	0	0.03	1
GO:1902712	G protein-coupled GABA receptor complex	7	0	0.04	1
GO:1902737	dendritic filopodium	1	0	0.01	1
GO:1902773	GTPase activator complex	1	0	0.01	1
GO:1902911	protein kinase complex	87	0	0.55	1
GO:1902937	inward rectifier potassium channel complex	3	0	0.02	1
GO:1903095	ribonuclease III complex	4	0	0.03	1
GO:1903349	omegasome membrane	2	0	0.01	1
GO:1903439	calcitonin family receptor complex	3	0	0.02	1
GO:1903440	amylin receptor complex	3	0	0.02	1
GO:1903503	ATPase inhibitor complex	2	0	0.01	1
GO:1903958	nitric-oxide synthase complex	4	0	0.03	1
GO:1904090	peptidase inhibitor complex	6	0	0.04	1
GO:1904115	axon cytoplasm	52	0	0.33	1
GO:1904423	dehydrodolichyl diphosphate synthase complex	2	0	0.01	1
GO:1904602	serotonin-activated cation-selective channel complex	1	0	0.01	1
GO:1904724	tertiary granule lumen	16	0	0.1	1
GO:1904813	ficolin-1-rich granule lumen	23	0	0.15	1
GO:1904930	amphisome membrane	3	0	0.02	1
GO:1904949	ATPase complex	122	0	0.77	1
GO:1904974	heparanase complex	1	0	0.01	1
GO:1905202	methylcrotonoyl-CoA carboxylase complex	3	0	0.02	1
GO:1905347	endodeoxyribonuclease complex	4	0	0.03	1
GO:1905348	endonuclease complex	34	0	0.21	1
GO:1905354	exoribonuclease complex	27	0	0.17	1
GO:1905360	GTPase complex	10	0	0.06	1
GO:1905379	beta-N-acetylhexosaminidase complex	1	0	0.01	1
GO:1905721	mitotic spindle astral microtubule end	1	0	0.01	1
GO:1990023	mitotic spindle midzone	19	0	0.12	1
GO:1990026	hippocampal mossy fiber expansion	2	0	0.01	1
GO:1990030	pericellular basket	3	0	0.02	1
GO:1990031	pinceau fiber	1	0	0.01	1
GO:1990032	parallel fiber	2	0	0.01	1
GO:1990047	spindle matrix	2	0	0.01	1
GO:1990062	RPAP3/R2TP/prefoldin-like complex	11	0	0.07	1
GO:1990070	TRAPPI protein complex	1	0	0.01	1
GO:1990071	TRAPPII protein complex	5	0	0.03	1
GO:1990072	TRAPPIII protein complex	7	0	0.04	1
GO:1990075	periciliary membrane compartment	10	0	0.06	1
GO:1990111	spermatoproteasome complex	5	0	0.03	1
GO:1990112	RQC complex	4	0	0.03	1
GO:1990124	messenger ribonucleoprotein complex	6	0	0.04	1
GO:1990130	GATOR1 complex	7	0	0.04	1
GO:1990131	Gtr1-Gtr2 GTPase complex	3	0	0.02	1
GO:1990184	amino acid transport complex	2	0	0.01	1
GO:1990221	L-cysteine desulfurase complex	2	0	0.01	1
GO:1990225	rhoptry neck	12	0	0.08	1
GO:1990229	iron-sulfur cluster assembly complex	6	0	0.04	1
GO:1990234	transferase complex	724	0	4.57	1
GO:1990246	uniplex complex	3	0	0.02	1
GO:1990251	nuclear exosome focus	1	0	0.01	1
GO:1990316	Atg1/ULK1 kinase complex	6	0	0.04	1
GO:1990332	Ire1 complex	1	0	0.01	1
GO:1990357	terminal web	4	0	0.03	1
GO:1990385	meiotic spindle midzone	8	0	0.05	1
GO:1990391	DNA repair complex	18	0	0.11	1
GO:1990393	3M complex	1	0	0.01	1
GO:1990423	RZZ complex	3	0	0.02	1
GO:1990427	stereocilia tip-link density	1	0	0.01	1
GO:1990429	peroxisomal importomer complex	5	0	0.03	1
GO:1990433	CSL-Notch-Mastermind transcription factor complex	4	0	0.03	1
GO:1990435	upper tip-link density	1	0	0.01	1
GO:1990452	Parkin-FBXW7-Cul1 ubiquitin ligase complex	8	0	0.05	1
GO:1990454	L-type voltage-gated calcium channel complex	6	0	0.04	1
GO:1990462	omegasome	2	0	0.01	1
GO:1990498	mitotic spindle microtubule	10	0	0.06	1
GO:1990501	exon-exon junction subcomplex mago-y14	2	0	0.01	1
GO:1990513	CLOCK-BMAL transcription complex	4	0	0.03	1
GO:1990529	glycosylphosphatidylinositol-mannosyltransferase I complex	1	0	0.01	1
GO:1990531	phospholipid-translocating ATPase complex	7	0	0.04	1
GO:1990565	HSP90-CDC37 chaperone complex	1	0	0.01	1
GO:1990578	perinuclear endoplasmic reticulum membrane	1	0	0.01	1
GO:1990589	ATF4-CREB1 transcription factor complex	1	0	0.01	1
GO:1990597	AIP1-IRE1 complex	3	0	0.02	1
GO:1990604	IRE1-TRAF2-ASK1 complex	4	0	0.03	1
GO:1990620	ANPR-A receptor complex	16	0	0.1	1
GO:1990621	ESCRT IV complex	1	0	0.01	1
GO:1990630	IRE1-RACK1-PP2A complex	2	0	0.01	1
GO:1990635	proximal dendrite	5	0	0.03	1
GO:1990647	C/EBP complex	1	0	0.01	1
GO:1990666	PCSK9-LDLR complex	1	0	0.01	1
GO:1990696	USH2 complex	9	0	0.06	1
GO:1990706	MAD1 complex	2	0	0.01	1
GO:1990712	HFE-transferrin receptor complex	1	0	0.01	1
GO:1990716	axonemal central apparatus	8	0	0.05	1
GO:1990718	axonemal central pair projection	2	0	0.01	1
GO:1990722	DAPK1-calmodulin complex	1	0	0.01	1
GO:1990723	cytoplasmic periphery of the nuclear pore complex	3	0	0.02	1
GO:1990726	Lsm1-7-Pat1 complex	4	0	0.03	1
GO:1990728	mitotic spindle assembly checkpoint MAD1-MAD2 complex	4	0	0.03	1
GO:1990733	titin-telethonin complex	10	0	0.06	1
GO:1990742	microvesicle	1	0	0.01	1
GO:1990745	EARP complex	6	0	0.04	1
GO:1990752	microtubule end	24	0	0.15	1
GO:1990761	growth cone lamellipodium	1	0	0.01	1
GO:1990777	lipoprotein particle	11	0	0.07	1
GO:1990779	glycoprotein Ib-IX-V complex	6	0	0.04	1
GO:1990780	cytoplasmic side of dendritic spine plasma membrane	1	0	0.01	1
GO:1990788	GLI-SUFU complex	3	0	0.02	1
GO:1990794	basolateral part of cell	3	0	0.02	1
GO:1990811	MWP complex	1	0	0.01	1
GO:1990812	growth cone filopodium	1	0	0.01	1
GO:1990819	mating projection actin fusion focus	1	0	0.01	1
GO:1990851	Wnt-Frizzled-LRP5/6 complex	13	0	0.08	1
GO:1990876	cytoplasmic side of nuclear pore	3	0	0.02	1
GO:1990879	CST complex	1	0	0.01	1
GO:1990904	ribonucleoprotein complex	572	0	3.61	1
GO:1990907	beta-catenin-TCF complex	5	0	0.03	1
GO:1990909	Wnt signalosome	19	0	0.12	1
GO:1990913	sperm head plasma membrane	1	0	0.01	1
GO:1990917	ooplasm	1	0	0.01	1
GO:1990923	PET complex	7	0	0.04	1
GO:1990971	EMILIN complex	1	0	0.01	1
GO:1990972	multimerin complex	1	0	0.01	1

## Sheet: MF
GO.ID	Term	Annotated	Significant	Expected	raw.p.value
GO:0005509	calcium ion binding	926	20	6.74	1e-05
GO:0005200	structural constituent of cytoskeleton	94	6	0.68	6.3e-05
GO:0015291	secondary active transmembrane transporter activity	510	12	3.71	0.00033
GO:0015293	symporter activity	407	10	2.96	0.00076
GO:0004357	glutamate-cysteine ligase activity	6	2	0.04	0.00077
GO:0004601	peroxidase activity	60	4	0.44	0.00094
GO:0016684	oxidoreductase activity, acting on peroxide as acceptor	60	4	0.44	0.00094
GO:0033130	acetylcholine receptor binding	7	2	0.05	0.00108
GO:0005109	frizzled binding	33	3	0.24	0.00174
GO:0005332	gamma-aminobutyric acid:sodium:chloride symporter activity	11	2	0.08	0.00276
GO:0015185	gamma-aminobutyric acid transmembrane transporter activity	12	2	0.09	0.0033
GO:0005125	cytokine activity	42	3	0.31	0.0035
GO:0015081	sodium ion transmembrane transporter activity	271	7	1.97	0.00365
GO:0022857	transmembrane transporter activity	1663	22	12.1	0.00387
GO:0016209	antioxidant activity	91	4	0.66	0.00436
GO:0050840	extracellular matrix binding	49	3	0.36	0.00541
GO:0005343	organic acid:sodium symporter activity	98	4	0.71	0.00567
GO:0022804	active transmembrane transporter activity	726	12	5.28	0.00649
GO:0046873	metal ion transmembrane transporter activity	549	10	3.99	0.00668
GO:0004398	histidine decarboxylase activity	1	1	0.01	0.00727
GO:0140161	monocarboxylate:sodium symporter activity	18	2	0.13	0.00743
GO:0005283	amino acid:sodium symporter activity	57	3	0.41	0.00824
GO:0016595	glutamate binding	19	2	0.14	0.00827
GO:0043495	protein-membrane adaptor activity	19	2	0.14	0.00827
GO:0005215	transporter activity	1777	22	12.92	0.00844
GO:0005416	amino acid:monoatomic cation symporter activity	60	3	0.44	0.00949
GO:0048018	receptor ligand activity	121	4	0.88	0.01175
GO:0020037	heme binding	189	5	1.37	0.01232
GO:0030546	signaling receptor activator activity	125	4	0.91	0.01311
GO:0015355	secondary active monocarboxylate transmembrane transporter activity	25	2	0.18	0.0141
GO:0004666	prostaglandin-endoperoxide synthase activity	2	1	0.01	0.01449
GO:0015016	[heparan sulfate]-glucosamine N-sulfotransferase activity	2	1	0.01	0.01449
GO:0016881	acid-amino acid ligase activity	26	2	0.19	0.01521
GO:0015171	amino acid transmembrane transporter activity	202	5	1.47	0.01602
GO:0090729	toxin activity	75	3	0.55	0.01731
GO:0030169	low-density lipoprotein particle binding	28	2	0.2	0.01752
GO:0030414	peptidase inhibitor activity	138	4	1	0.01822
GO:0030545	signaling receptor regulator activity	139	4	1.01	0.01866
GO:0015373	monoatomic anion:sodium symporter activity	30	2	0.22	0.01997
GO:0015378	sodium:chloride symporter activity	30	2	0.22	0.01997
GO:0043531	ADP binding	30	2	0.22	0.01997
GO:0016907	G protein-coupled acetylcholine receptor activity	3	1	0.02	0.02166
GO:0046906	tetrapyrrole binding	220	5	1.6	0.02227
GO:0008324	monoatomic cation transmembrane transporter activity	769	11	5.59	0.02415
GO:0022890	inorganic cation transmembrane transporter activity	672	10	4.89	0.02448
GO:0071813	lipoprotein particle binding	34	2	0.25	0.02528
GO:0071814	protein-lipid complex binding	34	2	0.25	0.02528
GO:0015370	solute:sodium symporter activity	153	4	1.11	0.02547
GO:0061134	peptidase regulator activity	154	4	1.12	0.02601
GO:0015318	inorganic molecular entity transmembrane transporter activity	783	11	5.7	0.02711
GO:0004145	diamine N-acetyltransferase activity	4	1	0.03	0.02878
GO:0019808	polyamine binding	4	1	0.03	0.02878
GO:0019809	spermidine binding	4	1	0.03	0.02878
GO:0106293	NADH oxidase H202-forming activity	4	1	0.03	0.02878
GO:0008514	organic anion transmembrane transporter activity	499	8	3.63	0.02913
GO:0015377	chloride:monoatomic cation symporter activity	37	2	0.27	0.02959
GO:0099094	ligand-gated monoatomic cation channel activity	239	5	1.74	0.03039
GO:0005342	organic acid transmembrane transporter activity	415	7	3.02	0.03182
GO:0046943	carboxylic acid transmembrane transporter activity	415	7	3.02	0.03182
GO:0015296	monoatomic anion:monoatomic cation symporter activity	39	2	0.28	0.03262
GO:0009978	allene oxide synthase activity	5	1	0.04	0.03585
GO:0120146	sulfatide binding	5	1	0.04	0.03585
GO:0001664	G protein-coupled receptor binding	105	3	0.76	0.04116
GO:0016603	glutaminyl-peptide cyclotransferase activity	6	1	0.04	0.04286
GO:0047677	arachidonate 8(R)-lipoxygenase activity	6	1	0.04	0.04286
GO:0050542	icosanoid binding	6	1	0.04	0.04286
GO:0050543	icosatetraenoic acid binding	6	1	0.04	0.04286
GO:0050544	arachidonic acid binding	6	1	0.04	0.04286
GO:0052870	tocopherol omega-hydroxylase activity	6	1	0.04	0.04286
GO:0052871	alpha-tocopherol omega-hydroxylase activity	6	1	0.04	0.04286
GO:0052872	tocotrienol omega-hydroxylase activity	6	1	0.04	0.04286
GO:0090416	nicotinate transmembrane transporter activity	6	1	0.04	0.04286
GO:0098695	inositol 1,4,5-trisphosphate receptor activity involved in regulation of postsynaptic cytosolic calcium levels	6	1	0.04	0.04286
GO:0099528	G protein-coupled neurotransmitter receptor activity	6	1	0.04	0.04286
GO:0015280	ligand-gated sodium channel activity	49	2	0.36	0.04941
GO:0015369	calcium:proton antiporter activity	7	1	0.05	0.04983
GO:0018685	alkane 1-monooxygenase activity	7	1	0.05	0.04983
GO:0032036	myosin heavy chain binding	7	1	0.05	0.04983
GO:0050051	leukotriene-B4 20-monooxygenase activity	7	1	0.05	0.04983
GO:0031406	carboxylic acid binding	194	4	1.41	0.05316
GO:0043177	organic acid binding	194	4	1.41	0.05316
GO:0015075	monoatomic ion transmembrane transporter activity	877	11	6.38	0.0541
GO:0019855	calcium channel inhibitor activity	8	1	0.06	0.05674
GO:0015175	neutral L-amino acid transmembrane transporter activity	53	2	0.39	0.05683
GO:0140678	molecular function inhibitor activity	290	5	2.11	0.06055
GO:0015184	L-cystine transmembrane transporter activity	9	1	0.07	0.0636
GO:0016843	amine-lyase activity	9	1	0.07	0.0636
GO:0016844	strictosidine synthase activity	9	1	0.07	0.0636
GO:0033691	sialic acid binding	9	1	0.07	0.0636
GO:0052869	arachidonic acid omega-hydroxylase activity	9	1	0.07	0.0636
GO:0015276	ligand-gated monoatomic ion channel activity	296	5	2.15	0.06492
GO:0022834	ligand-gated channel activity	296	5	2.15	0.06492
GO:0015294	solute:monoatomic cation symporter activity	209	4	1.52	0.0662
GO:0022853	active monoatomic ion transmembrane transporter activity	298	5	2.17	0.06642
GO:0016597	amino acid binding	59	2	0.43	0.06863
GO:0005198	structural molecule activity	494	7	3.59	0.06873
GO:0010314	phosphatidylinositol-5-phosphate binding	10	1	0.07	0.07042
GO:0016175	superoxide-generating NAD(P)H oxidase activity	10	1	0.07	0.07042
GO:0022841	potassium ion leak channel activity	10	1	0.07	0.07042
GO:0036041	long-chain fatty acid binding	10	1	0.07	0.07042
GO:0043169	cation binding	4591	41	33.39	0.07179
GO:0004222	metalloendopeptidase activity	220	4	1.6	0.07672
GO:0004169	dolichyl-phosphate-mannose-protein mannosyltransferase activity	11	1	0.08	0.07719
GO:0005220	inositol 1,4,5-trisphosphate-sensitive calcium-release channel activity	11	1	0.08	0.07719
GO:0008391	arachidonic acid monooxygenase activity	11	1	0.08	0.07719
GO:0008392	arachidonic acid epoxygenase activity	11	1	0.08	0.07719
GO:0015386	potassium:proton antiporter activity	11	1	0.08	0.07719
GO:0016713	oxidoreductase activity, acting on paired donors, with incorporation or reduction of molecular oxygen, reduced iron-sulf...	11	1	0.08	0.07719
GO:0034483	heparan sulfate sulfotransferase activity	11	1	0.08	0.07719
GO:0035374	chondroitin sulfate binding	11	1	0.08	0.07719
GO:0043176	amine binding	11	1	0.08	0.07719
GO:0004175	endopeptidase activity	510	7	3.71	0.07845
GO:0005102	signaling receptor binding	722	9	5.25	0.07999
GO:0046872	metal ion binding	4506	40	32.77	0.08183
GO:0008028	monocarboxylic acid transmembrane transporter activity	141	3	1.03	0.08353
GO:0031956	medium-chain fatty acid-CoA ligase activity	12	1	0.09	0.0839
GO:0043395	heparan sulfate proteoglycan binding	12	1	0.09	0.0839
GO:0047760	butyrate-CoA ligase activity	12	1	0.09	0.0839
GO:0016879	ligase activity, forming carbon-nitrogen bonds	68	2	0.49	0.08766
GO:0015349	thyroid hormone transmembrane transporter activity	13	1	0.09	0.09057
GO:0042605	peptide antigen binding	13	1	0.09	0.09057
GO:0070273	phosphatidylinositol-4-phosphate binding	13	1	0.09	0.09057
GO:0005261	monoatomic cation channel activity	427	6	3.11	0.09129
GO:0008237	metallopeptidase activity	332	5	2.41	0.09478
GO:0102033	long-chain fatty acid omega-hydroxylase activity	14	1	0.1	0.09719
GO:0106294	NADPH oxidase H202-forming activity	14	1	0.1	0.09719
GO:0120250	fatty acid omega-hydroxylase activity	14	1	0.1	0.09719
GO:0005525	GTP binding	435	6	3.16	0.09761
GO:0015103	inorganic anion transmembrane transporter activity	152	3	1.11	0.09913
GO:0004064	arylesterase activity	15	1	0.11	0.10376
GO:0015114	phosphate ion transmembrane transporter activity	15	1	0.11	0.10376
GO:0015137	citrate transmembrane transporter activity	15	1	0.11	0.10376
GO:0015142	tricarboxylic acid transmembrane transporter activity	15	1	0.11	0.10376
GO:0017153	sodium:dicarboxylate symporter activity	15	1	0.11	0.10376
GO:0042923	neuropeptide binding	15	1	0.11	0.10376
GO:0004857	enzyme inhibitor activity	246	4	1.79	0.1047
GO:0015269	calcium-activated potassium channel activity	16	1	0.12	0.11029
GO:0050699	WW domain binding	16	1	0.12	0.11029
GO:0019001	guanyl nucleotide binding	456	6	3.32	0.11527
GO:0032561	guanyl ribonucleotide binding	456	6	3.32	0.11527
GO:0002162	dystroglycan binding	17	1	0.12	0.11677
GO:0005295	neutral L-amino acid:sodium symporter activity	17	1	0.12	0.11677
GO:0015375	glycine:sodium symporter activity	17	1	0.12	0.11677
GO:0015385	sodium:proton antiporter activity	17	1	0.12	0.11677
GO:0022821	solute:potassium antiporter activity	17	1	0.12	0.11677
GO:0015368	calcium:monoatomic cation antiporter activity	18	1	0.13	0.1232
GO:0022840	leak channel activity	18	1	0.13	0.1232
GO:0022842	narrow pore channel activity	18	1	0.13	0.1232
GO:0080025	phosphatidylinositol-3,5-bisphosphate binding	18	1	0.13	0.1232
GO:0005537	mannose binding	84	2	0.61	0.12469
GO:0048029	monosaccharide binding	169	3	1.23	0.12532
GO:0005272	sodium channel activity	85	2	0.62	0.12711
GO:0000099	sulfur amino acid transmembrane transporter activity	19	1	0.14	0.12958
GO:0004602	glutathione peroxidase activity	19	1	0.14	0.12958
GO:0004623	phospholipase A2 activity	19	1	0.14	0.12958
GO:0008200	ion channel inhibitor activity	19	1	0.14	0.12958
GO:0015141	succinate transmembrane transporter activity	19	1	0.14	0.12958
GO:0015347	sodium-independent organic anion transmembrane transporter activity	20	1	0.15	0.13592
GO:0016174	NAD(P)H oxidase H2O2-forming activity	20	1	0.15	0.13592
GO:0015085	calcium ion transmembrane transporter activity	176	3	1.28	0.13677
GO:0015179	L-amino acid transmembrane transporter activity	90	2	0.65	0.1394
GO:0016248	channel inhibitor activity	21	1	0.15	0.14221
GO:0043236	laminin binding	21	1	0.15	0.14221
GO:0051139	metal cation:proton antiporter activity	21	1	0.15	0.14221
GO:0141110	transporter inhibitor activity	21	1	0.15	0.14221
GO:0003823	antigen binding	22	1	0.16	0.14846
GO:0015187	glycine transmembrane transporter activity	22	1	0.16	0.14846
GO:0015556	C4-dicarboxylate transmembrane transporter activity	22	1	0.16	0.14846
GO:0015108	chloride transmembrane transporter activity	94	2	0.68	0.14941
GO:0001222	transcription corepressor binding	23	1	0.17	0.15466
GO:0005041	low-density lipoprotein particle receptor activity	23	1	0.17	0.15466
GO:0015271	outward rectifier potassium channel activity	23	1	0.17	0.15466
GO:0099106	ion channel regulator activity	97	2	0.71	0.15701
GO:0001530	lipopolysaccharide binding	24	1	0.17	0.16082
GO:0005504	fatty acid binding	24	1	0.17	0.16082
GO:0008227	G protein-coupled amine receptor activity	24	1	0.17	0.16082
GO:0016247	channel regulator activity	101	2	0.73	0.16726
GO:0141108	transporter regulator activity	101	2	0.73	0.16726
GO:0005227	calcium-activated cation channel activity	26	1	0.19	0.17301
GO:0015278	calcium-release channel activity	26	1	0.19	0.17301
GO:0038187	pattern recognition receptor activity	26	1	0.19	0.17301
GO:0050664	oxidoreductase activity, acting on NAD(P)H, oxygen as acceptor	26	1	0.19	0.17301
GO:0022836	gated channel activity	406	5	2.95	0.17389
GO:0043394	proteoglycan binding	27	1	0.2	0.17903
GO:0070679	inositol 1,4,5 trisphosphate binding	27	1	0.2	0.17903
GO:0005216	monoatomic ion channel activity	522	6	3.8	0.18016
GO:0030228	lipoprotein particle receptor activity	28	1	0.2	0.18501
GO:0042806	fucose binding	28	1	0.2	0.18501
GO:0003924	GTPase activity	309	4	2.25	0.18794
GO:0004568	chitinase activity	29	1	0.21	0.19095
GO:0098632	cell-cell adhesion mediator activity	29	1	0.21	0.19095
GO:0008233	peptidase activity	765	8	5.56	0.1931
GO:0008509	monoatomic anion transmembrane transporter activity	112	2	0.81	0.19597
GO:0000030	mannosyltransferase activity	31	1	0.23	0.2027
GO:0005179	hormone activity	31	1	0.23	0.2027
GO:0015459	potassium channel regulator activity	31	1	0.23	0.2027
GO:0051861	glycolipid binding	31	1	0.23	0.2027
GO:0008083	growth factor activity	32	1	0.23	0.20851
GO:0016702	oxidoreductase activity, acting on single donors with incorporation of molecular oxygen, incorporation of two atoms of o...	32	1	0.23	0.20851
GO:0016840	carbon-nitrogen lyase activity	32	1	0.23	0.20851
GO:0072349	modified amino acid transmembrane transporter activity	118	2	0.86	0.21188
GO:0005246	calcium channel regulator activity	33	1	0.24	0.21428
GO:0005310	dicarboxylic acid transmembrane transporter activity	33	1	0.24	0.21428
GO:0015136	sialic acid transmembrane transporter activity	33	1	0.24	0.21428
GO:0022839	monoatomic ion-gated channel activity	33	1	0.24	0.21428
GO:0098631	cell adhesion mediator activity	33	1	0.24	0.21428
GO:0015079	potassium ion transmembrane transporter activity	121	2	0.88	0.21989
GO:0001965	G-protein alpha-subunit binding	34	1	0.25	0.22001
GO:0015267	channel activity	558	6	4.06	0.22069
GO:0061630	ubiquitin protein ligase activity	223	3	1.62	0.22123
GO:0022803	passive transmembrane transporter activity	561	6	4.08	0.22421
GO:0015226	carnitine transmembrane transporter activity	35	1	0.25	0.22569
GO:0032266	phosphatidylinositol-3-phosphate binding	35	1	0.25	0.22569
GO:0003953	NAD+ nucleosidase activity	36	1	0.26	0.23134
GO:0140828	metal cation:monoatomic cation antiporter activity	36	1	0.26	0.23134
GO:0043167	ion binding	6694	53	48.69	0.23169
GO:0005217	intracellular ligand-gated monoatomic ion channel activity	37	1	0.27	0.23694
GO:0016701	oxidoreductase activity, acting on single donors with incorporation of molecular oxygen	37	1	0.27	0.23694
GO:0015645	fatty acid ligase activity	38	1	0.28	0.24251
GO:0099604	ligand-gated calcium channel activity	38	1	0.28	0.24251
GO:0061659	ubiquitin-like protein ligase activity	235	3	1.71	0.24432
GO:0030246	carbohydrate binding	461	5	3.35	0.24481
GO:0004364	glutathione transferase activity	39	1	0.28	0.24803
GO:0098960	postsynaptic neurotransmitter receptor activity	134	2	0.97	0.25482
GO:0015464	acetylcholine receptor activity	41	1	0.3	0.25896
GO:0051213	dioxygenase activity	141	2	1.03	0.2737
GO:0036094	small molecule binding	6927	54	50.38	0.27493
GO:0016709	oxidoreductase activity, acting on paired donors, with incorporation or reduction of molecular oxygen, NAD(P)H as one do...	45	1	0.33	0.28034
GO:0003725	double-stranded RNA binding	46	1	0.33	0.28559
GO:0016831	carboxy-lyase activity	46	1	0.33	0.28559
GO:0019213	deacetylase activity	47	1	0.34	0.2908
GO:0016874	ligase activity	259	3	1.88	0.2915
GO:0038024	cargo receptor activity	149	2	1.08	0.29526
GO:0015651	quaternary ammonium group transmembrane transporter activity	48	1	0.35	0.29598
GO:0098772	molecular function regulator activity	1119	10	8.14	0.29604
GO:0005262	calcium channel activity	153	2	1.11	0.30601
GO:0001221	transcription coregulator binding	50	1	0.36	0.30621
GO:0016755	aminoacyltransferase activity	387	4	2.81	0.31064
GO:0001618	virus receptor activity	52	1	0.38	0.3163
GO:0140272	exogenous protein binding	52	1	0.38	0.3163
GO:0005539	glycosaminoglycan binding	159	2	1.16	0.32208
GO:0033293	monocarboxylic acid binding	55	1	0.4	0.33116
GO:0017022	myosin binding	57	1	0.41	0.34089
GO:0008080	N-acetyltransferase activity	59	1	0.43	0.35048
GO:0016829	lyase activity	300	3	2.18	0.3731
GO:1902936	phosphatidylinositol bisphosphate binding	64	1	0.47	0.37385
GO:0030594	neurotransmitter receptor activity	180	2	1.31	0.37747
GO:0005249	voltage-gated potassium channel activity	65	1	0.47	0.37843
GO:0016405	CoA-ligase activity	65	1	0.47	0.37843
GO:0016712	oxidoreductase activity, acting on paired donors, with incorporation or reduction of molecular oxygen, reduced flavin or...	66	1	0.48	0.38297
GO:0016651	oxidoreductase activity, acting on NAD(P)H	67	1	0.49	0.38748
GO:0000287	magnesium ion binding	184	2	1.34	0.38783
GO:0052689	carboxylic ester hydrolase activity	187	2	1.36	0.39555
GO:0001540	amyloid-beta binding	69	1	0.5	0.39639
GO:0016830	carbon-carbon lyase activity	70	1	0.51	0.4008
GO:0016878	acid-thiol ligase activity	70	1	0.51	0.4008
GO:0008289	lipid binding	571	5	4.15	0.40169
GO:0005518	collagen binding	71	1	0.52	0.40518
GO:0016836	hydro-lyase activity	72	1	0.52	0.40953
GO:0004620	phospholipase activity	74	1	0.54	0.41813
GO:0008235	metalloexopeptidase activity	74	1	0.54	0.41813
GO:0016799	hydrolase activity, hydrolyzing N-glycosyl compounds	74	1	0.54	0.41813
GO:0140677	molecular function activator activity	453	4	3.29	0.41972
GO:0030170	pyridoxal phosphate binding	75	1	0.55	0.42238
GO:0035091	phosphatidylinositol binding	200	2	1.45	0.42847
GO:0016410	N-acyltransferase activity	77	1	0.56	0.43079
GO:0070279	vitamin B6 binding	77	1	0.56	0.43079
GO:0004842	ubiquitin-protein transferase activity	332	3	2.41	0.43571
GO:0015297	antiporter activity	82	1	0.6	0.4513
GO:0015101	organic cation transmembrane transporter activity	83	1	0.6	0.45531
GO:0004930	G protein-coupled receptor activity	476	4	3.46	0.45711
GO:0004888	transmembrane signaling receptor activity	881	7	6.41	0.46104
GO:0016765	transferase activity, transferring alkyl or aryl (other than methyl) groups	86	1	0.63	0.46718
GO:0016835	carbon-oxygen lyase activity	86	1	0.63	0.46718
GO:0016877	ligase activity, forming carbon-sulfur bonds	86	1	0.63	0.46718
GO:0019787	ubiquitin-like protein transferase activity	351	3	2.55	0.47183
GO:0043178	alcohol binding	90	1	0.65	0.4826
GO:1901681	sulfur compound binding	223	2	1.62	0.48432
GO:0005506	iron ion binding	225	2	1.64	0.48902
GO:0016407	acetyltransferase activity	92	1	0.67	0.49014
GO:0016746	acyltransferase activity	634	5	4.61	0.49172
GO:0008061	chitin binding	93	1	0.68	0.49387
GO:0004867	serine-type endopeptidase inhibitor activity	95	1	0.69	0.50125
GO:0019903	protein phosphatase binding	95	1	0.69	0.50125
GO:0044325	transmembrane transporter binding	95	1	0.69	0.50125
GO:0005267	potassium channel activity	97	1	0.71	0.50853
GO:0022843	voltage-gated monoatomic cation channel activity	100	1	0.73	0.51924
GO:0022848	acetylcholine-gated monoatomic cation-selective channel activity	100	1	0.73	0.51924
GO:0030165	PDZ domain binding	100	1	0.73	0.51924
GO:1901505	carbohydrate derivative transmembrane transporter activity	104	1	0.76	0.53317
GO:0004252	serine-type endopeptidase activity	108	1	0.79	0.54669
GO:0042277	peptide binding	252	2	1.83	0.5498
GO:0008146	sulfotransferase activity	109	1	0.79	0.55002
GO:0008201	heparin binding	111	1	0.81	0.55658
GO:0005201	extracellular matrix structural constituent	114	1	0.83	0.56626
GO:1901682	sulfur compound transmembrane transporter activity	116	1	0.84	0.57259
GO:0038023	signaling receptor activity	1119	8	8.14	0.5728
GO:0060089	molecular transducer activity	1119	8	8.14	0.5728
GO:0016798	hydrolase activity, acting on glycosyl bonds	263	2	1.91	0.57308
GO:0016705	oxidoreductase activity, acting on paired donors, with incorporation or reduction of molecular oxygen	264	2	1.92	0.57516
GO:1901981	phosphatidylinositol phosphate binding	117	1	0.85	0.57573
GO:0005231	excitatory extracellular ligand-gated monoatomic ion channel activity	118	1	0.86	0.57884
GO:0016298	lipase activity	118	1	0.86	0.57884
GO:0004866	endopeptidase inhibitor activity	120	1	0.87	0.58499
GO:1904315	transmitter-gated monoatomic ion channel activity involved in regulation of postsynaptic membrane potential	120	1	0.87	0.58499
GO:0004197	cysteine-type endopeptidase activity	121	1	0.88	0.58803
GO:0099529	neurotransmitter receptor activity involved in regulation of postsynaptic membrane potential	123	1	0.89	0.59405
GO:0061135	endopeptidase regulator activity	127	1	0.92	0.60583
GO:0015078	proton transmembrane transporter activity	131	1	0.95	0.61727
GO:0019902	phosphatase binding	131	1	0.95	0.61727
GO:0008238	exopeptidase activity	132	1	0.96	0.62007
GO:0003964	RNA-directed DNA polymerase activity	137	1	1	0.63381
GO:0008236	serine-type peptidase activity	137	1	1	0.63381
GO:0016782	transferase activity, transferring sulphur-containing groups	137	1	1	0.63381
GO:0005543	phospholipid binding	302	2	2.2	0.64857
GO:0017171	serine hydrolase activity	145	1	1.05	0.65477
GO:0005244	voltage-gated monoatomic ion channel activity	147	1	1.07	0.65982
GO:0022832	voltage-gated channel activity	147	1	1.07	0.65982
GO:0019904	protein domain specific binding	468	3	3.4	0.66621
GO:0022824	transmitter-gated monoatomic ion channel activity	155	1	1.13	0.67931
GO:0022835	transmitter-gated channel activity	155	1	1.13	0.67931
GO:0034061	DNA polymerase activity	161	1	1.17	0.69319
GO:0004497	monooxygenase activity	164	1	1.19	0.69991
GO:0008270	zinc ion binding	812	5	5.91	0.71032
GO:0005230	extracellular ligand-gated monoatomic ion channel activity	169	1	1.23	0.71078
GO:0033218	amide binding	340	2	2.47	0.71168
GO:0030234	enzyme regulator activity	838	5	6.1	0.73612
GO:0016491	oxidoreductase activity	996	6	7.24	0.73936
GO:0004553	hydrolase activity, hydrolyzing O-glycosyl compounds	185	1	1.35	0.74302
GO:0001228	DNA-binding transcription activator activity, RNA polymerase II-specific	198	1	1.44	0.76656
GO:0046914	transition metal ion binding	1183	7	8.6	0.7666
GO:0001216	DNA-binding transcription activator activity	199	1	1.45	0.76828
GO:0008234	cysteine-type peptidase activity	199	1	1.45	0.76828
GO:0000981	DNA-binding transcription factor activity, RNA polymerase II-specific	551	3	4.01	0.76945
GO:0017111	ribonucleoside triphosphate phosphatase activity	720	4	5.24	0.77455
GO:0016787	hydrolase activity	2855	18	20.77	0.7848
GO:0097367	carbohydrate derivative binding	2711	17	19.72	0.78601
GO:0019842	vitamin binding	227	1	1.65	0.81167
GO:0008017	microtubule binding	230	1	1.67	0.81581
GO:0016758	hexosyltransferase activity	231	1	1.68	0.81717
GO:0016747	acyltransferase activity, transferring groups other than amino-acyl groups	232	1	1.69	0.81852
GO:0016462	pyrophosphatase activity	773	4	5.62	0.82005
GO:0016817	hydrolase activity, acting on acid anhydrides	774	4	5.63	0.82083
GO:0016818	hydrolase activity, acting on acid anhydrides, in phosphorus-containing anhydrides	774	4	5.63	0.82083
GO:0003700	DNA-binding transcription factor activity	622	3	4.52	0.8359
GO:0031267	small GTPase binding	246	1	1.79	0.83642
GO:0008168	methyltransferase activity	256	1	1.86	0.84812
GO:0051020	GTPase binding	265	1	1.93	0.85794
GO:0016779	nucleotidyltransferase activity	266	1	1.93	0.85899
GO:0050839	cell adhesion molecule binding	270	1	1.96	0.86312
GO:0016741	transferase activity, transferring one-carbon groups	273	1	1.99	0.86614
GO:0000978	RNA polymerase II cis-regulatory region sequence-specific DNA binding	480	2	3.49	0.86833
GO:0000987	cis-regulatory region sequence-specific DNA binding	493	2	3.59	0.87801
GO:0043168	anion binding	2937	17	21.36	0.88226
GO:0016757	glycosyltransferase activity	309	1	2.25	0.8976
GO:0044877	protein-containing complex binding	1263	6	9.19	0.90583
GO:0015631	tubulin binding	321	1	2.33	0.90636
GO:0035639	purine ribonucleoside triphosphate binding	2275	12	16.55	0.91645
GO:0030674	protein-macromolecule adaptor activity	564	2	4.1	0.92028
GO:0140096	catalytic activity, acting on a protein	2319	12	16.87	0.92828
GO:0000977	RNA polymerase II transcription regulatory region sequence-specific DNA binding	585	2	4.25	0.92988
GO:0008134	transcription factor binding	371	1	2.7	0.93555
GO:0005488	binding	11734	79	85.35	0.93619
GO:0032555	purine ribonucleotide binding	2363	12	17.19	0.93869
GO:0060090	molecular adaptor activity	608	2	4.42	0.93916
GO:0032553	ribonucleotide binding	2383	12	17.33	0.94298
GO:0000976	transcription cis-regulatory region binding	649	2	4.72	0.95289
GO:0001067	transcription regulatory region nucleic acid binding	649	2	4.72	0.95289
GO:0140097	catalytic activity, acting on DNA	415	1	3.02	0.95365
GO:1990837	sequence-specific double-stranded DNA binding	681	2	4.95	0.96152
GO:0017076	purine nucleotide binding	2508	12	18.24	0.96442
GO:0140110	transcription regulator activity	946	3	6.88	0.97162
GO:0042803	protein homodimerization activity	494	1	3.59	0.97442
GO:0005515	protein binding	5563	31	40.46	0.97744
GO:0043565	sequence-specific DNA binding	807	2	5.87	0.98297
GO:0008092	cytoskeletal protein binding	808	2	5.88	0.98308
GO:0003690	double-stranded DNA binding	812	2	5.91	0.98352
GO:0000166	nucleotide binding	2707	12	19.69	0.98422
GO:1901265	nucleoside phosphate binding	2707	12	19.69	0.98422
GO:1901363	heterocyclic compound binding	2911	13	21.17	0.98648
GO:0016788	hydrolase activity, acting on ester bonds	899	2	6.54	0.99077
GO:0042802	identical protein binding	1391	4	10.12	0.99281
GO:0016740	transferase activity	2561	10	18.63	0.99365
GO:0003824	catalytic activity	6878	37	50.03	0.9956
GO:0005524	ATP binding	1919	6	13.96	0.99635
GO:0046983	protein dimerization activity	765	1	5.56	0.99675
GO:0032559	adenyl ribonucleotide binding	1997	6	14.53	0.99765
GO:0140657	ATP-dependent activity	824	1	5.99	0.99794
GO:0140640	catalytic activity, acting on a nucleic acid	862	1	6.27	0.99846
GO:0030554	adenyl nucleotide binding	2140	6	15.57	0.99898
GO:0019899	enzyme binding	1323	2	9.62	0.99952
GO:0016772	transferase activity, transferring phosphorus-containing groups	1061	1	7.72	0.99967
GO:0003677	DNA binding	1645	3	11.96	0.99968
GO:0003723	RNA binding	1106	1	8.04	0.99977
GO:0097159	organic cyclic compound binding	5520	21	40.15	0.99998
GO:0003676	nucleic acid binding	2833	4	20.61	1
GO:0003674	molecular_function	15261	111	111	1
GO:0000009	alpha-1,6-mannosyltransferase activity	2	0	0.01	1
GO:0000010	trans-hexaprenyltranstransferase activity	2	0	0.01	1
GO:0000014	single-stranded DNA endodeoxyribonuclease activity	11	0	0.08	1
GO:0000016	lactase activity	3	0	0.02	1
GO:0000026	alpha-1,2-mannosyltransferase activity	8	0	0.06	1
GO:0000033	alpha-1,3-mannosyltransferase activity	4	0	0.03	1
GO:0000035	acyl binding	1	0	0.01	1
GO:0000036	acyl carrier activity	1	0	0.01	1
GO:0000048	peptidyltransferase activity	10	0	0.07	1
GO:0000049	tRNA binding	85	0	0.62	1
GO:0000062	fatty-acyl-CoA binding	16	0	0.12	1
GO:0000064	L-ornithine transmembrane transporter activity	4	0	0.03	1
GO:0000104	succinate dehydrogenase activity	3	0	0.02	1
GO:0000121	glycerol-1-phosphatase activity	2	0	0.01	1
GO:0000146	microfilament motor activity	36	0	0.26	1
GO:0000149	SNARE binding	85	0	0.62	1
GO:0000150	DNA strand exchange activity	2	0	0.01	1
GO:0000175	3'-5'-RNA exonuclease activity	29	0	0.21	1
GO:0000179	rRNA (adenine-N6,N6-)-dimethyltransferase activity	3	0	0.02	1
GO:0000182	rDNA binding	9	0	0.07	1
GO:0000210	NAD+ diphosphatase activity	10	0	0.07	1
GO:0000213	tRNA-intron endonuclease activity	3	0	0.02	1
GO:0000215	tRNA 2'-phosphotransferase activity	1	0	0.01	1
GO:0000217	DNA secondary structure binding	26	0	0.19	1
GO:0000224	peptide-N4-(N-acetyl-beta-glucosaminyl)asparagine amidase activity	1	0	0.01	1
GO:0000225	N-acetylglucosaminylphosphatidylinositol deacetylase activity	1	0	0.01	1
GO:0000234	phosphoethanolamine N-methyltransferase activity	1	0	0.01	1
GO:0000246	delta24(24-1) sterol reductase activity	2	0	0.01	1
GO:0000247	C-8 sterol isomerase activity	1	0	0.01	1
GO:0000248	C-5 sterol desaturase activity	1	0	0.01	1
GO:0000253	3-keto sterol reductase activity	4	0	0.03	1
GO:0000254	C-4 methylsterol oxidase activity	1	0	0.01	1
GO:0000268	peroxisome targeting sequence binding	7	0	0.05	1
GO:0000285	1-phosphatidylinositol-3-phosphate 5-kinase activity	1	0	0.01	1
GO:0000295	adenine nucleotide transmembrane transporter activity	13	0	0.09	1
GO:0000298	endopolyphosphatase activity	1	0	0.01	1
GO:0000309	nicotinamide-nucleotide adenylyltransferase activity	2	0	0.01	1
GO:0000334	3-hydroxyanthranilate 3,4-dioxygenase activity	1	0	0.01	1
GO:0000339	RNA cap binding	18	0	0.13	1
GO:0000340	RNA 7-methylguanosine cap binding	11	0	0.08	1
GO:0000386	second spliceosomal transesterification activity	1	0	0.01	1
GO:0000400	four-way junction DNA binding	13	0	0.09	1
GO:0000403	Y-form DNA binding	3	0	0.02	1
GO:0000404	heteroduplex DNA loop binding	2	0	0.01	1
GO:0000405	bubble DNA binding	8	0	0.06	1
GO:0000406	double-strand/single-strand DNA junction binding	1	0	0.01	1
GO:0000700	mismatch base pair DNA N-glycosylase activity	4	0	0.03	1
GO:0000701	purine-specific mismatch base pair DNA N-glycosylase activity	2	0	0.01	1
GO:0000702	oxidized base lesion DNA N-glycosylase activity	3	0	0.02	1
GO:0000703	oxidized pyrimidine nucleobase lesion DNA N-glycosylase activity	1	0	0.01	1
GO:0000774	adenyl-nucleotide exchange factor activity	5	0	0.04	1
GO:0000810	diacylglycerol diphosphate phosphatase activity	5	0	0.04	1
GO:0000822	inositol hexakisphosphate binding	3	0	0.02	1
GO:0000823	inositol-1,4,5-trisphosphate 6-kinase activity	1	0	0.01	1
GO:0000824	inositol tetrakisphosphate 3-kinase activity	1	0	0.01	1
GO:0000825	inositol tetrakisphosphate 6-kinase activity	2	0	0.01	1
GO:0000827	inositol-1,3,4,5,6-pentakisphosphate kinase activity	4	0	0.03	1
GO:0000828	inositol hexakisphosphate kinase activity	6	0	0.04	1
GO:0000829	inositol heptakisphosphate kinase activity	3	0	0.02	1
GO:0000832	inositol hexakisphosphate 5-kinase activity	4	0	0.03	1
GO:0000900	mRNA regulatory element binding translation repressor activity	6	0	0.04	1
GO:0000979	RNA polymerase II core promoter sequence-specific DNA binding	8	0	0.06	1
GO:0000992	RNA polymerase III cis-regulatory region sequence-specific DNA binding	7	0	0.05	1
GO:0000993	RNA polymerase II complex binding	25	0	0.18	1
GO:0000994	RNA polymerase III core binding	1	0	0.01	1
GO:0000995	RNA polymerase III general transcription initiation factor activity	8	0	0.06	1
GO:0001002	RNA polymerase III type 1 promoter sequence-specific DNA binding	5	0	0.04	1
GO:0001003	RNA polymerase III type 2 promoter sequence-specific DNA binding	5	0	0.04	1
GO:0001006	RNA polymerase III type 3 promoter sequence-specific DNA binding	7	0	0.05	1
GO:0001016	RNA polymerase III transcription regulatory region sequence-specific DNA binding	7	0	0.05	1
GO:0001018	mitochondrial promoter sequence-specific DNA binding	4	0	0.03	1
GO:0001025	RNA polymerase III general transcription initiation factor binding	6	0	0.04	1
GO:0001042	RNA polymerase I core binding	1	0	0.01	1
GO:0001046	core promoter sequence-specific DNA binding	22	0	0.16	1
GO:0001054	RNA polymerase I activity	2	0	0.01	1
GO:0001055	RNA polymerase II activity	1	0	0.01	1
GO:0001056	RNA polymerase III activity	1	0	0.01	1
GO:0001091	RNA polymerase II general transcription initiation factor binding	18	0	0.13	1
GO:0001093	TFIIB-class transcription factor binding	2	0	0.01	1
GO:0001094	TFIID-class transcription factor complex binding	10	0	0.07	1
GO:0001096	TFIIF-class transcription factor complex binding	3	0	0.02	1
GO:0001098	basal transcription machinery binding	43	0	0.31	1
GO:0001099	basal RNA polymerase II transcription machinery binding	43	0	0.31	1
GO:0001147	transcription termination site sequence-specific DNA binding	2	0	0.01	1
GO:0001156	TFIIIC-class transcription factor complex binding	6	0	0.04	1
GO:0001161	intronic transcription regulatory region sequence-specific DNA binding	3	0	0.02	1
GO:0001162	RNA polymerase II intronic transcription regulatory region sequence-specific DNA binding	2	0	0.01	1
GO:0001163	RNA polymerase I transcription regulatory region sequence-specific DNA binding	4	0	0.03	1
GO:0001164	RNA polymerase I core promoter sequence-specific DNA binding	3	0	0.02	1
GO:0001165	RNA polymerase I cis-regulatory region sequence-specific DNA binding	1	0	0.01	1
GO:0001181	RNA polymerase I general transcription initiation factor activity	3	0	0.02	1
GO:0001217	DNA-binding transcription repressor activity	111	0	0.81	1
GO:0001223	transcription coactivator binding	21	0	0.15	1
GO:0001227	DNA-binding transcription repressor activity, RNA polymerase II-specific	107	0	0.78	1
GO:0001409	guanine nucleotide transmembrane transporter activity	9	0	0.07	1
GO:0001515	opioid peptide activity	1	0	0.01	1
GO:0001517	N-acetylglucosamine 6-O-sulfotransferase activity	5	0	0.04	1
GO:0001537	N-acetylgalactosamine 4-O-sulfotransferase activity	16	0	0.12	1
GO:0001565	phorbol ester receptor activity	1	0	0.01	1
GO:0001587	Gq/11-coupled serotonin receptor activity	2	0	0.01	1
GO:0001591	dopamine neurotransmitter receptor activity, coupled via Gi/Go	3	0	0.02	1
GO:0001595	angiotensin receptor activity	1	0	0.01	1
GO:0001601	peptide YY receptor activity	2	0	0.01	1
GO:0001602	pancreatic polypeptide receptor activity	2	0	0.01	1
GO:0001604	urotensin II receptor activity	1	0	0.01	1
GO:0001605	adrenomedullin receptor activity	3	0	0.02	1
GO:0001607	neuromedin U receptor activity	7	0	0.05	1
GO:0001609	G protein-coupled adenosine receptor activity	2	0	0.01	1
GO:0001614	purinergic nucleotide receptor activity	5	0	0.04	1
GO:0001616	growth hormone secretagogue receptor activity	5	0	0.04	1
GO:0001631	cysteinyl leukotriene receptor activity	1	0	0.01	1
GO:0001635	calcitonin gene-related peptide receptor activity	6	0	0.04	1
GO:0001637	G protein-coupled chemoattractant receptor activity	1	0	0.01	1
GO:0001639	PLC activating G protein-coupled glutamate receptor activity	3	0	0.02	1
GO:0001640	adenylate cyclase inhibiting G protein-coupled glutamate receptor activity	21	0	0.15	1
GO:0001641	group II metabotropic glutamate receptor activity	6	0	0.04	1
GO:0001642	group III metabotropic glutamate receptor activity	6	0	0.04	1
GO:0001646	cAMP receptor activity	2	0	0.01	1
GO:0001648	proteinase-activated receptor activity	1	0	0.01	1
GO:0001653	peptide receptor activity	237	0	1.72	1
GO:0001671	ATPase activator activity	13	0	0.09	1
GO:0001681	sialate O-acetylesterase activity	2	0	0.01	1
GO:0001691	pseudophosphatase activity	1	0	0.01	1
GO:0001727	lipid kinase activity	36	0	0.26	1
GO:0001729	ceramide kinase activity	5	0	0.04	1
GO:0001733	galactosylceramide sulfotransferase activity	8	0	0.06	1
GO:0001734	mRNA (N6-adenosine)-methyltransferase activity	6	0	0.04	1
GO:0001735	prenylcysteine oxidase activity	1	0	0.01	1
GO:0001758	retinal dehydrogenase activity	8	0	0.06	1
GO:0001760	aminocarboxymuconate-semialdehyde decarboxylase activity	2	0	0.01	1
GO:0001761	beta-alanine transmembrane transporter activity	1	0	0.01	1
GO:0001784	phosphotyrosine residue binding	17	0	0.12	1
GO:0001786	phosphatidylserine binding	30	0	0.22	1
GO:0001846	opsonin binding	5	0	0.04	1
GO:0001848	complement binding	6	0	0.04	1
GO:0001849	complement component C1q complex binding	4	0	0.03	1
GO:0001850	complement component C3a binding	1	0	0.01	1
GO:0001851	complement component C3b binding	1	0	0.01	1
GO:0001872	(1->3)-beta-D-glucan binding	5	0	0.04	1
GO:0001875	lipopolysaccharide immune receptor activity	4	0	0.03	1
GO:0001882	nucleoside binding	7	0	0.05	1
GO:0001888	glucuronyl-galactosyl-proteoglycan 4-alpha-N-acetylglucosaminyltransferase activity	1	0	0.01	1
GO:0001968	fibronectin binding	8	0	0.06	1
GO:0001972	retinoic acid binding	3	0	0.02	1
GO:0002020	protease binding	80	0	0.58	1
GO:0002039	p53 binding	44	0	0.32	1
GO:0002046	opsin binding	2	0	0.01	1
GO:0002054	nucleobase binding	6	0	0.04	1
GO:0002058	uracil binding	4	0	0.03	1
GO:0002059	thymine binding	3	0	0.02	1
GO:0002060	purine nucleobase binding	2	0	0.01	1
GO:0002061	pyrimidine nucleobase binding	4	0	0.03	1
GO:0002083	4-hydroxybenzoate decaprenyltransferase activity	1	0	0.01	1
GO:0002094	polyprenyltransferase activity	1	0	0.01	1
GO:0002134	UTP binding	2	0	0.01	1
GO:0002151	G-quadruplex RNA binding	7	0	0.05	1
GO:0002153	steroid receptor RNA activator RNA binding	3	0	0.02	1
GO:0002161	aminoacyl-tRNA editing activity	17	0	0.12	1
GO:0002196	Ser-tRNA(Ala) hydrolase activity	2	0	0.01	1
GO:0002950	ceramide phosphoethanolamine synthase activity	3	0	0.02	1
GO:0002951	leukotriene-C(4) hydrolase	10	0	0.07	1
GO:0002953	5'-deoxynucleotidase activity	1	0	0.01	1
GO:0003678	DNA helicase activity	103	0	0.75	1
GO:0003680	minor groove of adenine-thymine-rich DNA binding	3	0	0.02	1
GO:0003682	chromatin binding	376	0	2.73	1
GO:0003684	damaged DNA binding	54	0	0.39	1
GO:0003688	DNA replication origin binding	14	0	0.1	1
GO:0003689	DNA clamp loader activity	6	0	0.04	1
GO:0003691	double-stranded telomeric DNA binding	5	0	0.04	1
GO:0003693	P-element binding	5	0	0.04	1
GO:0003696	satellite DNA binding	2	0	0.01	1
GO:0003697	single-stranded DNA binding	104	0	0.76	1
GO:0003707	nuclear steroid receptor activity	14	0	0.1	1
GO:0003711	transcription elongation factor activity	3	0	0.02	1
GO:0003712	transcription coregulator activity	332	0	2.41	1
GO:0003713	transcription coactivator activity	191	0	1.39	1
GO:0003714	transcription corepressor activity	106	0	0.77	1
GO:0003720	telomerase activity	6	0	0.04	1
GO:0003721	telomerase RNA reverse transcriptase activity	1	0	0.01	1
GO:0003724	RNA helicase activity	98	0	0.71	1
GO:0003726	double-stranded RNA adenosine deaminase activity	7	0	0.05	1
GO:0003727	single-stranded RNA binding	76	0	0.55	1
GO:0003729	mRNA binding	217	0	1.58	1
GO:0003730	mRNA 3'-UTR binding	62	0	0.45	1
GO:0003735	structural constituent of ribosome	141	0	1.03	1
GO:0003743	translation initiation factor activity	59	0	0.43	1
GO:0003746	translation elongation factor activity	24	0	0.17	1
GO:0003747	translation release factor activity	6	0	0.04	1
GO:0003755	peptidyl-prolyl cis-trans isomerase activity	39	0	0.28	1
GO:0003756	protein disulfide isomerase activity	17	0	0.12	1
GO:0003774	cytoskeletal motor activity	209	0	1.52	1
GO:0003777	microtubule motor activity	162	0	1.18	1
GO:0003779	actin binding	373	0	2.71	1
GO:0003785	actin monomer binding	10	0	0.07	1
GO:0003810	protein-glutamine gamma-glutamyltransferase activity	8	0	0.06	1
GO:0003827	alpha-1,3-mannosylglycoprotein 2-beta-N-acetylglucosaminyltransferase activity	2	0	0.01	1
GO:0003829	beta-1,3-galactosyl-O-glycosyl-glycoprotein beta-1,6-N-acetylglucosaminyltransferase activity	6	0	0.04	1
GO:0003831	beta-N-acetylglucosaminylglycopeptide beta-1,4-galactosyltransferase activity	12	0	0.09	1
GO:0003834	beta-carotene 15,15'-dioxygenase activity	9	0	0.07	1
GO:0003837	beta-ureidopropionase activity	1	0	0.01	1
GO:0003839	gamma-glutamylcyclotransferase activity	3	0	0.02	1
GO:0003841	1-acylglycerol-3-phosphate O-acyltransferase activity	10	0	0.07	1
GO:0003842	1-pyrroline-5-carboxylate dehydrogenase activity	1	0	0.01	1
GO:0003844	1,4-alpha-glucan branching enzyme activity	2	0	0.01	1
GO:0003845	11-beta-hydroxysteroid dehydrogenase [NAD(P)] activity	2	0	0.01	1
GO:0003846	2-acylglycerol O-acyltransferase activity	3	0	0.02	1
GO:0003847	1-alkyl-2-acetylglycerophosphocholine esterase activity	5	0	0.04	1
GO:0003853	2-methylbutanoyl-CoA dehydrogenase activity	1	0	0.01	1
GO:0003854	3-beta-hydroxy-delta5-steroid dehydrogenase activity	4	0	0.03	1
GO:0003857	3-hydroxyacyl-CoA dehydrogenase activity	6	0	0.04	1
GO:0003858	3-hydroxybutyrate dehydrogenase activity	5	0	0.04	1
GO:0003860	3-hydroxyisobutyryl-CoA hydrolase activity	1	0	0.01	1
GO:0003863	3-methyl-2-oxobutanoate dehydrogenase (2-methylpropanoyl-transferring) activity	4	0	0.03	1
GO:0003865	3-oxo-5-alpha-steroid 4-dehydrogenase activity	3	0	0.02	1
GO:0003867	4-aminobutyrate transaminase activity	3	0	0.02	1
GO:0003868	4-hydroxyphenylpyruvate dioxygenase activity	2	0	0.01	1
GO:0003870	5-aminolevulinate synthase activity	2	0	0.01	1
GO:0003872	6-phosphofructokinase activity	6	0	0.04	1
GO:0003873	6-phosphofructo-2-kinase activity	2	0	0.01	1
GO:0003874	6-pyruvoyltetrahydropterin synthase activity	1	0	0.01	1
GO:0003875	ADP-ribosylarginine hydrolase activity	2	0	0.01	1
GO:0003876	AMP deaminase activity	3	0	0.02	1
GO:0003878	ATP citrate synthase activity	3	0	0.02	1
GO:0003880	protein C-terminal carboxyl O-methyltransferase activity	4	0	0.03	1
GO:0003881	CDP-diacylglycerol-inositol 3-phosphatidyltransferase activity	2	0	0.01	1
GO:0003883	CTP synthase activity	1	0	0.01	1
GO:0003884	D-amino-acid oxidase activity	4	0	0.03	1
GO:0003885	D-arabinono-1,4-lactone oxidase activity	3	0	0.02	1
GO:0003886	DNA (cytosine-5-)-methyltransferase activity	3	0	0.02	1
GO:0003887	DNA-directed DNA polymerase activity	37	0	0.27	1
GO:0003896	DNA primase activity	4	0	0.03	1
GO:0003899	DNA-directed 5'-3' RNA polymerase activity	39	0	0.28	1
GO:0003904	deoxyribodipyrimidine photo-lyase activity	3	0	0.02	1
GO:0003905	alkylbase DNA N-glycosylase activity	1	0	0.01	1
GO:0003906	DNA-(apurinic or apyrimidinic site) endonuclease activity	7	0	0.05	1
GO:0003908	methylated-DNA-[protein]-cysteine S-methyltransferase activity	1	0	0.01	1
GO:0003909	DNA ligase activity	7	0	0.05	1
GO:0003910	DNA ligase (ATP) activity	7	0	0.05	1
GO:0003913	DNA photolyase activity	4	0	0.03	1
GO:0003916	DNA topoisomerase activity	9	0	0.07	1
GO:0003917	DNA topoisomerase type I (single strand cut, ATP-independent) activity	5	0	0.04	1
GO:0003918	DNA topoisomerase type II (double strand cut, ATP-hydrolyzing) activity	4	0	0.03	1
GO:0003919	FMN adenylyltransferase activity	1	0	0.01	1
GO:0003920	GMP reductase activity	3	0	0.02	1
GO:0003921	GMP synthase activity	1	0	0.01	1
GO:0003922	GMP synthase (glutamine-hydrolyzing) activity	2	0	0.01	1
GO:0003923	GPI-anchor transamidase activity	4	0	0.03	1
GO:0003925	G protein activity	27	0	0.2	1
GO:0003933	GTP cyclohydrolase activity	1	0	0.01	1
GO:0003934	GTP cyclohydrolase I activity	1	0	0.01	1
GO:0003937	IMP cyclohydrolase activity	1	0	0.01	1
GO:0003938	IMP dehydrogenase activity	1	0	0.01	1
GO:0003939	L-iditol 2-dehydrogenase activity	6	0	0.04	1
GO:0003940	L-iduronidase activity	1	0	0.01	1
GO:0003941	L-serine ammonia-lyase activity	6	0	0.04	1
GO:0003943	N-acetylgalactosamine-4-sulfatase activity	10	0	0.07	1
GO:0003944	N-acetylglucosamine-1-phosphodiester alpha-N-acetylglucosaminidase activity	1	0	0.01	1
GO:0003945	N-acetyllactosamine synthase activity	3	0	0.02	1
GO:0003948	N4-(beta-N-acetylglucosaminyl)-L-asparaginase activity	2	0	0.01	1
GO:0003950	NAD+ ADP-ribosyltransferase activity	27	0	0.2	1
GO:0003951	NAD+ kinase activity	22	0	0.16	1
GO:0003952	NAD+ synthase (glutamine-hydrolyzing) activity	1	0	0.01	1
GO:0003954	NADH dehydrogenase activity	19	0	0.14	1
GO:0003955	NAD(P)H dehydrogenase (quinone) activity	16	0	0.12	1
GO:0003957	NAD(P)+ transhydrogenase (B-specific) activity	1	0	0.01	1
GO:0003958	NADPH-hemoprotein reductase activity	5	0	0.04	1
GO:0003959	NADPH dehydrogenase activity	1	0	0.01	1
GO:0003960	NADPH:quinone reductase activity	5	0	0.04	1
GO:0003963	RNA-3'-phosphate cyclase activity	1	0	0.01	1
GO:0003968	RNA-dependent RNA polymerase activity	11	0	0.08	1
GO:0003972	RNA ligase (ATP) activity	1	0	0.01	1
GO:0003973	(S)-2-hydroxy-acid oxidase activity	2	0	0.01	1
GO:0003974	UDP-N-acetylglucosamine 4-epimerase activity	2	0	0.01	1
GO:0003975	UDP-N-acetylglucosamine-dolichyl-phosphate N-acetylglucosaminephosphotransferase activity	1	0	0.01	1
GO:0003976	UDP-N-acetylglucosamine-lysosomal-enzyme N-acetylglucosaminephosphotransferase activity	1	0	0.01	1
GO:0003977	UDP-N-acetylglucosamine diphosphorylase activity	2	0	0.01	1
GO:0003978	UDP-glucose 4-epimerase activity	2	0	0.01	1
GO:0003979	UDP-glucose 6-dehydrogenase activity	1	0	0.01	1
GO:0003980	UDP-glucose:glycoprotein glucosyltransferase activity	1	0	0.01	1
GO:0003983	UTP:glucose-1-phosphate uridylyltransferase activity	1	0	0.01	1
GO:0003984	acetolactate synthase activity	2	0	0.01	1
GO:0003985	acetyl-CoA C-acetyltransferase activity	6	0	0.04	1
GO:0003986	acetyl-CoA hydrolase activity	4	0	0.03	1
GO:0003987	acetate-CoA ligase activity	10	0	0.07	1
GO:0003988	acetyl-CoA C-acyltransferase activity	9	0	0.07	1
GO:0003989	acetyl-CoA carboxylase activity	7	0	0.05	1
GO:0003990	acetylcholinesterase activity	19	0	0.14	1
GO:0003993	acid phosphatase activity	24	0	0.17	1
GO:0003994	aconitate hydratase activity	3	0	0.02	1
GO:0003995	acyl-CoA dehydrogenase activity	13	0	0.09	1
GO:0003997	acyl-CoA oxidase activity	9	0	0.07	1
GO:0003998	acylphosphatase activity	1	0	0.01	1
GO:0003999	adenine phosphoribosyltransferase activity	1	0	0.01	1
GO:0004000	adenosine deaminase activity	12	0	0.09	1
GO:0004001	adenosine kinase activity	2	0	0.01	1
GO:0004013	adenosylhomocysteinase activity	5	0	0.04	1
GO:0004014	adenosylmethionine decarboxylase activity	1	0	0.01	1
GO:0004016	adenylate cyclase activity	14	0	0.1	1
GO:0004017	adenylate kinase activity	14	0	0.1	1
GO:0004018	N6-(1,2-dicarboxyethyl)AMP AMP-lyase (fumarate-forming) activity	4	0	0.03	1
GO:0004019	adenylosuccinate synthase activity	1	0	0.01	1
GO:0004020	adenylylsulfate kinase activity	2	0	0.01	1
GO:0004021	L-alanine:2-oxoglutarate aminotransferase activity	4	0	0.03	1
GO:0004022	alcohol dehydrogenase (NAD+) activity	9	0	0.07	1
GO:0004028	3-chloroallyl aldehyde dehydrogenase activity	1	0	0.01	1
GO:0004029	aldehyde dehydrogenase (NAD+) activity	14	0	0.1	1
GO:0004030	aldehyde dehydrogenase [NAD(P)+] activity	14	0	0.1	1
GO:0004031	aldehyde oxidase activity	16	0	0.12	1
GO:0004032	alditol:NADP+ 1-oxidoreductase activity	4	0	0.03	1
GO:0004033	aldo-keto reductase (NADP) activity	15	0	0.11	1
GO:0004034	aldose 1-epimerase activity	2	0	0.01	1
GO:0004035	alkaline phosphatase activity	9	0	0.07	1
GO:0004040	amidase activity	9	0	0.07	1
GO:0004043	L-aminoadipate-semialdehyde dehydrogenase activity	2	0	0.01	1
GO:0004044	amidophosphoribosyltransferase activity	1	0	0.01	1
GO:0004045	aminoacyl-tRNA hydrolase activity	6	0	0.04	1
GO:0004046	aminoacylase activity	5	0	0.04	1
GO:0004047	aminomethyltransferase activity	2	0	0.01	1
GO:0004051	arachidonate 5-lipoxygenase activity	1	0	0.01	1
GO:0004052	arachidonate 12(S)-lipoxygenase activity	3	0	0.02	1
GO:0004053	arginase activity	3	0	0.02	1
GO:0004054	arginine kinase activity	3	0	0.02	1
GO:0004055	argininosuccinate synthase activity	3	0	0.02	1
GO:0004056	argininosuccinate lyase activity	2	0	0.01	1
GO:0004057	arginyl-tRNA--protein transferase activity	2	0	0.01	1
GO:0004058	aromatic-L-amino-acid decarboxylase activity	4	0	0.03	1
GO:0004061	arylformamidase activity	9	0	0.07	1
GO:0004062	aryl sulfotransferase activity	19	0	0.14	1
GO:0004063	aryldialkylphosphatase activity	8	0	0.06	1
GO:0004065	arylsulfatase activity	11	0	0.08	1
GO:0004066	asparagine synthase (glutamine-hydrolyzing) activity	5	0	0.04	1
GO:0004067	asparaginase activity	5	0	0.04	1
GO:0004068	aspartate 1-decarboxylase activity	4	0	0.03	1
GO:0004069	L-aspartate:2-oxoglutarate aminotransferase activity	3	0	0.02	1
GO:0004070	aspartate carbamoyltransferase activity	3	0	0.02	1
GO:0004074	biliverdin reductase (NAD(P)+) activity	4	0	0.03	1
GO:0004075	biotin carboxylase activity	4	0	0.03	1
GO:0004077	biotin-[acetyl-CoA-carboxylase] ligase activity	4	0	0.03	1
GO:0004078	biotin-[methylcrotonoyl-CoA-carboxylase] ligase activity	3	0	0.02	1
GO:0004079	biotin-[methylmalonyl-CoA-carboxytransferase] ligase activity	3	0	0.02	1
GO:0004080	biotin-[propionyl-CoA-carboxylase (ATP-hydrolyzing)] ligase activity	3	0	0.02	1
GO:0004081	bis(5'-nucleosyl)-tetraphosphatase (asymmetrical) activity	3	0	0.02	1
GO:0004084	branched-chain-amino-acid transaminase activity	1	0	0.01	1
GO:0004085	butyryl-CoA dehydrogenase activity	2	0	0.01	1
GO:0004088	carbamoyl-phosphate synthase (glutamine-hydrolyzing) activity	3	0	0.02	1
GO:0004089	carbonate dehydratase activity	15	0	0.11	1
GO:0004090	carbonyl reductase (NADPH) activity	8	0	0.06	1
GO:0004092	carnitine O-acetyltransferase activity	1	0	0.01	1
GO:0004095	carnitine O-palmitoyltransferase activity	6	0	0.04	1
GO:0004096	catalase activity	4	0	0.03	1
GO:0004099	chitin deacetylase activity	13	0	0.09	1
GO:0004100	chitin synthase activity	21	0	0.15	1
GO:0004102	choline O-acetyltransferase activity	1	0	0.01	1
GO:0004103	choline kinase activity	1	0	0.01	1
GO:0004104	cholinesterase activity	20	0	0.15	1
GO:0004105	choline-phosphate cytidylyltransferase activity	1	0	0.01	1
GO:0004108	citrate (Si)-synthase activity	1	0	0.01	1
GO:0004109	coproporphyrinogen oxidase activity	1	0	0.01	1
GO:0004111	creatine kinase activity	4	0	0.03	1
GO:0004112	cyclic-nucleotide phosphodiesterase activity	27	0	0.2	1
GO:0004113	2',3'-cyclic-nucleotide 3'-phosphodiesterase activity	1	0	0.01	1
GO:0004114	3',5'-cyclic-nucleotide phosphodiesterase activity	25	0	0.18	1
GO:0004115	3',5'-cyclic-AMP phosphodiesterase activity	16	0	0.12	1
GO:0004117	calmodulin-activated dual specificity 3',5'-cyclic-GMP, 3',5'-cyclic-AMP phosphodiesterase activity	1	0	0.01	1
GO:0004118	cGMP-stimulated cyclic-nucleotide phosphodiesterase activity	7	0	0.05	1
GO:0004119	cGMP-inhibited cyclic-nucleotide phosphodiesterase activity	1	0	0.01	1
GO:0004122	cystathionine beta-synthase activity	2	0	0.01	1
GO:0004124	cysteine synthase activity	1	0	0.01	1
GO:0004126	cytidine deaminase activity	1	0	0.01	1
GO:0004127	cytidylate kinase activity	5	0	0.04	1
GO:0004128	cytochrome-b5 reductase activity, acting on NAD(P)H	5	0	0.04	1
GO:0004129	cytochrome-c oxidase activity	5	0	0.04	1
GO:0004132	dCMP deaminase activity	2	0	0.01	1
GO:0004133	glycogen debranching enzyme activity	1	0	0.01	1
GO:0004134	4-alpha-glucanotransferase activity	2	0	0.01	1
GO:0004135	amylo-alpha-1,6-glucosidase activity	2	0	0.01	1
GO:0004137	deoxycytidine kinase activity	3	0	0.02	1
GO:0004139	deoxyribose-phosphate aldolase activity	2	0	0.01	1
GO:0004140	dephospho-CoA kinase activity	2	0	0.01	1
GO:0004142	diacylglycerol cholinephosphotransferase activity	1	0	0.01	1
GO:0004143	ATP-dependent diacylglycerol kinase activity	14	0	0.1	1
GO:0004144	diacylglycerol O-acyltransferase activity	3	0	0.02	1
GO:0004146	dihydrofolate reductase activity	2	0	0.01	1
GO:0004148	dihydrolipoyl dehydrogenase activity	3	0	0.02	1
GO:0004149	dihydrolipoyllysine-residue succinyltransferase activity	3	0	0.02	1
GO:0004151	dihydroorotase activity	3	0	0.02	1
GO:0004152	dihydroorotate dehydrogenase activity	1	0	0.01	1
GO:0004155	6,7-dihydropteridine reductase activity	1	0	0.01	1
GO:0004157	dihydropyrimidinase activity	3	0	0.02	1
GO:0004159	dihydropyrimidine dehydrogenase (NAD+) activity	1	0	0.01	1
GO:0004161	dimethylallyltranstransferase activity	11	0	0.08	1
GO:0004163	diphosphomevalonate decarboxylase activity	2	0	0.01	1
GO:0004164	diphthine synthase activity	1	0	0.01	1
GO:0004165	delta(3)-delta(2)-enoyl-CoA isomerase activity	5	0	0.04	1
GO:0004167	dopachrome isomerase activity	2	0	0.01	1
GO:0004168	dolichol kinase activity	1	0	0.01	1
GO:0004170	dUTP diphosphatase activity	2	0	0.01	1
GO:0004174	electron-transferring-flavoprotein dehydrogenase activity	1	0	0.01	1
GO:0004176	ATP-dependent peptidase activity	6	0	0.04	1
GO:0004177	aminopeptidase activity	49	0	0.36	1
GO:0004180	carboxypeptidase activity	70	0	0.51	1
GO:0004181	metallocarboxypeptidase activity	31	0	0.23	1
GO:0004185	serine-type carboxypeptidase activity	14	0	0.1	1
GO:0004190	aspartic-type endopeptidase activity	50	0	0.36	1
GO:0004198	calcium-dependent cysteine-type endopeptidase activity	22	0	0.16	1
GO:0004298	threonine-type endopeptidase activity	10	0	0.07	1
GO:0004300	enoyl-CoA hydratase activity	15	0	0.11	1
GO:0004301	epoxide hydrolase activity	5	0	0.04	1
GO:0004303	estradiol 17-beta-dehydrogenase [NAD(P)] activity	6	0	0.04	1
GO:0004304	estrone sulfotransferase activity	1	0	0.01	1
GO:0004305	ethanolamine kinase activity	3	0	0.02	1
GO:0004306	ethanolamine-phosphate cytidylyltransferase activity	1	0	0.01	1
GO:0004307	ethanolaminephosphotransferase activity	4	0	0.03	1
GO:0004308	exo-alpha-sialidase activity	1	0	0.01	1
GO:0004309	exopolyphosphatase activity	1	0	0.01	1
GO:0004310	farnesyl-diphosphate farnesyltransferase activity	3	0	0.02	1
GO:0004311	farnesyltranstransferase activity	7	0	0.05	1
GO:0004312	fatty acid synthase activity	8	0	0.06	1
GO:0004313	[acyl-carrier-protein] S-acetyltransferase activity	6	0	0.04	1
GO:0004314	[acyl-carrier-protein] S-malonyltransferase activity	7	0	0.05	1
GO:0004315	3-oxoacyl-[acyl-carrier-protein] synthase activity	14	0	0.1	1
GO:0004316	3-oxoacyl-[acyl-carrier-protein] reductase (NADPH) activity	10	0	0.07	1
GO:0004317	(3R)-3-hydroxypalmitoyl-[acyl-carrier-protein] dehydratase activity	6	0	0.04	1
GO:0004321	fatty-acyl-CoA synthase activity	3	0	0.02	1
GO:0004322	ferroxidase activity	7	0	0.05	1
GO:0004325	ferrochelatase activity	1	0	0.01	1
GO:0004326	tetrahydrofolylpolyglutamate synthase activity	1	0	0.01	1
GO:0004329	formate-tetrahydrofolate ligase activity	1	0	0.01	1
GO:0004331	fructose-2,6-bisphosphate 2-phosphatase activity	3	0	0.02	1
GO:0004332	fructose-bisphosphate aldolase activity	3	0	0.02	1
GO:0004333	fumarate hydratase activity	3	0	0.02	1
GO:0004334	fumarylacetoacetase activity	1	0	0.01	1
GO:0004335	galactokinase activity	3	0	0.02	1
GO:0004336	galactosylceramidase activity	4	0	0.03	1
GO:0004337	geranyltranstransferase activity	11	0	0.08	1
GO:0004339	glucan 1,4-alpha-glucosidase activity	2	0	0.01	1
GO:0004340	glucokinase activity	8	0	0.06	1
GO:0004341	gluconolactonase activity	1	0	0.01	1
GO:0004342	glucosamine-6-phosphate deaminase activity	1	0	0.01	1
GO:0004343	glucosamine 6-phosphate N-acetyltransferase activity	1	0	0.01	1
GO:0004344	glucose dehydrogenase activity	5	0	0.04	1
GO:0004345	glucose-6-phosphate dehydrogenase activity	4	0	0.03	1
GO:0004347	glucose-6-phosphate isomerase activity	1	0	0.01	1
GO:0004348	glucosylceramidase activity	6	0	0.04	1
GO:0004349	glutamate 5-kinase activity	1	0	0.01	1
GO:0004350	glutamate-5-semialdehyde dehydrogenase activity	1	0	0.01	1
GO:0004351	glutamate decarboxylase activity	1	0	0.01	1
GO:0004352	glutamate dehydrogenase (NAD+) activity	4	0	0.03	1
GO:0004353	glutamate dehydrogenase [NAD(P)+] activity	4	0	0.03	1
GO:0004354	glutamate dehydrogenase (NADP+) activity	4	0	0.03	1
GO:0004356	glutamine synthetase activity	2	0	0.01	1
GO:0004359	glutaminase activity	2	0	0.01	1
GO:0004360	glutamine-fructose-6-phosphate transaminase (isomerizing) activity	3	0	0.02	1
GO:0004361	glutaryl-CoA dehydrogenase activity	1	0	0.01	1
GO:0004362	glutathione-disulfide reductase (NADP) activity	5	0	0.04	1
GO:0004363	glutathione synthase activity	1	0	0.01	1
GO:0004365	glyceraldehyde-3-phosphate dehydrogenase (NAD+) (phosphorylating) activity	2	0	0.01	1
GO:0004366	glycerol-3-phosphate O-acyltransferase activity	3	0	0.02	1
GO:0004370	glycerol kinase activity	4	0	0.03	1
GO:0004371	glycerone kinase activity	1	0	0.01	1
GO:0004372	glycine hydroxymethyltransferase activity	3	0	0.02	1
GO:0004373	glycogen (starch) synthase activity	1	0	0.01	1
GO:0004375	glycine dehydrogenase (decarboxylating) activity	1	0	0.01	1
GO:0004376	glycolipid mannosyltransferase activity	7	0	0.05	1
GO:0004377	GDP-Man:Man3GlcNAc2-PP-Dol alpha-1,2-mannosyltransferase activity	1	0	0.01	1
GO:0004378	GDP-Man:Man1GlcNAc2-PP-Dol alpha-1,3-mannosyltransferase activity	1	0	0.01	1
GO:0004379	glycylpeptide N-tetradecanoyltransferase activity	1	0	0.01	1
GO:0004382	GDP phosphatase activity	5	0	0.04	1
GO:0004383	guanylate cyclase activity	58	0	0.42	1
GO:0004385	guanylate kinase activity	5	0	0.04	1
GO:0004386	helicase activity	218	0	1.59	1
GO:0004394	heparan sulfate 2-O-sulfotransferase activity	1	0	0.01	1
GO:0004396	hexokinase activity	8	0	0.06	1
GO:0004397	histidine ammonia-lyase activity	1	0	0.01	1
GO:0004402	histone acetyltransferase activity	28	0	0.2	1
GO:0004407	histone deacetylase activity	20	0	0.15	1
GO:0004408	holocytochrome-c synthase activity	1	0	0.01	1
GO:0004411	homogentisate 1,2-dioxygenase activity	1	0	0.01	1
GO:0004415	hyalurononglucosaminidase activity	12	0	0.09	1
GO:0004416	hydroxyacylglutathione hydrolase activity	4	0	0.03	1
GO:0004418	hydroxymethylbilane synthase activity	1	0	0.01	1
GO:0004419	hydroxymethylglutaryl-CoA lyase activity	1	0	0.01	1
GO:0004420	hydroxymethylglutaryl-CoA reductase (NADPH) activity	1	0	0.01	1
GO:0004421	hydroxymethylglutaryl-CoA synthase activity	1	0	0.01	1
GO:0004422	hypoxanthine phosphoribosyltransferase activity	1	0	0.01	1
GO:0004423	iduronate-2-sulfatase activity	2	0	0.01	1
GO:0004427	inorganic diphosphate phosphatase activity	10	0	0.07	1
GO:0004430	1-phosphatidylinositol 4-kinase activity	6	0	0.04	1
GO:0004435	phosphatidylinositol phospholipase C activity	10	0	0.07	1
GO:0004438	phosphatidylinositol-3-phosphate phosphatase activity	15	0	0.11	1
GO:0004439	phosphatidylinositol-4,5-bisphosphate 5-phosphatase activity	6	0	0.04	1
GO:0004441	inositol-1,4-bisphosphate 1-phosphatase activity	1	0	0.01	1
GO:0004445	inositol-polyphosphate 5-phosphatase activity	5	0	0.04	1
GO:0004446	inositol-hexakisphosphate phosphatase activity	2	0	0.01	1
GO:0004448	isocitrate dehydrogenase [NAD(P)+] activity	5	0	0.04	1
GO:0004449	isocitrate dehydrogenase (NAD+) activity	3	0	0.02	1
GO:0004450	isocitrate dehydrogenase (NADP+) activity	2	0	0.01	1
GO:0004452	isopentenyl-diphosphate delta-isomerase activity	1	0	0.01	1
GO:0004453	juvenile-hormone esterase activity	1	0	0.01	1
GO:0004454	ketohexokinase activity	1	0	0.01	1
GO:0004457	lactate dehydrogenase activity	1	0	0.01	1
GO:0004458	D-lactate dehydrogenase (cytochrome) activity	1	0	0.01	1
GO:0004461	lactose synthase activity	2	0	0.01	1
GO:0004462	lactoylglutathione lyase activity	1	0	0.01	1
GO:0004463	leukotriene-A4 hydrolase activity	2	0	0.01	1
GO:0004464	leukotriene-C4 synthase activity	1	0	0.01	1
GO:0004465	lipoprotein lipase activity	3	0	0.02	1
GO:0004466	long-chain fatty acyl-CoA dehydrogenase activity	4	0	0.03	1
GO:0004467	long-chain fatty acid-CoA ligase activity	18	0	0.13	1
GO:0004468	lysine N-acetyltransferase activity, acting on acetyl phosphate as donor	3	0	0.02	1
GO:0004470	malic enzyme activity	3	0	0.02	1
GO:0004471	malate dehydrogenase (decarboxylating) (NAD+) activity	3	0	0.02	1
GO:0004473	malate dehydrogenase (decarboxylating) (NADP+) activity	3	0	0.02	1
GO:0004474	malate synthase activity	1	0	0.01	1
GO:0004475	mannose-1-phosphate guanylyltransferase (GTP) activity	4	0	0.03	1
GO:0004476	mannose-6-phosphate isomerase activity	1	0	0.01	1
GO:0004477	methenyltetrahydrofolate cyclohydrolase activity	2	0	0.01	1
GO:0004478	methionine adenosyltransferase activity	3	0	0.02	1
GO:0004479	methionyl-tRNA formyltransferase activity	2	0	0.01	1
GO:0004482	mRNA 5'-cap (guanine-N7-)-methyltransferase activity	1	0	0.01	1
GO:0004483	mRNA (nucleoside-2'-O-)-methyltransferase activity	2	0	0.01	1
GO:0004484	mRNA guanylyltransferase activity	1	0	0.01	1
GO:0004485	methylcrotonoyl-CoA carboxylase activity	3	0	0.02	1
GO:0004486	methylenetetrahydrofolate dehydrogenase [NAD(P)+] activity	2	0	0.01	1
GO:0004487	methylenetetrahydrofolate dehydrogenase (NAD+) activity	2	0	0.01	1
GO:0004488	methylenetetrahydrofolate dehydrogenase (NADP+) activity	2	0	0.01	1
GO:0004489	methylenetetrahydrofolate reductase (NAD(P)H) activity	1	0	0.01	1
GO:0004490	methylglutaconyl-CoA hydratase activity	2	0	0.01	1
GO:0004491	methylmalonate-semialdehyde dehydrogenase (acylating, NAD) activity	2	0	0.01	1
GO:0004493	methylmalonyl-CoA epimerase activity	1	0	0.01	1
GO:0004494	methylmalonyl-CoA mutase activity	1	0	0.01	1
GO:0004496	mevalonate kinase activity	1	0	0.01	1
GO:0004499	N,N-dimethylaniline monooxygenase activity	16	0	0.12	1
GO:0004500	dopamine beta-monooxygenase activity	21	0	0.15	1
GO:0004502	kynurenine 3-monooxygenase activity	4	0	0.03	1
GO:0004504	peptidylglycine monooxygenase activity	5	0	0.04	1
GO:0004505	phenylalanine 4-monooxygenase activity	2	0	0.01	1
GO:0004510	tryptophan 5-monooxygenase activity	2	0	0.01	1
GO:0004511	tyrosine 3-monooxygenase activity	1	0	0.01	1
GO:0004512	inositol-3-phosphate synthase activity	1	0	0.01	1
GO:0004514	nicotinate-nucleotide diphosphorylase (carboxylating) activity	5	0	0.04	1
GO:0004515	nicotinate-nucleotide adenylyltransferase activity	2	0	0.01	1
GO:0004516	nicotinate phosphoribosyltransferase activity	1	0	0.01	1
GO:0004517	nitric-oxide synthase activity	3	0	0.02	1
GO:0004518	nuclease activity	338	0	2.46	1
GO:0004519	endonuclease activity	237	0	1.72	1
GO:0004520	DNA endonuclease activity	41	0	0.3	1
GO:0004521	RNA endonuclease activity	122	0	0.89	1
GO:0004523	RNA-DNA hybrid ribonuclease activity	57	0	0.41	1
GO:0004525	ribonuclease III activity	5	0	0.04	1
GO:0004526	ribonuclease P activity	9	0	0.07	1
GO:0004527	exonuclease activity	91	0	0.66	1
GO:0004528	phosphodiesterase I activity	1	0	0.01	1
GO:0004529	DNA exonuclease activity	21	0	0.15	1
GO:0004530	deoxyribonuclease I activity	3	0	0.02	1
GO:0004531	deoxyribonuclease II activity	2	0	0.01	1
GO:0004532	RNA exonuclease activity	42	0	0.31	1
GO:0004533	exoribonuclease H activity	4	0	0.03	1
GO:0004534	5'-3' RNA exonuclease activity	5	0	0.04	1
GO:0004535	poly(A)-specific ribonuclease activity	13	0	0.09	1
GO:0004536	DNA nuclease activity	60	0	0.44	1
GO:0004540	RNA nuclease activity	162	0	1.18	1
GO:0004549	tRNA-specific ribonuclease activity	13	0	0.09	1
GO:0004550	nucleoside diphosphate kinase activity	19	0	0.14	1
GO:0004551	dinucleotide phosphatase activity	14	0	0.1	1
GO:0004556	alpha-amylase activity	5	0	0.04	1
GO:0004557	alpha-galactosidase activity	2	0	0.01	1
GO:0004558	alpha-1,4-glucosidase activity	7	0	0.05	1
GO:0004559	alpha-mannosidase activity	18	0	0.13	1
GO:0004560	alpha-L-fucosidase activity	6	0	0.04	1
GO:0004561	alpha-N-acetylglucosaminidase activity	4	0	0.03	1
GO:0004563	beta-N-acetylhexosaminidase activity	24	0	0.17	1
GO:0004564	beta-fructofuranosidase activity	2	0	0.01	1
GO:0004565	beta-galactosidase activity	8	0	0.06	1
GO:0004566	beta-glucuronidase activity	2	0	0.01	1
GO:0004567	beta-mannosidase activity	4	0	0.03	1
GO:0004569	glycoprotein endo-alpha-1,2-mannosidase activity	1	0	0.01	1
GO:0004571	mannosyl-oligosaccharide 1,2-alpha-mannosidase activity	7	0	0.05	1
GO:0004572	mannosyl-oligosaccharide 1,3-1,6-alpha-mannosidase activity	6	0	0.04	1
GO:0004573	Glc3Man9GlcNAc2 oligosaccharide glucosidase activity	4	0	0.03	1
GO:0004574	oligo-1,6-glucosidase activity	2	0	0.01	1
GO:0004575	sucrose alpha-glucosidase activity	2	0	0.01	1
GO:0004576	oligosaccharyl transferase activity	4	0	0.03	1
GO:0004577	N-acetylglucosaminyldiphosphodolichol N-acetylglucosaminyltransferase activity	2	0	0.01	1
GO:0004578	chitobiosyldiphosphodolichol beta-mannosyltransferase activity	1	0	0.01	1
GO:0004579	dolichyl-diphosphooligosaccharide-protein glycotransferase activity	3	0	0.02	1
GO:0004581	dolichyl-phosphate beta-glucosyltransferase activity	1	0	0.01	1
GO:0004582	dolichyl-phosphate beta-D-mannosyltransferase activity	1	0	0.01	1
GO:0004583	dolichyl-phosphate-glucose-glycolipid alpha-glucosyltransferase activity	2	0	0.01	1
GO:0004585	ornithine carbamoyltransferase activity	1	0	0.01	1
GO:0004586	ornithine decarboxylase activity	3	0	0.02	1
GO:0004587	ornithine aminotransferase activity	1	0	0.01	1
GO:0004588	orotate phosphoribosyltransferase activity	2	0	0.01	1
GO:0004590	orotidine-5'-phosphate decarboxylase activity	2	0	0.01	1
GO:0004591	oxoglutarate dehydrogenase (succinyl-transferring) activity	3	0	0.02	1
GO:0004594	pantothenate kinase activity	2	0	0.01	1
GO:0004595	pantetheine-phosphate adenylyltransferase activity	1	0	0.01	1
GO:0004596	peptide alpha-N-acetyltransferase activity	8	0	0.06	1
GO:0004598	peptidylamidoglycolate lyase activity	4	0	0.03	1
GO:0004605	phosphatidate cytidylyltransferase activity	2	0	0.01	1
GO:0004609	phosphatidylserine decarboxylase activity	1	0	0.01	1
GO:0004610	phosphoacetylglucosamine mutase activity	1	0	0.01	1
GO:0004611	phosphoenolpyruvate carboxykinase activity	1	0	0.01	1
GO:0004613	phosphoenolpyruvate carboxykinase (GTP) activity	1	0	0.01	1
GO:0004614	phosphoglucomutase activity	3	0	0.02	1
GO:0004615	phosphomannomutase activity	1	0	0.01	1
GO:0004616	phosphogluconate dehydrogenase (decarboxylating) activity	3	0	0.02	1
GO:0004617	phosphoglycerate dehydrogenase activity	1	0	0.01	1
GO:0004618	phosphoglycerate kinase activity	7	0	0.05	1
GO:0004619	phosphoglycerate mutase activity	2	0	0.01	1
GO:0004621	glycosylphosphatidylinositol phospholipase D activity	3	0	0.02	1
GO:0004622	lysophospholipase activity	17	0	0.12	1
GO:0004629	phospholipase C activity	10	0	0.07	1
GO:0004630	phospholipase D activity	4	0	0.03	1
GO:0004631	phosphomevalonate kinase activity	1	0	0.01	1
GO:0004633	phosphopantothenoylcysteine decarboxylase activity	3	0	0.02	1
GO:0004634	phosphopyruvate hydratase activity	5	0	0.04	1
GO:0004637	phosphoribosylamine-glycine ligase activity	2	0	0.01	1
GO:0004638	phosphoribosylaminoimidazole carboxylase activity	3	0	0.02	1
GO:0004639	phosphoribosylaminoimidazolesuccinocarboxamide synthase activity	3	0	0.02	1
GO:0004641	phosphoribosylformylglycinamidine cyclo-ligase activity	2	0	0.01	1
GO:0004642	phosphoribosylformylglycinamidine synthase activity	4	0	0.03	1
GO:0004643	phosphoribosylaminoimidazolecarboxamide formyltransferase activity	1	0	0.01	1
GO:0004644	phosphoribosylglycinamide formyltransferase activity	2	0	0.01	1
GO:0004645	1,4-alpha-oligoglucan phosphorylase activity	2	0	0.01	1
GO:0004648	O-phospho-L-serine:2-oxoglutarate aminotransferase activity	1	0	0.01	1
GO:0004649	poly(ADP-ribose) glycohydrolase activity	3	0	0.02	1
GO:0004651	polynucleotide 5'-phosphatase activity	2	0	0.01	1
GO:0004653	polypeptide N-acetylgalactosaminyltransferase activity	26	0	0.19	1
GO:0004654	polyribonucleotide nucleotidyltransferase activity	1	0	0.01	1
GO:0004655	porphobilinogen synthase activity	2	0	0.01	1
GO:0004656	procollagen-proline 4-dioxygenase activity	24	0	0.17	1
GO:0004657	proline dehydrogenase activity	3	0	0.02	1
GO:0004658	propionyl-CoA carboxylase activity	4	0	0.03	1
GO:0004659	prenyltransferase activity	26	0	0.19	1
GO:0004660	protein farnesyltransferase activity	2	0	0.01	1
GO:0004661	protein geranylgeranyltransferase activity	3	0	0.02	1
GO:0004662	CAAX-protein geranylgeranyltransferase activity	2	0	0.01	1
GO:0004663	Rab geranylgeranyltransferase activity	2	0	0.01	1
GO:0004671	protein C-terminal S-isoprenylcysteine carboxyl O-methyltransferase activity	1	0	0.01	1
GO:0004672	protein kinase activity	583	0	4.24	1
GO:0004674	protein serine/threonine kinase activity	410	0	2.98	1
GO:0004675	transmembrane receptor protein serine/threonine kinase activity	8	0	0.06	1
GO:0004676	3-phosphoinositide-dependent protein kinase activity	1	0	0.01	1
GO:0004677	DNA-dependent protein kinase activity	3	0	0.02	1
GO:0004679	AMP-activated protein kinase activity	5	0	0.04	1
GO:0004683	calmodulin-dependent protein kinase activity	16	0	0.12	1
GO:0004686	elongation factor-2 kinase activity	2	0	0.01	1
GO:0004687	myosin light chain kinase activity	7	0	0.05	1
GO:0004689	phosphorylase kinase activity	1	0	0.01	1
GO:0004690	cyclic nucleotide-dependent protein kinase activity	11	0	0.08	1
GO:0004691	cAMP-dependent protein kinase activity	5	0	0.04	1
GO:0004692	cGMP-dependent protein kinase activity	6	0	0.04	1
GO:0004693	cyclin-dependent protein serine/threonine kinase activity	25	0	0.18	1
GO:0004694	eukaryotic translation initiation factor 2alpha kinase activity	5	0	0.04	1
GO:0004697	diacylglycerol-dependent serine/threonine kinase activity	18	0	0.13	1
GO:0004698	calcium,diacylglycerol-dependent serine/threonine kinase activity	15	0	0.11	1
GO:0004699	diacylglycerol-dependent, calcium-independent serine/threonine kinase activity	1	0	0.01	1
GO:0004703	G protein-coupled receptor kinase activity	2	0	0.01	1
GO:0004705	JUN kinase activity	1	0	0.01	1
GO:0004706	JUN kinase kinase kinase activity	9	0	0.07	1
GO:0004707	MAP kinase activity	10	0	0.07	1
GO:0004708	MAP kinase kinase activity	7	0	0.05	1
GO:0004709	MAP kinase kinase kinase activity	21	0	0.15	1
GO:0004711	ribosomal protein S6 kinase activity	2	0	0.01	1
GO:0004712	protein serine/threonine/tyrosine kinase activity	451	0	3.28	1
GO:0004713	protein tyrosine kinase activity	129	0	0.94	1
GO:0004714	transmembrane receptor protein tyrosine kinase activity	57	0	0.41	1
GO:0004715	non-membrane spanning protein tyrosine kinase activity	39	0	0.28	1
GO:0004719	protein-L-isoaspartate (D-aspartate) O-methyltransferase activity	2	0	0.01	1
GO:0004720	protein-lysine 6-oxidase activity	1	0	0.01	1
GO:0004721	phosphoprotein phosphatase activity	158	0	1.15	1
GO:0004722	protein serine/threonine phosphatase activity	69	0	0.5	1
GO:0004723	calcium-dependent protein serine/threonine phosphatase activity	1	0	0.01	1
GO:0004725	protein tyrosine phosphatase activity	92	0	0.67	1
GO:0004726	non-membrane spanning protein tyrosine phosphatase activity	5	0	0.04	1
GO:0004729	oxygen-dependent protoporphyrinogen oxidase activity	1	0	0.01	1
GO:0004730	pseudouridylate synthase activity	2	0	0.01	1
GO:0004731	purine-nucleoside phosphorylase activity	7	0	0.05	1
GO:0004733	pyridoxamine phosphate oxidase activity	1	0	0.01	1
GO:0004734	pyrimidodiazepine synthase activity	1	0	0.01	1
GO:0004735	pyrroline-5-carboxylate reductase activity	3	0	0.02	1
GO:0004736	pyruvate carboxylase activity	1	0	0.01	1
GO:0004738	pyruvate dehydrogenase activity	3	0	0.02	1
GO:0004739	pyruvate dehydrogenase (acetyl-transferring) activity	2	0	0.01	1
GO:0004740	pyruvate dehydrogenase (acetyl-transferring) kinase activity	3	0	0.02	1
GO:0004741	[pyruvate dehydrogenase (acetyl-transferring)]-phosphatase activity	1	0	0.01	1
GO:0004742	dihydrolipoyllysine-residue acetyltransferase activity	1	0	0.01	1
GO:0004743	pyruvate kinase activity	1	0	0.01	1
GO:0004745	NAD-retinol dehydrogenase activity	17	0	0.12	1
GO:0004748	ribonucleoside-diphosphate reductase activity, thioredoxin disulfide as acceptor	4	0	0.03	1
GO:0004749	ribose phosphate diphosphokinase activity	4	0	0.03	1
GO:0004750	D-ribulose-phosphate 3-epimerase activity	1	0	0.01	1
GO:0004751	ribose-5-phosphate isomerase activity	1	0	0.01	1
GO:0004753	saccharopine dehydrogenase activity	5	0	0.04	1
GO:0004757	sepiapterin reductase activity	1	0	0.01	1
GO:0004758	serine C-palmitoyltransferase activity	2	0	0.01	1
GO:0004760	serine-pyruvate transaminase activity	1	0	0.01	1
GO:0004766	spermidine synthase activity	2	0	0.01	1
GO:0004767	sphingomyelin phosphodiesterase activity	10	0	0.07	1
GO:0004768	stearoyl-CoA 9-desaturase activity	3	0	0.02	1
GO:0004769	steroid delta-isomerase activity	2	0	0.01	1
GO:0004771	sterol esterase activity	13	0	0.09	1
GO:0004774	succinate-CoA ligase activity	3	0	0.02	1
GO:0004775	succinate-CoA ligase (ADP-forming) activity	2	0	0.01	1
GO:0004776	succinate-CoA ligase (GDP-forming) activity	2	0	0.01	1
GO:0004777	succinate-semialdehyde dehydrogenase (NAD+) activity	1	0	0.01	1
GO:0004778	succinyl-CoA hydrolase activity	2	0	0.01	1
GO:0004779	sulfate adenylyltransferase activity	2	0	0.01	1
GO:0004781	sulfate adenylyltransferase (ATP) activity	2	0	0.01	1
GO:0004782	sulfinoalanine decarboxylase activity	4	0	0.03	1
GO:0004784	superoxide dismutase activity	7	0	0.05	1
GO:0004788	thiamine diphosphokinase activity	1	0	0.01	1
GO:0004791	thioredoxin-disulfide reductase (NADP) activity	8	0	0.06	1
GO:0004792	thiosulfate sulfurtransferase activity	5	0	0.04	1
GO:0004793	threonine aldolase activity	1	0	0.01	1
GO:0004794	threonine deaminase activity	2	0	0.01	1
GO:0004797	thymidine kinase activity	4	0	0.03	1
GO:0004798	thymidylate kinase activity	1	0	0.01	1
GO:0004799	thymidylate synthase activity	1	0	0.01	1
GO:0004800	thyroxine 5'-deiodinase activity	3	0	0.02	1
GO:0004801	transaldolase activity	1	0	0.01	1
GO:0004802	transketolase activity	1	0	0.01	1
GO:0004803	transposase activity	23	0	0.17	1
GO:0004806	triglyceride lipase activity	38	0	0.28	1
GO:0004807	triose-phosphate isomerase activity	1	0	0.01	1
GO:0004812	aminoacyl-tRNA ligase activity	60	0	0.44	1
GO:0004813	alanine-tRNA ligase activity	3	0	0.02	1
GO:0004814	arginine-tRNA ligase activity	8	0	0.06	1
GO:0004815	aspartate-tRNA ligase activity	4	0	0.03	1
GO:0004816	asparagine-tRNA ligase activity	3	0	0.02	1
GO:0004817	cysteine-tRNA ligase activity	2	0	0.01	1
GO:0004818	glutamate-tRNA ligase activity	3	0	0.02	1
GO:0004819	glutamine-tRNA ligase activity	2	0	0.01	1
GO:0004820	glycine-tRNA ligase activity	2	0	0.01	1
GO:0004821	histidine-tRNA ligase activity	1	0	0.01	1
GO:0004822	isoleucine-tRNA ligase activity	3	0	0.02	1
GO:0004823	leucine-tRNA ligase activity	3	0	0.02	1
GO:0004825	methionine-tRNA ligase activity	4	0	0.03	1
GO:0004826	phenylalanine-tRNA ligase activity	4	0	0.03	1
GO:0004827	proline-tRNA ligase activity	3	0	0.02	1
GO:0004828	serine-tRNA ligase activity	3	0	0.02	1
GO:0004829	threonine-tRNA ligase activity	1	0	0.01	1
GO:0004830	tryptophan-tRNA ligase activity	2	0	0.01	1
GO:0004831	tyrosine-tRNA ligase activity	2	0	0.01	1
GO:0004832	valine-tRNA ligase activity	7	0	0.05	1
GO:0004833	tryptophan 2,3-dioxygenase activity	1	0	0.01	1
GO:0004836	tyramine-beta hydroxylase activity	1	0	0.01	1
GO:0004837	tyrosine decarboxylase activity	1	0	0.01	1
GO:0004838	L-tyrosine:2-oxoglutarate aminotransferase activity	1	0	0.01	1
GO:0004839	ubiquitin activating enzyme activity	2	0	0.01	1
GO:0004843	cysteine-type deubiquitinase activity	106	0	0.77	1
GO:0004844	uracil DNA N-glycosylase activity	5	0	0.04	1
GO:0004849	uridine kinase activity	4	0	0.03	1
GO:0004850	uridine phosphorylase activity	3	0	0.02	1
GO:0004852	uroporphyrinogen-III synthase activity	1	0	0.01	1
GO:0004853	uroporphyrinogen decarboxylase activity	1	0	0.01	1
GO:0004854	xanthine dehydrogenase activity	14	0	0.1	1
GO:0004855	xanthine oxidase activity	11	0	0.08	1
GO:0004856	xylulokinase activity	2	0	0.01	1
GO:0004859	phospholipase inhibitor activity	1	0	0.01	1
GO:0004860	protein kinase inhibitor activity	32	0	0.23	1
GO:0004862	cAMP-dependent protein kinase inhibitor activity	8	0	0.06	1
GO:0004864	protein phosphatase inhibitor activity	22	0	0.16	1
GO:0004865	protein serine/threonine phosphatase inhibitor activity	4	0	0.03	1
GO:0004869	cysteine-type endopeptidase inhibitor activity	14	0	0.1	1
GO:0004879	nuclear receptor activity	41	0	0.3	1
GO:0004890	GABA-A receptor activity	8	0	0.06	1
GO:0004895	cell adhesion receptor activity	1	0	0.01	1
GO:0004896	cytokine receptor activity	13	0	0.09	1
GO:0004897	ciliary neurotrophic factor receptor activity	3	0	0.02	1
GO:0004908	interleukin-1 receptor activity	1	0	0.01	1
GO:0004915	interleukin-6 receptor activity	1	0	0.01	1
GO:0004921	interleukin-11 receptor activity	1	0	0.01	1
GO:0004923	leukemia inhibitory factor receptor activity	1	0	0.01	1
GO:0004924	oncostatin-M receptor activity	1	0	0.01	1
GO:0004931	extracellularly ATP-gated monoatomic cation channel activity	2	0	0.01	1
GO:0004935	adrenergic receptor activity	6	0	0.04	1
GO:0004936	alpha-adrenergic receptor activity	3	0	0.02	1
GO:0004937	alpha1-adrenergic receptor activity	3	0	0.02	1
GO:0004939	beta-adrenergic receptor activity	2	0	0.01	1
GO:0004940	beta1-adrenergic receptor activity	1	0	0.01	1
GO:0004941	beta2-adrenergic receptor activity	1	0	0.01	1
GO:0004945	angiotensin type II receptor activity	1	0	0.01	1
GO:0004947	bradykinin receptor activity	1	0	0.01	1
GO:0004948	calcitonin receptor activity	9	0	0.07	1
GO:0004949	cannabinoid receptor activity	1	0	0.01	1
GO:0004950	chemokine receptor activity	1	0	0.01	1
GO:0004951	cholecystokinin receptor activity	6	0	0.04	1
GO:0004952	dopamine neurotransmitter receptor activity	3	0	0.02	1
GO:0004953	icosanoid receptor activity	15	0	0.11	1
GO:0004954	prostanoid receptor activity	12	0	0.09	1
GO:0004955	prostaglandin receptor activity	12	0	0.09	1
GO:0004957	prostaglandin E receptor activity	12	0	0.09	1
GO:0004964	luteinizing hormone receptor activity	1	0	0.01	1
GO:0004965	G protein-coupled GABA receptor activity	8	0	0.06	1
GO:0004966	galanin receptor activity	5	0	0.04	1
GO:0004969	histamine receptor activity	3	0	0.02	1
GO:0004970	glutamate-gated receptor activity	41	0	0.3	1
GO:0004971	AMPA glutamate receptor activity	10	0	0.07	1
GO:0004972	NMDA glutamate receptor activity	10	0	0.07	1
GO:0004974	leukotriene receptor activity	3	0	0.02	1
GO:0004983	neuropeptide Y receptor activity	23	0	0.17	1
GO:0004984	olfactory receptor activity	2	0	0.01	1
GO:0004985	G protein-coupled opioid receptor activity	2	0	0.01	1
GO:0004989	octopamine receptor activity	2	0	0.01	1
GO:0004990	oxytocin receptor activity	1	0	0.01	1
GO:0004991	parathyroid hormone receptor activity	8	0	0.06	1
GO:0004993	G protein-coupled serotonin receptor activity	12	0	0.09	1
GO:0004994	somatostatin receptor activity	1	0	0.01	1
GO:0004995	tachykinin receptor activity	5	0	0.04	1
GO:0004997	thyrotropin-releasing hormone receptor activity	5	0	0.04	1
GO:0004999	vasoactive intestinal polypeptide receptor activity	1	0	0.01	1
GO:0005000	vasopressin receptor activity	18	0	0.13	1
GO:0005001	transmembrane receptor protein tyrosine phosphatase activity	20	0	0.15	1
GO:0005003	ephrin receptor activity	5	0	0.04	1
GO:0005004	GPI-linked ephrin receptor activity	2	0	0.01	1
GO:0005005	transmembrane-ephrin receptor activity	4	0	0.03	1
GO:0005006	epidermal growth factor receptor activity	3	0	0.02	1
GO:0005007	fibroblast growth factor receptor activity	9	0	0.07	1
GO:0005008	hepatocyte growth factor receptor activity	2	0	0.01	1
GO:0005009	insulin receptor activity	1	0	0.01	1
GO:0005010	insulin-like growth factor receptor activity	2	0	0.01	1
GO:0005021	vascular endothelial growth factor receptor activity	4	0	0.03	1
GO:0005024	transforming growth factor beta receptor activity	5	0	0.04	1
GO:0005025	transforming growth factor beta receptor activity, type I	3	0	0.02	1
GO:0005030	neurotrophin receptor activity	2	0	0.01	1
GO:0005031	tumor necrosis factor receptor activity	1	0	0.01	1
GO:0005034	osmosensor activity	7	0	0.05	1
GO:0005035	death receptor activity	2	0	0.01	1
GO:0005042	netrin receptor activity	7	0	0.05	1
GO:0005043	netrin receptor activity involved in chemorepulsion	1	0	0.01	1
GO:0005044	scavenger receptor activity	48	0	0.35	1
GO:0005046	KDEL sequence binding	1	0	0.01	1
GO:0005047	signal recognition particle binding	8	0	0.06	1
GO:0005048	signal sequence binding	39	0	0.28	1
GO:0005049	nuclear export signal receptor activity	17	0	0.12	1
GO:0005052	peroxisome matrix targeting signal-1 binding	2	0	0.01	1
GO:0005053	peroxisome matrix targeting signal-2 binding	1	0	0.01	1
GO:0005055	laminin receptor activity	2	0	0.01	1
GO:0005068	transmembrane receptor protein tyrosine kinase adaptor activity	2	0	0.01	1
GO:0005078	MAP-kinase scaffold activity	14	0	0.1	1
GO:0005080	protein kinase C binding	22	0	0.16	1
GO:0005085	guanyl-nucleotide exchange factor activity	203	0	1.48	1
GO:0005092	GDP-dissociation inhibitor activity	14	0	0.1	1
GO:0005093	Rab GDP-dissociation inhibitor activity	1	0	0.01	1
GO:0005094	Rho GDP-dissociation inhibitor activity	4	0	0.03	1
GO:0005095	GTPase inhibitor activity	6	0	0.04	1
GO:0005096	GTPase activator activity	184	0	1.34	1
GO:0005104	fibroblast growth factor receptor binding	4	0	0.03	1
GO:0005105	type 1 fibroblast growth factor receptor binding	1	0	0.01	1
GO:0005112	Notch binding	34	0	0.25	1
GO:0005113	patched binding	7	0	0.05	1
GO:0005114	type II transforming growth factor beta receptor binding	1	0	0.01	1
GO:0005115	receptor tyrosine kinase-like orphan receptor binding	1	0	0.01	1
GO:0005119	smoothened binding	3	0	0.02	1
GO:0005121	Toll binding	1	0	0.01	1
GO:0005123	death receptor binding	8	0	0.06	1
GO:0005126	cytokine receptor binding	67	0	0.49	1
GO:0005127	ciliary neurotrophic factor receptor binding	3	0	0.02	1
GO:0005128	erythropoietin receptor binding	2	0	0.01	1
GO:0005133	type II interferon receptor binding	1	0	0.01	1
GO:0005135	interleukin-3 receptor binding	2	0	0.01	1
GO:0005136	interleukin-4 receptor binding	2	0	0.01	1
GO:0005137	interleukin-5 receptor binding	1	0	0.01	1
GO:0005138	interleukin-6 receptor binding	3	0	0.02	1
GO:0005149	interleukin-1 receptor binding	3	0	0.02	1
GO:0005150	interleukin-1, type I receptor binding	1	0	0.01	1
GO:0005152	interleukin-1 receptor antagonist activity	1	0	0.01	1
GO:0005154	epidermal growth factor receptor binding	26	0	0.19	1
GO:0005158	insulin receptor binding	17	0	0.12	1
GO:0005159	insulin-like growth factor receptor binding	4	0	0.03	1
GO:0005160	transforming growth factor beta receptor binding	10	0	0.07	1
GO:0005161	platelet-derived growth factor receptor binding	6	0	0.04	1
GO:0005164	tumor necrosis factor receptor binding	21	0	0.15	1
GO:0005165	neurotrophin receptor binding	6	0	0.04	1
GO:0005167	neurotrophin TRK receptor binding	6	0	0.04	1
GO:0005168	neurotrophin TRKA receptor binding	6	0	0.04	1
GO:0005172	vascular endothelial growth factor receptor binding	6	0	0.04	1
GO:0005173	stem cell factor receptor binding	1	0	0.01	1
GO:0005174	CD40 receptor binding	1	0	0.01	1
GO:0005175	CD27 receptor binding	1	0	0.01	1
GO:0005176	ErbB-2 class receptor binding	6	0	0.04	1
GO:0005178	integrin binding	81	0	0.59	1
GO:0005184	neuropeptide hormone activity	4	0	0.03	1
GO:0005185	neurohypophyseal hormone activity	1	0	0.01	1
GO:0005186	pheromone activity	6	0	0.04	1
GO:0005199	structural constituent of cell wall	1	0	0.01	1
GO:0005212	structural constituent of eye lens	7	0	0.05	1
GO:0005214	structural constituent of chitin-based cuticle	2	0	0.01	1
GO:0005219	ryanodine-sensitive calcium-release channel activity	5	0	0.04	1
GO:0005221	intracellular cyclic nucleotide-activated monoatomic cation channel activity	8	0	0.06	1
GO:0005222	intracellular cAMP-activated cation channel activity	8	0	0.06	1
GO:0005223	intracellular cGMP-activated cation channel activity	5	0	0.04	1
GO:0005225	volume-sensitive anion channel activity	3	0	0.02	1
GO:0005228	intracellular sodium-activated potassium channel activity	6	0	0.04	1
GO:0005229	intracellular calcium activated chloride channel activity	14	0	0.1	1
GO:0005234	extracellularly glutamate-gated ion channel activity	6	0	0.04	1
GO:0005237	inhibitory extracellular ligand-gated monoatomic ion channel activity	11	0	0.08	1
GO:0005242	inward rectifier potassium channel activity	15	0	0.11	1
GO:0005243	gap junction channel activity	12	0	0.09	1
GO:0005245	voltage-gated calcium channel activity	33	0	0.24	1
GO:0005247	voltage-gated chloride channel activity	10	0	0.07	1
GO:0005248	voltage-gated sodium channel activity	26	0	0.19	1
GO:0005250	A-type (transient outward) potassium channel activity	2	0	0.01	1
GO:0005251	delayed rectifier potassium channel activity	20	0	0.15	1
GO:0005253	monoatomic anion channel activity	52	0	0.38	1
GO:0005254	chloride channel activity	48	0	0.35	1
GO:0005275	amine transmembrane transporter activity	10	0	0.07	1
GO:0005277	acetylcholine transmembrane transporter activity	1	0	0.01	1
GO:0005280	amino acid:proton symporter activity	3	0	0.02	1
GO:0005290	L-histidine transmembrane transporter activity	8	0	0.06	1
GO:0005298	proline:sodium symporter activity	1	0	0.01	1
GO:0005302	L-tyrosine transmembrane transporter activity	1	0	0.01	1
GO:0005307	choline:sodium symporter activity	6	0	0.04	1
GO:0005308	creatine transmembrane transporter activity	22	0	0.16	1
GO:0005309	creatine:sodium symporter activity	2	0	0.01	1
GO:0005313	L-glutamate transmembrane transporter activity	24	0	0.17	1
GO:0005314	high-affinity L-glutamate transmembrane transporter activity	11	0	0.08	1
GO:0005315	inorganic phosphate transmembrane transporter activity	5	0	0.04	1
GO:0005319	lipid transporter activity	207	0	1.51	1
GO:0005324	long-chain fatty acid transporter activity	24	0	0.17	1
GO:0005326	neurotransmitter transmembrane transporter activity	26	0	0.19	1
GO:0005328	neurotransmitter:sodium symporter activity	4	0	0.03	1
GO:0005330	dopamine:sodium symporter activity	12	0	0.09	1
GO:0005334	norepinephrine:sodium symporter activity	5	0	0.04	1
GO:0005335	serotonin:sodium:chloride symporter activity	7	0	0.05	1
GO:0005337	nucleoside transmembrane transporter activity	24	0	0.17	1
GO:0005338	nucleotide-sugar transmembrane transporter activity	14	0	0.1	1
GO:0005344	oxygen carrier activity	14	0	0.1	1
GO:0005345	purine nucleobase transmembrane transporter activity	7	0	0.05	1
GO:0005346	purine ribonucleotide transmembrane transporter activity	14	0	0.1	1
GO:0005347	ATP transmembrane transporter activity	5	0	0.04	1
GO:0005350	pyrimidine nucleobase transmembrane transporter activity	2	0	0.01	1
GO:0005351	carbohydrate:proton symporter activity	27	0	0.2	1
GO:0005354	galactose transmembrane transporter activity	1	0	0.01	1
GO:0005355	glucose transmembrane transporter activity	29	0	0.21	1
GO:0005362	low-affinity glucose:sodium symporter activity	1	0	0.01	1
GO:0005365	myo-inositol transmembrane transporter activity	7	0	0.05	1
GO:0005366	myo-inositol:proton symporter activity	6	0	0.04	1
GO:0005367	myo-inositol:sodium symporter activity	1	0	0.01	1
GO:0005368	taurine transmembrane transporter activity	4	0	0.03	1
GO:0005372	water transmembrane transporter activity	14	0	0.1	1
GO:0005375	copper ion transmembrane transporter activity	12	0	0.09	1
GO:0005381	iron ion transmembrane transporter activity	10	0	0.07	1
GO:0005384	manganese ion transmembrane transporter activity	13	0	0.09	1
GO:0005385	zinc ion transmembrane transporter activity	24	0	0.17	1
GO:0005388	P-type calcium transporter activity	7	0	0.05	1
GO:0005391	P-type sodium:potassium-exchanging transporter activity	4	0	0.03	1
GO:0005402	carbohydrate:monoatomic cation symporter activity	51	0	0.37	1
GO:0005412	glucose:sodium symporter activity	11	0	0.08	1
GO:0005415	nucleoside:sodium symporter activity	2	0	0.01	1
GO:0005427	proton-dependent oligopeptide secondary active transmembrane transporter activity	1	0	0.01	1
GO:0005432	calcium:sodium antiporter activity	11	0	0.08	1
GO:0005436	sodium:phosphate symporter activity	5	0	0.04	1
GO:0005452	solute:inorganic anion antiporter activity	23	0	0.17	1
GO:0005457	GDP-fucose transmembrane transporter activity	1	0	0.01	1
GO:0005459	UDP-galactose transmembrane transporter activity	6	0	0.04	1
GO:0005460	UDP-glucose transmembrane transporter activity	3	0	0.02	1
GO:0005461	UDP-glucuronic acid transmembrane transporter activity	2	0	0.01	1
GO:0005462	UDP-N-acetylglucosamine transmembrane transporter activity	3	0	0.02	1
GO:0005463	UDP-N-acetylgalactosamine transmembrane transporter activity	2	0	0.01	1
GO:0005464	UDP-xylose transmembrane transporter activity	2	0	0.01	1
GO:0005471	ATP:ADP antiporter activity	1	0	0.01	1
GO:0005477	pyruvate secondary active transmembrane transporter activity	1	0	0.01	1
GO:0005483	soluble NSF attachment protein activity	3	0	0.02	1
GO:0005484	SNAP receptor activity	26	0	0.19	1
GO:0005496	steroid binding	84	0	0.61	1
GO:0005497	androgen binding	1	0	0.01	1
GO:0005499	vitamin D binding	2	0	0.01	1
GO:0005501	retinoid binding	15	0	0.11	1
GO:0005502	11-cis retinal binding	5	0	0.04	1
GO:0005503	all-trans retinal binding	1	0	0.01	1
GO:0005507	copper ion binding	69	0	0.5	1
GO:0005516	calmodulin binding	178	0	1.29	1
GO:0005519	cytoskeletal regulatory protein binding	1	0	0.01	1
GO:0005520	insulin-like growth factor binding	17	0	0.12	1
GO:0005521	lamin binding	11	0	0.08	1
GO:0005522	profilin binding	9	0	0.07	1
GO:0005523	tropomyosin binding	4	0	0.03	1
GO:0005527	macrolide binding	2	0	0.01	1
GO:0005528	FK506 binding	2	0	0.01	1
GO:0005534	galactose binding	5	0	0.04	1
GO:0005536	glucose binding	10	0	0.07	1
GO:0005540	hyaluronic acid binding	29	0	0.21	1
GO:0005542	folic acid binding	17	0	0.12	1
GO:0005544	calcium-dependent phospholipid binding	40	0	0.29	1
GO:0005545	1-phosphatidylinositol binding	13	0	0.09	1
GO:0005546	phosphatidylinositol-4,5-bisphosphate binding	42	0	0.31	1
GO:0005547	phosphatidylinositol-3,4,5-trisphosphate binding	20	0	0.15	1
GO:0005548	phospholipid transporter activity	69	0	0.5	1
GO:0005549	odorant binding	2	0	0.01	1
GO:0008010	structural constituent of chitin-based larval cuticle	2	0	0.01	1
GO:0008011	structural constituent of pupal chitin-based cuticle	2	0	0.01	1
GO:0008013	beta-catenin binding	45	0	0.33	1
GO:0008020	G protein-coupled photoreceptor activity	9	0	0.07	1
GO:0008035	high-density lipoprotein particle binding	9	0	0.07	1
GO:0008046	axon guidance receptor activity	1	0	0.01	1
GO:0008047	enzyme activator activity	319	0	2.32	1
GO:0008066	glutamate receptor activity	59	0	0.43	1
GO:0008068	extracellularly glutamate-gated chloride channel activity	1	0	0.01	1
GO:0008073	ornithine decarboxylase inhibitor activity	1	0	0.01	1
GO:0008079	translation termination factor activity	6	0	0.04	1
GO:0008081	phosphoric diester hydrolase activity	75	0	0.55	1
GO:0008093	cytoskeletal anchor activity	24	0	0.17	1
GO:0008094	ATP-dependent activity, acting on DNA	154	0	1.12	1
GO:0008097	5S rRNA binding	8	0	0.06	1
GO:0008106	alcohol dehydrogenase (NADP+) activity	13	0	0.09	1
GO:0008107	galactoside 2-alpha-L-fucosyltransferase activity	5	0	0.04	1
GO:0008108	UDP-glucose:hexose-1-phosphate uridylyltransferase activity	1	0	0.01	1
GO:0008109	N-acetyllactosaminide beta-1,6-N-acetylglucosaminyltransferase activity	5	0	0.04	1
GO:0008111	alpha-methylacyl-CoA racemase activity	1	0	0.01	1
GO:0008113	peptide-methionine (S)-S-oxide reductase activity	1	0	0.01	1
GO:0008115	sarcosine oxidase activity	4	0	0.03	1
GO:0008117	sphinganine-1-phosphate aldolase activity	2	0	0.01	1
GO:0008119	thiopurine S-methyltransferase activity	7	0	0.05	1
GO:0008120	ceramide glucosyltransferase activity	5	0	0.04	1
GO:0008121	ubiquinol-cytochrome-c reductase activity	2	0	0.01	1
GO:0008123	cholesterol 7-alpha-monooxygenase activity	1	0	0.01	1
GO:0008124	4-alpha-hydroxytetrahydrobiopterin dehydratase activity	1	0	0.01	1
GO:0008126	acetylesterase activity	7	0	0.05	1
GO:0008127	quercetin 2,3-dioxygenase activity	1	0	0.01	1
GO:0008131	primary amine oxidase activity	16	0	0.12	1
GO:0008135	translation factor activity, RNA binding	91	0	0.66	1
GO:0008137	NADH dehydrogenase (ubiquinone) activity	13	0	0.09	1
GO:0008138	protein tyrosine/serine/threonine phosphatase activity	27	0	0.2	1
GO:0008139	nuclear localization sequence binding	18	0	0.13	1
GO:0008140	cAMP response element binding protein binding	2	0	0.01	1
GO:0008142	oxysterol binding	1	0	0.01	1
GO:0008143	poly(A) binding	23	0	0.17	1
GO:0008157	protein phosphatase 1 binding	12	0	0.09	1
GO:0008158	hedgehog receptor activity	3	0	0.02	1
GO:0008160	protein tyrosine phosphatase activator activity	1	0	0.01	1
GO:0008169	C-methyltransferase activity	5	0	0.04	1
GO:0008170	N-methyltransferase activity	77	0	0.56	1
GO:0008171	O-methyltransferase activity	24	0	0.17	1
GO:0008172	S-methyltransferase activity	29	0	0.21	1
GO:0008173	RNA methyltransferase activity	62	0	0.45	1
GO:0008174	mRNA methyltransferase activity	14	0	0.1	1
GO:0008175	tRNA methyltransferase activity	26	0	0.19	1
GO:0008176	tRNA (guanine(46)-N7)-methyltransferase activity	2	0	0.01	1
GO:0008177	succinate dehydrogenase (quinone) activity	2	0	0.01	1
GO:0008179	adenylate cyclase binding	11	0	0.08	1
GO:0008184	glycogen phosphorylase activity	1	0	0.01	1
GO:0008186	ATP-dependent activity, acting on RNA	102	0	0.74	1
GO:0008187	poly-pyrimidine tract binding	17	0	0.12	1
GO:0008188	neuropeptide receptor activity	90	0	0.65	1
GO:0008190	eukaryotic initiation factor 4E binding	3	0	0.02	1
GO:0008191	metalloendopeptidase inhibitor activity	4	0	0.03	1
GO:0008192	RNA guanylyltransferase activity	2	0	0.01	1
GO:0008193	tRNA guanylyltransferase activity	1	0	0.01	1
GO:0008194	UDP-glycosyltransferase activity	145	0	1.05	1
GO:0008195	phosphatidate phosphatase activity	8	0	0.06	1
GO:0008198	ferrous iron binding	17	0	0.12	1
GO:0008199	ferric iron binding	11	0	0.08	1
GO:0008239	dipeptidyl-peptidase activity	10	0	0.07	1
GO:0008240	tripeptidyl-peptidase activity	3	0	0.02	1
GO:0008241	peptidyl-dipeptidase activity	16	0	0.12	1
GO:0008242	omega peptidase activity	28	0	0.2	1
GO:0008251	tRNA-specific adenosine deaminase activity	9	0	0.07	1
GO:0008252	nucleotidase activity	15	0	0.11	1
GO:0008253	5'-nucleotidase activity	13	0	0.09	1
GO:0008254	3'-nucleotidase activity	1	0	0.01	1
GO:0008260	succinyl-CoA:3-oxo-acid CoA-transferase activity	6	0	0.04	1
GO:0008261	allatostatin receptor activity	2	0	0.01	1
GO:0008263	pyrimidine-specific mismatch base pair DNA N-glycosylase activity	2	0	0.01	1
GO:0008265	Mo-molybdopterin cofactor sulfurase activity	1	0	0.01	1
GO:0008266	poly(U) RNA binding	16	0	0.12	1
GO:0008271	secondary active sulfate transmembrane transporter activity	8	0	0.06	1
GO:0008273	calcium, potassium:sodium antiporter activity	3	0	0.02	1
GO:0008276	protein methyltransferase activity	79	0	0.57	1
GO:0008281	sulfonylurea receptor activity	2	0	0.01	1
GO:0008294	calcium- and calmodulin-responsive adenylate cyclase activity	4	0	0.03	1
GO:0008296	3'-5'-DNA exonuclease activity	12	0	0.09	1
GO:0008297	single-stranded DNA exodeoxyribonuclease activity	9	0	0.07	1
GO:0008301	DNA binding, bending	9	0	0.07	1
GO:0008307	structural constituent of muscle	25	0	0.18	1
GO:0008308	voltage-gated monoatomic anion channel activity	13	0	0.09	1
GO:0008309	double-stranded DNA exodeoxyribonuclease activity	2	0	0.01	1
GO:0008310	single-stranded DNA 3'-5' DNA exonuclease activity	5	0	0.04	1
GO:0008311	double-stranded DNA 3'-5' DNA exonuclease activity	2	0	0.01	1
GO:0008312	7S RNA binding	10	0	0.07	1
GO:0008318	protein prenyltransferase activity	5	0	0.04	1
GO:0008320	protein transmembrane transporter activity	12	0	0.09	1
GO:0008327	methyl-CpG binding	10	0	0.07	1
GO:0008330	protein tyrosine/threonine phosphatase activity	7	0	0.05	1
GO:0008331	high voltage-gated calcium channel activity	4	0	0.03	1
GO:0008332	low voltage-gated calcium channel activity	2	0	0.01	1
GO:0008336	gamma-butyrobetaine dioxygenase activity	6	0	0.04	1
GO:0008349	MAP kinase kinase kinase kinase activity	2	0	0.01	1
GO:0008353	RNA polymerase II CTD heptapeptide repeat kinase activity	9	0	0.07	1
GO:0008374	O-acyltransferase activity	45	0	0.33	1
GO:0008375	acetylglucosaminyltransferase activity	57	0	0.41	1
GO:0008376	acetylgalactosaminyltransferase activity	40	0	0.29	1
GO:0008378	galactosyltransferase activity	29	0	0.21	1
GO:0008379	thioredoxin peroxidase activity	3	0	0.02	1
GO:0008381	mechanosensitive monoatomic ion channel activity	15	0	0.11	1
GO:0008384	IkappaB kinase activity	1	0	0.01	1
GO:0008386	cholesterol monooxygenase (side-chain-cleaving) activity	1	0	0.01	1
GO:0008395	steroid hydroxylase activity	29	0	0.21	1
GO:0008396	oxysterol 7-alpha-hydroxylase activity	1	0	0.01	1
GO:0008397	sterol 12-alpha-hydroxylase activity	1	0	0.01	1
GO:0008401	retinoic acid 4-hydroxylase activity	8	0	0.06	1
GO:0008403	25-hydroxycholecalciferol-24-hydroxylase activity	2	0	0.01	1
GO:0008404	arachidonic acid 14,15-epoxygenase activity	2	0	0.01	1
GO:0008405	arachidonic acid 11,12-epoxygenase activity	2	0	0.01	1
GO:0008408	3'-5' exonuclease activity	49	0	0.36	1
GO:0008409	5'-3' exonuclease activity	19	0	0.14	1
GO:0008410	CoA-transferase activity	10	0	0.07	1
GO:0008412	4-hydroxybenzoate octaprenyltransferase activity	1	0	0.01	1
GO:0008413	8-oxo-7,8-dihydroguanosine triphosphate pyrophosphatase activity	1	0	0.01	1
GO:0008417	fucosyltransferase activity	36	0	0.26	1
GO:0008418	protein-N-terminal asparagine amidohydrolase activity	2	0	0.01	1
GO:0008419	RNA lariat debranching enzyme activity	1	0	0.01	1
GO:0008420	RNA polymerase II CTD heptapeptide repeat phosphatase activity	4	0	0.03	1
GO:0008422	beta-glucosidase activity	7	0	0.05	1
GO:0008424	glycoprotein 6-alpha-L-fucosyltransferase activity	2	0	0.01	1
GO:0008425	2-polyprenyl-6-methoxy-1,4-benzoquinone methyltransferase activity	1	0	0.01	1
GO:0008426	protein kinase C inhibitor activity	1	0	0.01	1
GO:0008427	calcium-dependent protein kinase inhibitor activity	1	0	0.01	1
GO:0008428	ribonuclease inhibitor activity	2	0	0.01	1
GO:0008429	phosphatidylethanolamine binding	5	0	0.04	1
GO:0008430	selenium binding	4	0	0.03	1
GO:0008431	vitamin E binding	1	0	0.01	1
GO:0008432	JUN kinase binding	10	0	0.07	1
GO:0008437	thyrotropin-releasing hormone activity	1	0	0.01	1
GO:0008440	inositol-1,4,5-trisphosphate 3-kinase activity	3	0	0.02	1
GO:0008441	3'(2'),5'-bisphosphate nucleotidase activity	1	0	0.01	1
GO:0008442	3-hydroxyisobutyrate dehydrogenase activity	1	0	0.01	1
GO:0008443	phosphofructokinase activity	8	0	0.06	1
GO:0008444	CDP-diacylglycerol-glycerol-3-phosphate 3-phosphatidyltransferase activity	1	0	0.01	1
GO:0008445	D-aspartate oxidase activity	4	0	0.03	1
GO:0008446	GDP-mannose 4,6-dehydratase activity	4	0	0.03	1
GO:0008447	L-ascorbate oxidase activity	1	0	0.01	1
GO:0008448	N-acetylglucosamine-6-phosphate deacetylase activity	2	0	0.01	1
GO:0008449	N-acetylglucosamine-6-sulfatase activity	3	0	0.02	1
GO:0008452	RNA ligase activity	1	0	0.01	1
GO:0008453	alanine-glyoxylate transaminase activity	2	0	0.01	1
GO:0008454	alpha-1,3-mannosylglycoprotein 4-beta-N-acetylglucosaminyltransferase activity	2	0	0.01	1
GO:0008455	alpha-1,6-mannosylglycoprotein 2-beta-N-acetylglucosaminyltransferase activity	1	0	0.01	1
GO:0008456	alpha-N-acetylgalactosaminidase activity	2	0	0.01	1
GO:0008457	beta-galactosyl-N-acetylglucosaminylgalactosylglucosyl-ceramide beta-1,3-acetylglucosaminyltransferase activity	1	0	0.01	1
GO:0008458	carnitine O-octanoyltransferase activity	5	0	0.04	1
GO:0008459	chondroitin 6-sulfotransferase activity	2	0	0.01	1
GO:0008465	glycerate dehydrogenase activity	8	0	0.06	1
GO:0008466	glycogenin glucosyltransferase activity	1	0	0.01	1
GO:0008467	[heparan sulfate]-glucosamine 3-sulfotransferase 1 activity	6	0	0.04	1
GO:0008469	histone arginine N-methyltransferase activity	1	0	0.01	1
GO:0008470	isovaleryl-CoA dehydrogenase activity	2	0	0.01	1
GO:0008474	palmitoyl-(protein) hydrolase activity	8	0	0.06	1
GO:0008475	procollagen-lysine 5-dioxygenase activity	3	0	0.02	1
GO:0008476	protein-tyrosine sulfotransferase activity	1	0	0.01	1
GO:0008477	purine nucleosidase activity	2	0	0.01	1
GO:0008478	pyridoxal kinase activity	3	0	0.02	1
GO:0008479	tRNA-guanosine(34) queuine transglycosylase activity	5	0	0.04	1
GO:0008481	sphinganine kinase activity	1	0	0.01	1
GO:0008482	sulfite oxidase activity	1	0	0.01	1
GO:0008483	transaminase activity	32	0	0.23	1
GO:0008484	sulfuric ester hydrolase activity	20	0	0.15	1
GO:0008486	diphosphoinositol-polyphosphate diphosphatase activity	1	0	0.01	1
GO:0008488	gamma-glutamyl carboxylase activity	1	0	0.01	1
GO:0008494	translation activator activity	8	0	0.06	1
GO:0008495	protoheme IX farnesyltransferase activity	2	0	0.01	1
GO:0008499	UDP-galactose:beta-N-acetylglucosamine beta-1,3-galactosyltransferase activity	4	0	0.03	1
GO:0008502	melatonin receptor activity	9	0	0.07	1
GO:0008503	benzodiazepine receptor activity	1	0	0.01	1
GO:0008504	monoamine transmembrane transporter activity	24	0	0.17	1
GO:0008506	sucrose:proton symporter activity	5	0	0.04	1
GO:0008508	bile acid:sodium symporter activity	3	0	0.02	1
GO:0008510	sodium:bicarbonate symporter activity	7	0	0.05	1
GO:0008513	secondary active organic cation transmembrane transporter activity	6	0	0.04	1
GO:0008515	sucrose transmembrane transporter activity	5	0	0.04	1
GO:0008517	folic acid transmembrane transporter activity	2	0	0.01	1
GO:0008519	ammonium transmembrane transporter activity	11	0	0.08	1
GO:0008520	L-ascorbate:sodium symporter activity	13	0	0.09	1
GO:0008521	acetyl-CoA transmembrane transporter activity	1	0	0.01	1
GO:0008523	sodium-dependent multivitamin transmembrane transporter activity	3	0	0.02	1
GO:0008525	phosphatidylcholine transporter activity	37	0	0.27	1
GO:0008526	phosphatidylinositol transfer activity	6	0	0.04	1
GO:0008527	taste receptor activity	1	0	0.01	1
GO:0008528	G protein-coupled peptide receptor activity	192	0	1.4	1
GO:0008531	riboflavin kinase activity	1	0	0.01	1
GO:0008534	oxidized purine nucleobase lesion DNA N-glycosylase activity	2	0	0.01	1
GO:0008545	JUN kinase kinase activity	2	0	0.01	1
GO:0008551	P-type cadmium transporter activity	1	0	0.01	1
GO:0008554	P-type sodium transporter activity	4	0	0.03	1
GO:0008556	P-type potassium transmembrane transporter activity	4	0	0.03	1
GO:0008558	ABC-type guanine transporter activity	2	0	0.01	1
GO:0008559	ABC-type xenobiotic transporter activity	85	0	0.62	1
GO:0008568	microtubule severing ATPase activity	6	0	0.04	1
GO:0008569	minus-end-directed microtubule motor activity	109	0	0.79	1
GO:0008574	plus-end-directed microtubule motor activity	9	0	0.07	1
GO:0008579	JUN kinase phosphatase activity	1	0	0.01	1
GO:0008597	calcium-dependent protein serine/threonine phosphatase regulator activity	3	0	0.02	1
GO:0008603	cAMP-dependent protein kinase regulator activity	12	0	0.09	1
GO:0008607	phosphorylase kinase regulator activity	3	0	0.02	1
GO:0008609	alkylglycerone-phosphate synthase activity	2	0	0.01	1
GO:0008641	ubiquitin-like modifier activating enzyme activity	15	0	0.11	1
GO:0008649	rRNA methyltransferase activity	19	0	0.14	1
GO:0008650	rRNA (uridine-2'-O-)-methyltransferase activity	2	0	0.01	1
GO:0008659	(3R)-3-hydroxymyristoyl-[acyl-carrier-protein] dehydratase activity	6	0	0.04	1
GO:0008663	2',3'-cyclic-nucleotide 2'-phosphodiesterase activity	1	0	0.01	1
GO:0008670	2,4-dienoyl-CoA reductase (NADPH) activity	3	0	0.02	1
GO:0008681	2-octaprenyl-6-methoxyphenol hydroxylase activity	1	0	0.01	1
GO:0008682	3-demethoxyubiquinol 3-hydroxylase activity	2	0	0.01	1
GO:0008693	(3R)-3-hydroxydecanoyl-[acyl-carrier-protein] dehydratase activity	6	0	0.04	1
GO:0008700	4-hydroxy-2-oxoglutarate aldolase activity	1	0	0.01	1
GO:0008705	methionine synthase activity	2	0	0.01	1
GO:0008720	D-lactate dehydrogenase activity	1	0	0.01	1
GO:0008721	D-serine ammonia-lyase activity	4	0	0.03	1
GO:0008725	DNA-3-methyladenine glycosylase activity	1	0	0.01	1
GO:0008732	L-allo-threonine aldolase activity	1	0	0.01	1
GO:0008743	L-threonine 3-dehydrogenase activity	4	0	0.03	1
GO:0008745	N-acetylmuramoyl-L-alanine amidase activity	1	0	0.01	1
GO:0008746	NAD(P)+ transhydrogenase activity	2	0	0.01	1
GO:0008747	N-acetylneuraminate lyase activity	2	0	0.01	1
GO:0008753	NADPH dehydrogenase (quinone) activity	1	0	0.01	1
GO:0008756	o-succinylbenzoate-CoA ligase activity	1	0	0.01	1
GO:0008757	S-adenosylmethionine-dependent methyltransferase activity	144	0	1.05	1
GO:0008768	UDP-sugar diphosphatase activity	3	0	0.02	1
GO:0008775	acetate CoA-transferase activity	1	0	0.01	1
GO:0008796	bis(5'-nucleosyl)-tetraphosphatase activity	3	0	0.02	1
GO:0008798	beta-aspartyl-peptidase activity	2	0	0.01	1
GO:0008800	beta-lactamase activity	3	0	0.02	1
GO:0008802	betaine-aldehyde dehydrogenase activity	4	0	0.03	1
GO:0008808	cardiolipin synthase activity	1	0	0.01	1
GO:0008810	cellulase activity	7	0	0.05	1
GO:0008812	choline dehydrogenase activity	3	0	0.02	1
GO:0008817	corrinoid adenosyltransferase activity	1	0	0.01	1
GO:0008821	crossover junction DNA endonuclease activity	3	0	0.02	1
GO:0008828	dATP diphosphatase activity	1	0	0.01	1
GO:0008833	deoxyribonuclease IV (phage-T4-induced) activity	1	0	0.01	1
GO:0008843	endochitinase activity	12	0	0.09	1
GO:0008865	fructokinase activity	8	0	0.06	1
GO:0008887	glycerate kinase activity	2	0	0.01	1
GO:0008889	glycerophosphodiester phosphodiesterase activity	3	0	0.02	1
GO:0008890	glycine C-acetyltransferase activity	1	0	0.01	1
GO:0008892	guanine deaminase activity	3	0	0.02	1
GO:0008893	guanosine-3',5'-bis(diphosphate) 3'-diphosphatase activity	1	0	0.01	1
GO:0008894	guanosine-5'-triphosphate,3'-diphosphate diphosphatase activity	1	0	0.01	1
GO:0008897	holo-[acyl-carrier-protein] synthase activity	1	0	0.01	1
GO:0008898	S-adenosylmethionine-homocysteine S-methyltransferase activity	1	0	0.01	1
GO:0008903	hydroxypyruvate isomerase activity	1	0	0.01	1
GO:0008929	methylglyoxal synthase activity	1	0	0.01	1
GO:0008934	inositol monophosphate 1-phosphatase activity	5	0	0.04	1
GO:0008936	nicotinamidase activity	1	0	0.01	1
GO:0008940	nitrate reductase activity	8	0	0.06	1
GO:0008941	nitric oxide dioxygenase NAD(P)H activity	1	0	0.01	1
GO:0008946	oligonucleotidase activity	1	0	0.01	1
GO:0008948	oxaloacetate decarboxylase activity	4	0	0.03	1
GO:0008957	phenylacetaldehyde dehydrogenase activity	1	0	0.01	1
GO:0008962	phosphatidylglycerophosphatase activity	1	0	0.01	1
GO:0008963	phospho-N-acetylmuramoyl-pentapeptide-transferase activity	1	0	0.01	1
GO:0008967	phosphoglycolate phosphatase activity	1	0	0.01	1
GO:0008970	phospholipase A1 activity	7	0	0.05	1
GO:0008973	phosphopentomutase activity	1	0	0.01	1
GO:0008983	protein-glutamate O-methyltransferase activity	1	0	0.01	1
GO:0008988	rRNA (adenine-N6-)-methyltransferase activity	3	0	0.02	1
GO:0009000	selenocysteine lyase activity	2	0	0.01	1
GO:0009007	site-specific DNA-methyltransferase (adenine-specific) activity	2	0	0.01	1
GO:0009008	DNA-methyltransferase activity	5	0	0.04	1
GO:0009013	succinate-semialdehyde dehydrogenase [NAD(P)+] activity	1	0	0.01	1
GO:0009022	tRNA nucleotidyltransferase activity	1	0	0.01	1
GO:0009032	thymidine phosphorylase activity	4	0	0.03	1
GO:0009036	type II site-specific deoxyribonuclease activity	9	0	0.07	1
GO:0009039	urease activity	2	0	0.01	1
GO:0009041	UMP/dUMP kinase activity	3	0	0.02	1
GO:0009044	xylan 1,4-beta-xylosidase activity	1	0	0.01	1
GO:0009045	xylose isomerase activity	1	0	0.01	1
GO:0009055	electron transfer activity	45	0	0.33	1
GO:0009374	biotin binding	21	0	0.15	1
GO:0009378	four-way junction helicase activity	13	0	0.09	1
GO:0009383	rRNA (cytosine-C5-)-methyltransferase activity	4	0	0.03	1
GO:0009669	sucrose:monoatomic cation symporter activity	5	0	0.04	1
GO:0009881	photoreceptor activity	31	0	0.23	1
GO:0009882	blue light photoreceptor activity	2	0	0.01	1
GO:0009916	alternative oxidase activity	2	0	0.01	1
GO:0009922	fatty acid elongase activity	13	0	0.09	1
GO:0009931	calcium-dependent protein serine/threonine kinase activity	20	0	0.15	1
GO:0009975	cyclase activity	73	0	0.53	1
GO:0009982	pseudouridine synthase activity	13	0	0.09	1
GO:0010181	FMN binding	19	0	0.14	1
GO:0010296	prenylcysteine methylesterase activity	2	0	0.01	1
GO:0010309	acireductone dioxygenase [iron(II)-requiring] activity	1	0	0.01	1
GO:0010340	carboxyl-O-methyltransferase activity	7	0	0.05	1
GO:0010348	lithium:proton antiporter activity	3	0	0.02	1
GO:0010349	L-galactose dehydrogenase activity	1	0	0.01	1
GO:0010385	double-stranded methylated DNA binding	4	0	0.03	1
GO:0010436	carotenoid dioxygenase activity	11	0	0.08	1
GO:0010437	9,10 (9', 10')-carotenoid-cleaving dioxygenase activity	4	0	0.03	1
GO:0010465	nerve growth factor receptor activity	1	0	0.01	1
GO:0010484	histone H3 acetyltransferase activity	5	0	0.04	1
GO:0010485	histone H4 acetyltransferase activity	9	0	0.07	1
GO:0010486	manganese:proton antiporter activity	1	0	0.01	1
GO:0010521	telomerase inhibitor activity	7	0	0.05	1
GO:0010698	acetyltransferase activator activity	4	0	0.03	1
GO:0010736	serum response element binding	1	0	0.01	1
GO:0010844	recombination hotspot binding	3	0	0.02	1
GO:0010851	cyclase regulator activity	9	0	0.07	1
GO:0010852	cyclase inhibitor activity	9	0	0.07	1
GO:0010854	adenylate cyclase regulator activity	9	0	0.07	1
GO:0010855	adenylate cyclase inhibitor activity	9	0	0.07	1
GO:0010857	calcium-dependent protein kinase activity	20	0	0.15	1
GO:0010858	calcium-dependent protein kinase regulator activity	1	0	0.01	1
GO:0010945	coenzyme A diphosphatase activity	2	0	0.01	1
GO:0010997	anaphase-promoting complex binding	5	0	0.04	1
GO:0015018	galactosylgalactosylxylosylprotein 3-beta-glucuronosyltransferase activity	2	0	0.01	1
GO:0015019	heparan-alpha-glucosaminide N-acetyltransferase activity	3	0	0.02	1
GO:0015020	glucuronosyltransferase activity	13	0	0.09	1
GO:0015026	coreceptor activity	11	0	0.08	1
GO:0015035	protein-disulfide reductase activity	37	0	0.27	1
GO:0015036	disulfide oxidoreductase activity	52	0	0.38	1
GO:0015038	glutathione disulfide oxidoreductase activity	11	0	0.08	1
GO:0015039	NADPH-adrenodoxin reductase activity	1	0	0.01	1
GO:0015054	gastrin receptor activity	1	0	0.01	1
GO:0015055	secretin receptor activity	1	0	0.01	1
GO:0015056	corticotrophin-releasing factor receptor activity	1	0	0.01	1
GO:0015057	thrombin-activated receptor activity	1	0	0.01	1
GO:0015083	aluminum ion transmembrane transporter activity	1	0	0.01	1
GO:0015086	cadmium ion transmembrane transporter activity	6	0	0.04	1
GO:0015087	cobalt ion transmembrane transporter activity	3	0	0.02	1
GO:0015093	ferrous iron transmembrane transporter activity	5	0	0.04	1
GO:0015094	lead ion transmembrane transporter activity	2	0	0.01	1
GO:0015095	magnesium ion transmembrane transporter activity	6	0	0.04	1
GO:0015098	molybdate ion transmembrane transporter activity	1	0	0.01	1
GO:0015099	nickel cation transmembrane transporter activity	3	0	0.02	1
GO:0015106	bicarbonate transmembrane transporter activity	17	0	0.12	1
GO:0015111	iodide transmembrane transporter activity	1	0	0.01	1
GO:0015116	sulfate transmembrane transporter activity	12	0	0.09	1
GO:0015117	thiosulfate transmembrane transporter activity	4	0	0.03	1
GO:0015119	hexose phosphate transmembrane transporter activity	6	0	0.04	1
GO:0015125	bile acid transmembrane transporter activity	15	0	0.11	1
GO:0015127	bilirubin transmembrane transporter activity	5	0	0.04	1
GO:0015129	lactate transmembrane transporter activity	24	0	0.17	1
GO:0015130	mevalonate transmembrane transporter activity	1	0	0.01	1
GO:0015131	oxaloacetate transmembrane transporter activity	4	0	0.03	1
GO:0015132	prostaglandin transmembrane transporter activity	5	0	0.04	1
GO:0015139	alpha-ketoglutarate transmembrane transporter activity	7	0	0.05	1
GO:0015140	malate transmembrane transporter activity	4	0	0.03	1
GO:0015143	urate transmembrane transporter activity	15	0	0.11	1
GO:0015144	carbohydrate transmembrane transporter activity	75	0	0.55	1
GO:0015145	monosaccharide transmembrane transporter activity	45	0	0.33	1
GO:0015146	pentose transmembrane transporter activity	1	0	0.01	1
GO:0015149	hexose transmembrane transporter activity	31	0	0.23	1
GO:0015150	fucose transmembrane transporter activity	1	0	0.01	1
GO:0015151	alpha-glucoside transmembrane transporter activity	5	0	0.04	1
GO:0015152	glucose-6-phosphate transmembrane transporter activity	6	0	0.04	1
GO:0015154	disaccharide transmembrane transporter activity	5	0	0.04	1
GO:0015157	oligosaccharide transmembrane transporter activity	5	0	0.04	1
GO:0015164	glucuronoside transmembrane transporter activity	5	0	0.04	1
GO:0015165	pyrimidine nucleotide-sugar transmembrane transporter activity	11	0	0.08	1
GO:0015166	polyol transmembrane transporter activity	9	0	0.07	1
GO:0015168	glycerol transmembrane transporter activity	1	0	0.01	1
GO:0015172	acidic amino acid transmembrane transporter activity	25	0	0.18	1
GO:0015173	aromatic amino acid transmembrane transporter activity	17	0	0.12	1
GO:0015174	basic amino acid transmembrane transporter activity	16	0	0.12	1
GO:0015180	L-alanine transmembrane transporter activity	5	0	0.04	1
GO:0015182	L-asparagine transmembrane transporter activity	1	0	0.01	1
GO:0015183	L-aspartate transmembrane transporter activity	4	0	0.03	1
GO:0015186	L-glutamine transmembrane transporter activity	1	0	0.01	1
GO:0015189	L-lysine transmembrane transporter activity	4	0	0.03	1
GO:0015190	L-leucine transmembrane transporter activity	6	0	0.04	1
GO:0015191	L-methionine transmembrane transporter activity	1	0	0.01	1
GO:0015193	L-proline transmembrane transporter activity	5	0	0.04	1
GO:0015194	L-serine transmembrane transporter activity	2	0	0.01	1
GO:0015196	L-tryptophan transmembrane transporter activity	5	0	0.04	1
GO:0015203	polyamine transmembrane transporter activity	6	0	0.04	1
GO:0015204	urea transmembrane transporter activity	7	0	0.05	1
GO:0015205	nucleobase transmembrane transporter activity	7	0	0.05	1
GO:0015207	adenine transmembrane transporter activity	4	0	0.03	1
GO:0015208	guanine transmembrane transporter activity	6	0	0.04	1
GO:0015210	uracil transmembrane transporter activity	1	0	0.01	1
GO:0015211	purine nucleoside transmembrane transporter activity	2	0	0.01	1
GO:0015212	cytidine transmembrane transporter activity	1	0	0.01	1
GO:0015213	uridine transmembrane transporter activity	4	0	0.03	1
GO:0015214	pyrimidine nucleoside transmembrane transporter activity	8	0	0.06	1
GO:0015215	nucleotide transmembrane transporter activity	29	0	0.21	1
GO:0015216	purine nucleotide transmembrane transporter activity	28	0	0.2	1
GO:0015217	ADP transmembrane transporter activity	4	0	0.03	1
GO:0015218	pyrimidine nucleotide transmembrane transporter activity	1	0	0.01	1
GO:0015220	choline transmembrane transporter activity	14	0	0.1	1
GO:0015225	biotin transmembrane transporter activity	15	0	0.11	1
GO:0015227	acyl carnitine transmembrane transporter activity	3	0	0.02	1
GO:0015228	coenzyme A transmembrane transporter activity	2	0	0.01	1
GO:0015229	L-ascorbic acid transmembrane transporter activity	7	0	0.05	1
GO:0015230	FAD transmembrane transporter activity	1	0	0.01	1
GO:0015232	heme transmembrane transporter activity	16	0	0.12	1
GO:0015233	pantothenate transmembrane transporter activity	3	0	0.02	1
GO:0015234	thiamine transmembrane transporter activity	1	0	0.01	1
GO:0015245	fatty acid transmembrane transporter activity	19	0	0.14	1
GO:0015247	aminophospholipid flippase activity	1	0	0.01	1
GO:0015248	sterol transporter activity	31	0	0.23	1
GO:0015250	water channel activity	5	0	0.04	1
GO:0015252	proton channel activity	28	0	0.2	1
GO:0015254	glycerol channel activity	1	0	0.01	1
GO:0015277	kainate selective glutamate receptor activity	9	0	0.07	1
GO:0015279	store-operated calcium channel activity	15	0	0.11	1
GO:0015288	porin activity	2	0	0.01	1
GO:0015292	uniporter activity	1	0	0.01	1
GO:0015295	solute:proton symporter activity	46	0	0.33	1
GO:0015315	organophosphate:inorganic phosphate antiporter activity	6	0	0.04	1
GO:0015319	sodium:inorganic phosphate symporter activity	1	0	0.01	1
GO:0015322	secondary active oligopeptide transmembrane transporter activity	1	0	0.01	1
GO:0015333	peptide:proton symporter activity	5	0	0.04	1
GO:0015343	siderophore-iron transmembrane transporter activity	7	0	0.05	1
GO:0015361	low-affinity sodium:dicarboxylate symporter activity	2	0	0.01	1
GO:0015362	high-affinity sodium:dicarboxylate symporter activity	5	0	0.04	1
GO:0015367	oxoglutarate:malate antiporter activity	1	0	0.01	1
GO:0015379	potassium:chloride symporter activity	3	0	0.02	1
GO:0015389	pyrimidine- and adenosine-specific:sodium symporter activity	1	0	0.01	1
GO:0015390	purine-specific nucleoside:sodium symporter activity	1	0	0.01	1
GO:0015391	nucleobase:monoatomic cation symporter activity	1	0	0.01	1
GO:0015399	primary active transmembrane transporter activity	211	0	1.53	1
GO:0015410	ABC-type manganese transporter activity	2	0	0.01	1
GO:0015417	ABC-type polyamine transporter activity	4	0	0.03	1
GO:0015420	ABC-type vitamin B12 transporter activity	18	0	0.13	1
GO:0015431	ABC-type glutathione S-conjugate transporter activity	48	0	0.35	1
GO:0015432	ABC-type bile acid transporter activity	10	0	0.07	1
GO:0015434	ABC-type cadmium transporter activity	1	0	0.01	1
GO:0015439	ABC-type heme transporter activity	2	0	0.01	1
GO:0015440	ABC-type peptide transporter activity	2	0	0.01	1
GO:0015450	protein-transporting ATPase activity	1	0	0.01	1
GO:0015453	oxidoreduction-driven active transmembrane transporter activity	24	0	0.17	1
GO:0015467	G-protein activated inward rectifier potassium channel activity	2	0	0.01	1
GO:0015485	cholesterol binding	52	0	0.38	1
GO:0015489	putrescine transmembrane transporter activity	6	0	0.04	1
GO:0015495	gamma-aminobutyric acid:proton symporter activity	1	0	0.01	1
GO:0015501	glutamate:sodium symporter activity	11	0	0.08	1
GO:0015526	hexose-phosphate:inorganic phosphate antiporter activity	6	0	0.04	1
GO:0015538	sialic acid:proton symporter activity	22	0	0.16	1
GO:0015552	propionate transmembrane transporter activity	4	0	0.03	1
GO:0015562	efflux transmembrane transporter activity	59	0	0.43	1
GO:0015594	ABC-type putrescine transporter activity	4	0	0.03	1
GO:0015605	organophosphate ester transmembrane transporter activity	37	0	0.27	1
GO:0015606	spermidine transmembrane transporter activity	2	0	0.01	1
GO:0015616	DNA translocase activity	6	0	0.04	1
GO:0015636	short-chain fatty acid transmembrane transporter activity	9	0	0.07	1
GO:0015643	toxic substance binding	20	0	0.15	1
GO:0015647	peptidoglycan transmembrane transporter activity	4	0	0.03	1
GO:0015658	branched-chain amino acid transmembrane transporter activity	8	0	0.06	1
GO:0015662	P-type ion transporter activity	15	0	0.11	1
GO:0015665	alcohol transmembrane transporter activity	2	0	0.01	1
GO:0015666	restriction endodeoxyribonuclease activity	9	0	0.07	1
GO:0015923	mannosidase activity	22	0	0.16	1
GO:0015924	mannosyl-oligosaccharide mannosidase activity	13	0	0.09	1
GO:0015925	galactosidase activity	10	0	0.07	1
GO:0015926	glucosidase activity	25	0	0.18	1
GO:0015928	fucosidase activity	6	0	0.04	1
GO:0015929	hexosaminidase activity	43	0	0.31	1
GO:0015930	glutamate synthase activity	4	0	0.03	1
GO:0015932	nucleobase-containing compound transmembrane transporter activity	66	0	0.48	1
GO:0016004	phospholipase activator activity	4	0	0.03	1
GO:0016005	phospholipase A2 activator activity	1	0	0.01	1
GO:0016015	morphogen activity	1	0	0.01	1
GO:0016018	cyclosporin A binding	11	0	0.08	1
GO:0016019	peptidoglycan immune receptor activity	1	0	0.01	1
GO:0016034	maleylacetoacetate isomerase activity	1	0	0.01	1
GO:0016040	glutamate synthase (NADH) activity	4	0	0.03	1
GO:0016149	translation release factor activity, codon specific	1	0	0.01	1
GO:0016150	translation release factor activity, codon nonspecific	1	0	0.01	1
GO:0016151	nickel cation binding	11	0	0.08	1
GO:0016153	urocanate hydratase activity	1	0	0.01	1
GO:0016154	pyrimidine-nucleoside phosphorylase activity	1	0	0.01	1
GO:0016155	formyltetrahydrofolate dehydrogenase activity	2	0	0.01	1
GO:0016160	amylase activity	5	0	0.04	1
GO:0016165	linoleate 13S-lipoxygenase activity	2	0	0.01	1
GO:0016170	interleukin-15 receptor binding	1	0	0.01	1
GO:0016176	superoxide-generating NADPH oxidase activator activity	3	0	0.02	1
GO:0016207	4-coumarate-CoA ligase activity	18	0	0.13	1
GO:0016208	AMP binding	17	0	0.12	1
GO:0016211	ammonia ligase activity	2	0	0.01	1
GO:0016212	kynurenine-oxoglutarate transaminase activity	4	0	0.03	1
GO:0016213	linoleoyl-CoA desaturase activity	1	0	0.01	1
GO:0016215	acyl-CoA desaturase activity	3	0	0.02	1
GO:0016229	steroid dehydrogenase activity	26	0	0.19	1
GO:0016230	sphingomyelin phosphodiesterase activator activity	1	0	0.01	1
GO:0016231	beta-N-acetylglucosaminidase activity	4	0	0.03	1
GO:0016250	N-sulfoglucosamine sulfohydrolase activity	1	0	0.01	1
GO:0016251	RNA polymerase II general transcription initiation factor activity	19	0	0.14	1
GO:0016262	protein N-acetylglucosaminyltransferase activity	3	0	0.02	1
GO:0016263	glycoprotein-N-acetylgalactosamine 3-beta-galactosyltransferase activity	3	0	0.02	1
GO:0016273	arginine N-methyltransferase activity	11	0	0.08	1
GO:0016274	protein-arginine N-methyltransferase activity	11	0	0.08	1
GO:0016278	lysine N-methyltransferase activity	49	0	0.36	1
GO:0016279	protein-lysine N-methyltransferase activity	48	0	0.35	1
GO:0016286	small conductance calcium-activated potassium channel activity	5	0	0.04	1
GO:0016287	glycerone-phosphate O-acyltransferase activity	2	0	0.01	1
GO:0016289	acyl-CoA hydrolase activity	14	0	0.1	1
GO:0016297	fatty acyl-[ACP] hydrolase activity	1	0	0.01	1
GO:0016300	tRNA (uridine) methyltransferase activity	3	0	0.02	1
GO:0016301	kinase activity	767	0	5.58	1
GO:0016303	1-phosphatidylinositol-3-kinase activity	6	0	0.04	1
GO:0016308	1-phosphatidylinositol-4-phosphate 5-kinase activity	4	0	0.03	1
GO:0016309	1-phosphatidylinositol-5-phosphate 4-kinase activity	1	0	0.01	1
GO:0016312	inositol bisphosphate phosphatase activity	3	0	0.02	1
GO:0016314	phosphatidylinositol-3,4,5-trisphosphate 3-phosphatase activity	3	0	0.02	1
GO:0016316	phosphatidylinositol-3,4-bisphosphate 4-phosphatase activity	1	0	0.01	1
GO:0016361	activin receptor activity, type I	2	0	0.01	1
GO:0016362	activin receptor activity, type II	1	0	0.01	1
GO:0016401	palmitoyl-CoA oxidase activity	4	0	0.03	1
GO:0016402	pristanoyl-CoA oxidase activity	1	0	0.01	1
GO:0016403	dimethylargininase activity	2	0	0.01	1
GO:0016404	15-hydroxyprostaglandin dehydrogenase (NAD+) activity	10	0	0.07	1
GO:0016406	carnitine O-acyltransferase activity	9	0	0.07	1
GO:0016408	C-acyltransferase activity	15	0	0.11	1
GO:0016409	palmitoyltransferase activity	42	0	0.31	1
GO:0016411	acylglycerol O-acyltransferase activity	16	0	0.12	1
GO:0016413	O-acetyltransferase activity	11	0	0.08	1
GO:0016414	O-octanoyltransferase activity	5	0	0.04	1
GO:0016415	octanoyltransferase activity	5	0	0.04	1
GO:0016416	O-palmitoyltransferase activity	6	0	0.04	1
GO:0016417	S-acyltransferase activity	37	0	0.27	1
GO:0016418	S-acetyltransferase activity	7	0	0.05	1
GO:0016419	S-malonyltransferase activity	7	0	0.05	1
GO:0016420	malonyltransferase activity	7	0	0.05	1
GO:0016421	CoA carboxylase activity	14	0	0.1	1
GO:0016422	mRNA (2'-O-methyladenosine-N6-)-methyltransferase activity	5	0	0.04	1
GO:0016423	tRNA (guanine) methyltransferase activity	6	0	0.04	1
GO:0016426	tRNA (adenine) methyltransferase activity	2	0	0.01	1
GO:0016427	tRNA (cytidine) methyltransferase activity	8	0	0.06	1
GO:0016428	tRNA (cytidine-5-)-methyltransferase activity	6	0	0.04	1
GO:0016430	tRNA (adenine-N6)-methyltransferase activity	2	0	0.01	1
GO:0016432	tRNA-uridine aminocarboxypropyltransferase activity	3	0	0.02	1
GO:0016433	rRNA (adenine) methyltransferase activity	6	0	0.04	1
GO:0016434	rRNA (cytosine) methyltransferase activity	5	0	0.04	1
GO:0016435	rRNA (guanine) methyltransferase activity	4	0	0.03	1
GO:0016436	rRNA (uridine) methyltransferase activity	3	0	0.02	1
GO:0016443	bidentate ribonuclease III activity	1	0	0.01	1
GO:0016453	C-acetyltransferase activity	7	0	0.05	1
GO:0016454	C-palmitoyltransferase activity	2	0	0.01	1
GO:0016492	G protein-coupled neurotensin receptor activity	1	0	0.01	1
GO:0016493	C-C chemokine receptor activity	1	0	0.01	1
GO:0016499	orexin receptor activity	9	0	0.07	1
GO:0016500	protein-hormone receptor activity	10	0	0.07	1
GO:0016502	nucleotide receptor activity	5	0	0.04	1
GO:0016504	peptidase activator activity	11	0	0.08	1
GO:0016505	peptidase activator activity involved in apoptotic process	1	0	0.01	1
GO:0016509	long-chain-3-hydroxyacyl-CoA dehydrogenase activity	3	0	0.02	1
GO:0016520	growth hormone-releasing hormone receptor activity	6	0	0.04	1
GO:0016524	latrotoxin receptor activity	4	0	0.03	1
GO:0016530	metallochaperone activity	5	0	0.04	1
GO:0016531	copper chaperone activity	3	0	0.02	1
GO:0016532	superoxide dismutase copper chaperone activity	1	0	0.01	1
GO:0016538	cyclin-dependent protein serine/threonine kinase regulator activity	16	0	0.12	1
GO:0016594	glycine binding	15	0	0.11	1
GO:0016596	thienylcyclohexylpiperidine binding	1	0	0.01	1
GO:0016614	oxidoreductase activity, acting on CH-OH group of donors	188	0	1.37	1
GO:0016615	malate dehydrogenase activity	13	0	0.09	1
GO:0016616	oxidoreductase activity, acting on the CH-OH group of donors, NAD or NADP as acceptor	166	0	1.21	1
GO:0016618	hydroxypyruvate reductase activity	8	0	0.06	1
GO:0016620	oxidoreductase activity, acting on the aldehyde or oxo group of donors, NAD or NADP as acceptor	33	0	0.24	1
GO:0016623	oxidoreductase activity, acting on the aldehyde or oxo group of donors, oxygen as acceptor	16	0	0.12	1
GO:0016624	oxidoreductase activity, acting on the aldehyde or oxo group of donors, disulfide as acceptor	9	0	0.07	1
GO:0016627	oxidoreductase activity, acting on the CH-CH group of donors	70	0	0.51	1
GO:0016628	oxidoreductase activity, acting on the CH-CH group of donors, NAD or NADP as acceptor	37	0	0.27	1
GO:0016631	enoyl-[acyl-carrier-protein] reductase activity	6	0	0.04	1
GO:0016634	oxidoreductase activity, acting on the CH-CH group of donors, oxygen as acceptor	11	0	0.08	1
GO:0016638	oxidoreductase activity, acting on the CH-NH2 group of donors	31	0	0.23	1
GO:0016639	oxidoreductase activity, acting on the CH-NH2 group of donors, NAD or NADP as acceptor	8	0	0.06	1
GO:0016641	oxidoreductase activity, acting on the CH-NH2 group of donors, oxygen as acceptor	21	0	0.15	1
GO:0016642	oxidoreductase activity, acting on the CH-NH2 group of donors, disulfide as acceptor	1	0	0.01	1
GO:0016645	oxidoreductase activity, acting on the CH-NH group of donors	36	0	0.26	1
GO:0016646	oxidoreductase activity, acting on the CH-NH group of donors, NAD or NADP as acceptor	21	0	0.15	1
GO:0016647	oxidoreductase activity, acting on the CH-NH group of donors, oxygen as acceptor	10	0	0.07	1
GO:0016648	oxidoreductase activity, acting on the CH-NH group of donors, disulfide as acceptor	1	0	0.01	1
GO:0016649	oxidoreductase activity, acting on the CH-NH group of donors, quinone or similar compound as acceptor	4	0	0.03	1
GO:0016652	oxidoreductase activity, acting on NAD(P)H, NAD(P) as acceptor	2	0	0.01	1
GO:0016653	oxidoreductase activity, acting on NAD(P)H, heme protein as acceptor	9	0	0.07	1
GO:0016655	oxidoreductase activity, acting on NAD(P)H, quinone or similar compound as acceptor	25	0	0.18	1
GO:0016661	oxidoreductase activity, acting on other nitrogenous compounds as donors	20	0	0.15	1
GO:0016662	oxidoreductase activity, acting on other nitrogenous compounds as donors, cytochrome as acceptor	4	0	0.03	1
GO:0016663	oxidoreductase activity, acting on other nitrogenous compounds as donors, oxygen as acceptor	1	0	0.01	1
GO:0016667	oxidoreductase activity, acting on a sulfur group of donors	66	0	0.48	1
GO:0016668	oxidoreductase activity, acting on a sulfur group of donors, NAD(P) as acceptor	19	0	0.14	1
GO:0016670	oxidoreductase activity, acting on a sulfur group of donors, oxygen as acceptor	9	0	0.07	1
GO:0016671	oxidoreductase activity, acting on a sulfur group of donors, disulfide as acceptor	9	0	0.07	1
GO:0016672	oxidoreductase activity, acting on a sulfur group of donors, quinone or similar compound as acceptor	8	0	0.06	1
GO:0016675	oxidoreductase activity, acting on a heme group of donors	6	0	0.04	1
GO:0016679	oxidoreductase activity, acting on diphenols and related substances as donors	10	0	0.07	1
GO:0016682	oxidoreductase activity, acting on diphenols and related substances as donors, oxygen as acceptor	8	0	0.06	1
GO:0016703	oxidoreductase activity, acting on single donors with incorporation of molecular oxygen, incorporation of one atom of ox...	2	0	0.01	1
GO:0016706	2-oxoglutarate-dependent dioxygenase activity	95	0	0.69	1
GO:0016708	oxidoreductase activity, acting on paired donors, with incorporation or reduction of molecular oxygen, NAD(P)H as one do...	1	0	0.01	1
GO:0016714	oxidoreductase activity, acting on paired donors, with incorporation or reduction of molecular oxygen, reduced pteridine...	5	0	0.04	1
GO:0016715	oxidoreductase activity, acting on paired donors, with incorporation or reduction of molecular oxygen, reduced ascorbate...	27	0	0.2	1
GO:0016716	oxidoreductase activity, acting on paired donors, with incorporation or reduction of molecular oxygen, another compound ...	2	0	0.01	1
GO:0016717	oxidoreductase activity, acting on paired donors, with oxidation of a pair of donors resulting in the reduction of molec...	9	0	0.07	1
GO:0016721	oxidoreductase activity, acting on superoxide radicals as acceptor	7	0	0.05	1
GO:0016722	oxidoreductase activity, acting on metal ions	16	0	0.12	1
GO:0016723	oxidoreductase activity, acting on metal ions, NAD or NADP as acceptor	2	0	0.01	1
GO:0016724	oxidoreductase activity, acting on metal ions, oxygen as acceptor	7	0	0.05	1
GO:0016725	oxidoreductase activity, acting on CH or CH2 groups	27	0	0.2	1
GO:0016726	oxidoreductase activity, acting on CH or CH2 groups, NAD or NADP as acceptor	14	0	0.1	1
GO:0016727	oxidoreductase activity, acting on CH or CH2 groups, oxygen as acceptor	11	0	0.08	1
GO:0016728	oxidoreductase activity, acting on CH or CH2 groups, disulfide as acceptor	6	0	0.04	1
GO:0016730	oxidoreductase activity, acting on iron-sulfur proteins as donors	3	0	0.02	1
GO:0016731	oxidoreductase activity, acting on iron-sulfur proteins as donors, NAD or NADP as acceptor	3	0	0.02	1
GO:0016742	hydroxymethyl-, formyl- and related transferase activity	14	0	0.1	1
GO:0016743	carboxyl- or carbamoyltransferase activity	5	0	0.04	1
GO:0016744	transketolase or transaldolase activity	4	0	0.03	1
GO:0016748	succinyltransferase activity	5	0	0.04	1
GO:0016749	N-succinyltransferase activity	2	0	0.01	1
[truncated: 2,106 more rows]
