# Supplementary material for: A subset of conserved phagocytic genes are likely used for the intracellular theft of cnidarian stinging organelles in nudibranch gastropods
Source: EvoDevo. 2025 Jun 28;16:10. doi: 10.1186/s13227-025-00241-x (PMC12205514; doi:10.1186/s13227-025-00241-x)
Supplement: Supplementary file 7 — Supplementary Material 7. [file 13227_2025_241_MOESM7_ESM.xlsx]

## Sheet: BP
GO.ID	Term	Annotated	Significant	Expected	raw.p.value
GO:0044419	biological process involved in interspecies interaction between organisms	992	51	15.46	2e-14
GO:0009617	response to bacterium	432	33	6.73	3.4e-14
GO:0009607	response to biotic stimulus	920	47	14.34	3.2e-13
GO:0006955	immune response	765	41	11.92	3e-12
GO:0051707	response to other organism	888	44	13.84	5.9e-12
GO:0043207	response to external biotic stimulus	889	44	13.85	6.1e-12
GO:0031341	regulation of cell killing	38	11	0.59	8.6e-12
GO:0098542	defense response to other organism	609	34	9.49	9.2e-11
GO:0002376	immune system process	1184	49	18.45	1.9e-10
GO:0006952	defense response	924	42	14.4	2.9e-10
GO:0002449	lymphocyte mediated immunity	111	14	1.73	1.9e-09
GO:0140546	defense response to symbiont	548	30	8.54	2.1e-09
GO:0071353	cellular response to interleukin-4	62	11	0.97	2.6e-09
GO:0002455	humoral immune response mediated by circulating immunoglobulin	25	8	0.39	2.7e-09
GO:0001906	cell killing	63	11	0.98	3.1e-09
GO:0002443	leukocyte mediated immunity	137	15	2.13	3.6e-09
GO:0070670	response to interleukin-4	64	11	1	3.7e-09
GO:0002706	regulation of lymphocyte mediated immunity	66	11	1.03	5.3e-09
GO:0031343	positive regulation of cell killing	29	8	0.45	1e-08
GO:0006897	endocytosis	588	30	9.16	1.1e-08
GO:0002824	positive regulation of adaptive immune response based on somatic recombination of immune receptors built from immunoglob...	41	9	0.64	1.1e-08
GO:0045087	innate immune response	489	27	7.62	1.2e-08
GO:0009605	response to external stimulus	1773	58	27.63	2.3e-08
GO:0071346	cellular response to type II interferon	76	11	1.18	2.4e-08
GO:0002821	positive regulation of adaptive immune response	47	9	0.73	3.8e-08
GO:0006959	humoral immune response	98	12	1.53	3.9e-08
GO:0034341	response to type II interferon	82	11	1.28	5.5e-08
GO:0002703	regulation of leukocyte mediated immunity	84	11	1.31	7.1e-08
GO:0002925	positive regulation of humoral immune response mediated by circulating immunoglobulin	9	5	0.14	1.1e-07
GO:0002460	adaptive immune response based on somatic recombination of immune receptors built from immunoglobulin superfamily domain...	108	12	1.68	1.2e-07
GO:0032496	response to lipopolysaccharide	182	15	2.84	1.7e-07
GO:0042742	defense response to bacterium	134	13	2.09	1.7e-07
GO:0071360	cellular response to exogenous dsRNA	10	5	0.16	2.1e-07
GO:0050776	regulation of immune response	391	22	6.09	2.1e-07
GO:0002250	adaptive immune response	161	14	2.51	2.2e-07
GO:0098657	import into cell	796	33	12.4	2.6e-07
GO:0002237	response to molecule of bacterial origin	189	15	2.95	2.7e-07
GO:0002708	positive regulation of lymphocyte mediated immunity	43	8	0.67	2.8e-07
GO:0002923	regulation of humoral immune response mediated by circulating immunoglobulin	11	5	0.17	3.8e-07
GO:0034138	toll-like receptor 3 signaling pathway	11	5	0.17	3.8e-07
GO:0050778	positive regulation of immune response	314	19	4.89	4.9e-07
GO:0002822	regulation of adaptive immune response based on somatic recombination of immune receptors built from immunoglobulin supe...	63	9	0.98	5.3e-07
GO:0043330	response to exogenous dsRNA	12	5	0.19	6.4e-07
GO:0002705	positive regulation of leukocyte mediated immunity	49	8	0.76	8e-07
GO:0001910	regulation of leukocyte mediated cytotoxicity	24	6	0.37	1.4e-06
GO:0071222	cellular response to lipopolysaccharide	113	11	1.76	1.5e-06
GO:0051709	regulation of killing of cells of another organism	14	5	0.22	1.6e-06
GO:0051712	positive regulation of killing of cells of another organism	14	5	0.22	1.6e-06
GO:0002819	regulation of adaptive immune response	72	9	1.12	1.7e-06
GO:0016064	immunoglobulin mediated immune response	54	8	0.84	1.7e-06
GO:0019724	B cell mediated immunity	55	8	0.86	2e-06
GO:0002697	regulation of immune effector process	168	13	2.62	2.3e-06
GO:0071219	cellular response to molecule of bacterial origin	119	11	1.85	2.5e-06
GO:0002714	positive regulation of B cell mediated immunity	16	5	0.25	3.3e-06
GO:0002891	positive regulation of immunoglobulin mediated immune response	16	5	0.25	3.3e-06
GO:0071359	cellular response to dsRNA	16	5	0.25	3.3e-06
GO:0051770	positive regulation of nitric-oxide synthase biosynthetic process	17	5	0.26	4.7e-06
GO:0002252	immune effector process	273	16	4.25	6.1e-06
GO:0043331	response to dsRNA	18	5	0.28	6.4e-06
GO:0051767	nitric-oxide synthase biosynthetic process	18	5	0.28	6.4e-06
GO:0051769	regulation of nitric-oxide synthase biosynthetic process	18	5	0.28	6.4e-06
GO:0044857	plasma membrane raft organization	19	5	0.3	8.6e-06
GO:0051000	positive regulation of nitric-oxide synthase activity	19	5	0.3	8.6e-06
GO:0002922	positive regulation of humoral immune response	20	5	0.31	1.1e-05
GO:0006869	lipid transport	390	19	6.08	1.2e-05
GO:0002831	regulation of response to biotic stimulus	288	16	4.49	1.2e-05
GO:0006810	transport	4110	94	64.05	1.3e-05
GO:0032770	positive regulation of monooxygenase activity	21	5	0.33	1.5e-05
GO:0050999	regulation of nitric-oxide synthase activity	21	5	0.33	1.5e-05
GO:0071216	cellular response to biotic stimulus	143	11	2.23	1.5e-05
GO:0099642	retrograde axonal protein transport	4	3	0.06	1.5e-05
GO:1902816	regulation of protein localization to microtubule	4	3	0.06	1.5e-05
GO:1902817	negative regulation of protein localization to microtubule	4	3	0.06	1.5e-05
GO:0006910	phagocytosis, recognition	35	6	0.55	1.5e-05
GO:0051823	regulation of synapse structural plasticity	11	4	0.17	1.7e-05
GO:0002682	regulation of immune system process	679	26	10.58	2.2e-05
GO:0046466	membrane lipid catabolic process	55	7	0.86	2.2e-05
GO:0031579	membrane raft organization	23	5	0.36	2.4e-05
GO:0031640	killing of cells of another organism	23	5	0.36	2.4e-05
GO:0141061	disruption of cell in another organism	23	5	0.36	2.4e-05
GO:0006898	receptor-mediated endocytosis	242	14	3.77	2.7e-05
GO:0002699	positive regulation of immune effector process	103	9	1.61	3.3e-05
GO:0043171	peptide catabolic process	40	6	0.62	3.3e-05
GO:0010876	lipid localization	422	19	6.58	3.5e-05
GO:0140894	endolysosomal toll-like receptor signaling pathway	25	5	0.39	3.6e-05
GO:0035821	modulation of process of another organism	41	6	0.64	3.8e-05
GO:0032768	regulation of monooxygenase activity	26	5	0.41	4.4e-05
GO:0007596	blood coagulation	108	9	1.68	4.8e-05
GO:0001909	leukocyte mediated cytotoxicity	43	6	0.67	5.1e-05
GO:0002712	regulation of B cell mediated immunity	27	5	0.42	5.4e-05
GO:0002889	regulation of immunoglobulin mediated immune response	27	5	0.42	5.4e-05
GO:0030193	regulation of blood coagulation	44	6	0.69	5.8e-05
GO:0002833	positive regulation of response to biotic stimulus	196	12	3.05	5.9e-05
GO:0007599	hemostasis	112	9	1.75	6.3e-05
GO:0141060	disruption of anatomical structure in another organism	28	5	0.44	6.5e-05
GO:1900046	regulation of hemostasis	45	6	0.7	6.6e-05
GO:0001911	negative regulation of leukocyte mediated cytotoxicity	6	3	0.09	7.2e-05
GO:0002419	T cell mediated cytotoxicity directed against tumor cell target	6	3	0.09	7.2e-05
GO:0002716	negative regulation of natural killer cell mediated immunity	6	3	0.09	7.2e-05
GO:0002852	regulation of T cell mediated cytotoxicity directed against tumor cell target	6	3	0.09	7.2e-05
GO:0002854	positive regulation of T cell mediated cytotoxicity directed against tumor cell target	6	3	0.09	7.2e-05
GO:0031342	negative regulation of cell killing	6	3	0.09	7.2e-05
GO:0045953	negative regulation of natural killer cell mediated cytotoxicity	6	3	0.09	7.2e-05
GO:0060355	positive regulation of cell adhesion molecule production	6	3	0.09	7.2e-05
GO:2001142	nicotinate transport	6	3	0.09	7.2e-05
GO:0050817	coagulation	114	9	1.78	7.3e-05
GO:0002684	positive regulation of immune system process	449	19	7	8.1e-05
GO:0050818	regulation of coagulation	48	6	0.75	9.5e-05
GO:0009066	aspartate family amino acid metabolic process	70	7	1.09	0.00011
GO:0015711	organic anion transport	540	21	8.42	0.00011
GO:0051234	establishment of localization	4327	94	67.43	0.00011
GO:0002920	regulation of humoral immune response	50	6	0.78	0.00012
GO:0002842	positive regulation of T cell mediated immune response to tumor cell	7	3	0.11	0.00012
GO:0099641	anterograde axonal protein transport	7	3	0.11	0.00012
GO:1905383	protein localization to presynapse	7	3	0.11	0.00012
GO:0015849	organic acid transport	475	19	7.4	0.00017
GO:0046942	carboxylic acid transport	475	19	7.4	0.00017
GO:0015718	monocarboxylic acid transport	187	11	2.91	0.00017
GO:0051353	positive regulation of oxidoreductase activity	35	5	0.55	0.0002
GO:0002424	T cell mediated immune response to tumor cell	8	3	0.12	0.0002
GO:0002836	positive regulation of response to tumor cell	8	3	0.12	0.0002
GO:0002839	positive regulation of immune response to tumor cell	8	3	0.12	0.0002
GO:0002840	regulation of T cell mediated immune response to tumor cell	8	3	0.12	0.0002
GO:0035372	protein localization to microtubule	8	3	0.12	0.0002
GO:0099640	axo-dendritic protein transport	8	3	0.12	0.0002
GO:0019377	glycolipid catabolic process	36	5	0.56	0.00022
GO:0031347	regulation of defense response	412	17	6.42	0.00026
GO:0016042	lipid catabolic process	337	15	5.25	0.00027
GO:0002418	immune response to tumor cell	9	3	0.14	0.00029
GO:0002837	regulation of immune response to tumor cell	9	3	0.14	0.00029
GO:0043152	induction of bacterial agglutination	9	3	0.14	0.00029
GO:1990535	neuron projection maintenance	9	3	0.14	0.00029
GO:0032101	regulation of response to external stimulus	623	22	9.71	0.0003
GO:0170039	proteinogenic amino acid metabolic process	201	11	3.13	0.00032
GO:0000097	sulfur amino acid biosynthetic process	40	5	0.62	0.00037
GO:0000096	sulfur amino acid metabolic process	62	6	0.97	0.0004
GO:0001914	regulation of T cell mediated cytotoxicity	10	3	0.16	0.00041
GO:0001916	positive regulation of T cell mediated cytotoxicity	10	3	0.16	0.00041
GO:0002715	regulation of natural killer cell mediated immunity	10	3	0.16	0.00041
GO:0002834	regulation of response to tumor cell	10	3	0.16	0.00041
GO:0042269	regulation of natural killer cell mediated cytotoxicity	10	3	0.16	0.00041
GO:0060353	regulation of cell adhesion molecule production	10	3	0.16	0.00041
GO:2000010	positive regulation of protein localization to cell surface	10	3	0.16	0.00041
GO:0006826	iron ion transport	42	5	0.65	0.00047
GO:0006879	intracellular iron ion homeostasis	42	5	0.65	0.00047
GO:0035987	endodermal cell differentiation	24	4	0.37	0.00048
GO:0006790	sulfur compound metabolic process	359	15	5.59	0.00052
GO:0033993	response to lipid	522	19	8.13	0.00054
GO:0060352	cell adhesion molecule production	11	3	0.17	0.00056
GO:0043605	amide catabolic process	25	4	0.39	0.00056
GO:0007586	digestion	120	8	1.87	0.00058
GO:0009086	methionine biosynthetic process	26	4	0.41	0.00066
GO:0034097	response to cytokine	408	16	6.36	0.00068
GO:0071396	cellular response to lipid	331	14	5.16	0.00071
GO:0002769	natural killer cell inhibitory signaling pathway	3	2	0.05	0.00072
GO:0019474	L-lysine catabolic process to acetyl-CoA	12	3	0.19	0.00074
GO:0019477	L-lysine catabolic process	12	3	0.19	0.00074
GO:0046440	L-lysine metabolic process	12	3	0.19	0.00074
GO:0098840	protein transport along microtubule	12	3	0.19	0.00074
GO:0099118	microtubule-based protein transport	12	3	0.19	0.00074
GO:0030149	sphingolipid catabolic process	48	5	0.75	0.00087
GO:0001706	endoderm formation	28	4	0.44	0.00088
GO:0006555	methionine metabolic process	28	4	0.44	0.00088
GO:0007512	adult heart development	13	3	0.2	0.00095
GO:0014075	response to amine	29	4	0.45	0.00101
GO:0061041	regulation of wound healing	101	7	1.57	0.00101
GO:0071345	cellular response to cytokine stimulus	344	14	5.36	0.00103
GO:0170033	L-amino acid metabolic process	232	11	3.62	0.00105
GO:0002764	immune response-regulating signaling pathway	199	10	3.1	0.00114
GO:0051341	regulation of oxidoreductase activity	51	5	0.79	0.00115
GO:0006689	ganglioside catabolic process	14	3	0.22	0.0012
GO:0006958	complement activation, classical pathway	14	3	0.22	0.0012
GO:0015909	long-chain fatty acid transport	52	5	0.81	0.00126
GO:0050878	regulation of body fluid levels	203	10	3.16	0.00133
GO:0015908	fatty acid transport	78	6	1.22	0.00135
GO:0045088	regulation of innate immune response	240	11	3.74	0.00138
GO:0002765	immune response-inhibiting signal transduction	4	2	0.06	0.00142
GO:0002767	immune response-inhibiting cell surface receptor signaling pathway	4	2	0.06	0.00142
GO:0097325	melanocyte proliferation	4	2	0.06	0.00142
GO:0001913	T cell mediated cytotoxicity	15	3	0.23	0.00148
GO:0006554	lysine catabolic process	15	3	0.23	0.00148
GO:0015747	urate transport	15	3	0.23	0.00148
GO:0051179	localization	4817	97	75.07	0.00149
GO:0002753	cytoplasmic pattern recognition receptor signaling pathway	54	5	0.84	0.0015
GO:0007229	integrin-mediated signaling pathway	81	6	1.26	0.00165
GO:0046514	ceramide catabolic process	33	4	0.51	0.00165
GO:0031349	positive regulation of defense response	246	11	3.83	0.00169
GO:0002347	response to tumor cell	16	3	0.25	0.0018
GO:0002707	negative regulation of lymphocyte mediated immunity	16	3	0.25	0.0018
GO:0006553	lysine metabolic process	16	3	0.25	0.0018
GO:0030299	intestinal cholesterol absorption	16	3	0.25	0.0018
GO:0002253	activation of immune response	250	11	3.9	0.00191
GO:0030198	extracellular matrix organization	251	11	3.91	0.00197
GO:0032102	negative regulation of response to external stimulus	216	10	3.37	0.0021
GO:0048584	positive regulation of response to stimulus	1308	34	20.38	0.00211
GO:0001912	positive regulation of leukocyte mediated cytotoxicity	17	3	0.26	0.00216
GO:0002704	negative regulation of leukocyte mediated immunity	17	3	0.26	0.00216
GO:0042730	fibrinolysis	17	3	0.26	0.00216
GO:0001867	complement activation, lectin pathway	36	4	0.56	0.00229
GO:0030195	negative regulation of blood coagulation	36	4	0.56	0.00229
GO:1900047	negative regulation of hemostasis	36	4	0.56	0.00229
GO:0006147	guanine catabolic process	5	2	0.08	0.00234
GO:0061365	positive regulation of triglyceride lipase activity	5	2	0.08	0.00234
GO:1901731	positive regulation of platelet aggregation	5	2	0.08	0.00234
GO:0043062	extracellular structure organization	257	11	4	0.00237
GO:0031638	zymogen activation	60	5	0.94	0.0024
GO:0006950	response to stress	2554	57	39.8	0.00247
GO:0009313	oligosaccharide catabolic process	18	3	0.28	0.00256
GO:0019731	antibacterial humoral response	18	3	0.28	0.00256
GO:0044241	lipid digestion	18	3	0.28	0.00256
GO:0050882	voluntary musculoskeletal movement	18	3	0.28	0.00256
GO:0080134	regulation of response to stress	834	24	13	0.00279
GO:0032435	negative regulation of proteasomal ubiquitin-dependent protein catabolic process	19	3	0.3	0.00301
GO:0022600	digestive system process	92	6	1.43	0.00314
GO:0050896	response to stimulus	6163	117	96.04	0.00325
GO:0016192	vesicle-mediated transport	1293	33	20.15	0.00329
GO:0009067	aspartate family amino acid biosynthetic process	40	4	0.62	0.00338
GO:0050819	negative regulation of coagulation	40	4	0.62	0.00338
GO:0010815	bradykinin catabolic process	6	2	0.09	0.00348
GO:0090403	oxidative stress-induced premature senescence	6	2	0.09	0.00348
GO:0045922	negative regulation of fatty acid metabolic process	20	3	0.31	0.0035
GO:0061045	negative regulation of wound healing	67	5	1.04	0.00388
GO:0008090	retrograde axonal transport	21	3	0.33	0.00404
GO:0050482	arachidonic acid secretion	21	3	0.33	0.00404
GO:1903963	arachidonate transport	21	3	0.33	0.00404
GO:0008652	amino acid biosynthetic process	97	6	1.51	0.00408
GO:1901607	alpha-amino acid biosynthetic process	97	6	1.51	0.00408
GO:0042060	wound healing	237	10	3.69	0.00409
GO:0006508	proteolysis	1210	31	18.86	0.00415
GO:0097696	receptor signaling pathway via STAT	69	5	1.08	0.0044
GO:0002758	innate immune response-activating signaling pathway	131	7	2.04	0.00445
GO:0045229	external encapsulating structure organization	280	11	4.36	0.00455
GO:0002228	natural killer cell mediated immunity	22	3	0.34	0.00462
GO:0042267	natural killer cell mediated cytotoxicity	22	3	0.34	0.00462
GO:0098856	intestinal lipid absorption	22	3	0.34	0.00462
GO:0044242	cellular lipid catabolic process	242	10	3.77	0.00473
GO:0000041	transition metal ion transport	100	6	1.56	0.00474
GO:0007492	endoderm development	44	4	0.69	0.00479
GO:1904892	regulation of receptor signaling pathway via STAT	44	4	0.69	0.00479
GO:0090400	stress-induced premature senescence	7	2	0.11	0.00482
GO:0007155	cell adhesion	1070	28	16.67	0.00482
GO:0009620	response to fungus	45	4	0.7	0.00519
GO:0001573	ganglioside metabolic process	23	3	0.36	0.00526
GO:0002711	positive regulation of T cell mediated immunity	23	3	0.36	0.00526
GO:1901605	alpha-amino acid metabolic process	286	11	4.46	0.00532
GO:0071711	basement membrane organization	73	5	1.14	0.0056
GO:0050807	regulation of synapse organization	210	9	3.27	0.00573
GO:0043068	positive regulation of programmed cell death	291	11	4.53	0.00604
GO:0006956	complement activation	47	4	0.73	0.00607
GO:0015842	aminergic neurotransmitter loading into synaptic vesicle	8	2	0.12	0.00636
GO:0019376	galactolipid catabolic process	8	2	0.12	0.00636
GO:0030245	cellulose catabolic process	8	2	0.12	0.00636
GO:0051275	beta-glucan catabolic process	8	2	0.12	0.00636
GO:1903034	regulation of response to wounding	140	7	2.18	0.00637
GO:0006909	phagocytosis	141	7	2.2	0.00661
GO:2000059	negative regulation of ubiquitin-dependent protein catabolic process	25	3	0.39	0.00667
GO:0009611	response to wounding	338	12	5.27	0.00686
GO:0045861	negative regulation of proteolysis	110	6	1.71	0.00749
GO:0030574	collagen catabolic process	50	4	0.78	0.00756
GO:1903035	negative regulation of response to wounding	79	5	1.23	0.00779
GO:0006152	purine nucleoside catabolic process	9	2	0.14	0.0081
GO:0030194	positive regulation of blood coagulation	9	2	0.14	0.0081
GO:0034486	vacuolar transmembrane transport	9	2	0.14	0.0081
GO:0046098	guanine metabolic process	9	2	0.14	0.0081
GO:0050820	positive regulation of coagulation	9	2	0.14	0.0081
GO:0090238	positive regulation of arachidonic acid secretion	9	2	0.14	0.0081
GO:1900048	positive regulation of hemostasis	9	2	0.14	0.0081
GO:0002218	activation of innate immune response	147	7	2.29	0.00824
GO:0055085	transmembrane transport	1535	36	23.92	0.00828
GO:1903053	regulation of extracellular matrix organization	52	4	0.81	0.00867
GO:1901565	organonitrogen compound catabolic process	1275	31	19.87	0.00871
GO:0009068	aspartate family amino acid catabolic process	28	3	0.44	0.00918
GO:2000008	regulation of protein localization to cell surface	28	3	0.44	0.00918
GO:0006536	glutamate metabolic process	53	4	0.83	0.00927
GO:0019217	regulation of fatty acid metabolic process	53	4	0.83	0.00927
GO:0009056	catabolic process	2263	49	35.27	0.00937
GO:0045995	regulation of embryonic development	83	5	1.29	0.00955
GO:0050803	regulation of synapse structure or activity	229	9	3.57	0.00986
GO:0002757	immune response-activating signaling pathway	190	8	2.96	0.00994
GO:0008217	regulation of blood pressure	117	6	1.82	0.01001
GO:0033512	L-lysine catabolic process to acetyl-CoA via saccharopine	10	2	0.16	0.01002
GO:0060465	pharynx development	10	2	0.16	0.01002
GO:0002709	regulation of T cell mediated immunity	29	3	0.45	0.01013
GO:0032309	icosanoid secretion	29	3	0.45	0.01013
GO:0050832	defense response to fungus	29	3	0.45	0.01013
GO:0090330	regulation of platelet aggregation	29	3	0.45	0.01013
GO:1901799	negative regulation of proteasomal protein catabolic process	29	3	0.45	0.01013
GO:1901575	organic substance catabolic process	1883	42	29.34	0.01014
GO:0008037	cell recognition	155	7	2.42	0.01085
GO:0170034	L-amino acid biosynthetic process	86	5	1.34	0.01104
GO:0170038	proteinogenic amino acid biosynthetic process	86	5	1.34	0.01104
GO:0046479	glycosphingolipid catabolic process	30	3	0.47	0.01112
GO:0006577	amino-acid betaine metabolic process	56	4	0.87	0.01121
GO:0044248	cellular catabolic process	1356	32	21.13	0.01167
GO:0006579	amino-acid betaine catabolic process	11	2	0.17	0.01212
GO:0018996	molting cycle, collagen and cuticulin-based cuticle	11	2	0.17	0.01212
GO:0019374	galactolipid metabolic process	11	2	0.17	0.01212
GO:0031639	plasminogen activation	11	2	0.17	0.01212
GO:0042760	very long-chain fatty acid catabolic process	11	2	0.17	0.01212
GO:0031114	regulation of microtubule depolymerization	31	3	0.48	0.01218
GO:0110011	regulation of basement membrane organization	31	3	0.48	0.01218
GO:0043603	amide metabolic process	945	24	14.73	0.01254
GO:0032103	positive regulation of response to external stimulus	323	11	5.03	0.01263
GO:0002698	negative regulation of immune effector process	32	3	0.5	0.01328
GO:0019730	antimicrobial humoral response	32	3	0.5	0.01328
GO:0042537	benzene-containing compound metabolic process	32	3	0.5	0.01328
GO:0060191	regulation of lipase activity	32	3	0.5	0.01328
GO:2001046	positive regulation of integrin-mediated signaling pathway	32	3	0.5	0.01328
GO:0019752	carboxylic acid metabolic process	900	23	14.03	0.01347
GO:0009791	post-embryonic development	284	10	4.43	0.01378
GO:0002221	pattern recognition receptor signaling pathway	126	6	1.96	0.01406
GO:0015811	L-cystine transport	12	2	0.19	0.0144
GO:0030243	cellulose metabolic process	12	2	0.19	0.0144
GO:0032305	positive regulation of icosanoid secretion	12	2	0.19	0.0144
GO:0061760	antifungal innate immune response	12	2	0.19	0.0144
GO:0090237	regulation of arachidonic acid secretion	12	2	0.19	0.0144
GO:1900426	positive regulation of defense response to bacterium	12	2	0.19	0.0144
GO:0006672	ceramide metabolic process	93	5	1.45	0.0151
GO:0006629	lipid metabolic process	1277	30	19.9	0.01536
GO:0001879	detection of yeast	1	1	0.02	0.01558
GO:0007211	octopamine or tyramine signaling pathway	1	1	0.02	0.01558
GO:0009403	toxin biosynthetic process	1	1	0.02	0.01558
GO:0009800	cinnamic acid biosynthetic process	1	1	0.02	0.01558
GO:0009803	cinnamic acid metabolic process	1	1	0.02	0.01558
GO:0033494	ferulate metabolic process	1	1	0.02	0.01558
GO:0034769	basement membrane disassembly	1	1	0.02	0.01558
GO:0035814	negative regulation of renal sodium excretion	1	1	0.02	0.01558
GO:0035931	mineralocorticoid secretion	1	1	0.02	0.01558
GO:0035932	aldosterone secretion	1	1	0.02	0.01558
GO:0052315	phytoalexin biosynthetic process	1	1	0.02	0.01558
GO:0060177	regulation of angiotensin metabolic process	1	1	0.02	0.01558
GO:0060978	angiogenesis involved in coronary vascular morphogenesis	1	1	0.02	0.01558
GO:0070994	detection of oxidative stress	1	1	0.02	0.01558
GO:0071927	octopamine signaling pathway	1	1	0.02	0.01558
GO:0072217	negative regulation of metanephros development	1	1	0.02	0.01558
GO:0072244	metanephric glomerular epithelium development	1	1	0.02	0.01558
GO:0072248	metanephric podocyte differentiation	1	1	0.02	0.01558
GO:0072249	metanephric podocyte development	1	1	0.02	0.01558
GO:0072312	metanephric glomerular epithelial cell differentiation	1	1	0.02	0.01558
GO:0072313	metanephric glomerular epithelial cell development	1	1	0.02	0.01558
GO:0090185	negative regulation of kidney development	1	1	0.02	0.01558
GO:1900084	regulation of peptidyl-tyrosine autophosphorylation	1	1	0.02	0.01558
GO:1900086	positive regulation of peptidyl-tyrosine autophosphorylation	1	1	0.02	0.01558
GO:1903597	negative regulation of gap junction assembly	1	1	0.02	0.01558
GO:1903615	positive regulation of protein tyrosine phosphatase activity	1	1	0.02	0.01558
GO:1905123	regulation of glucosylceramidase activity	1	1	0.02	0.01558
GO:2000170	positive regulation of peptidyl-cysteine S-nitrosylation	1	1	0.02	0.01558
GO:2000467	positive regulation of glycogen (starch) synthase activity	1	1	0.02	0.01558
GO:2000477	regulation of metanephric podocyte development	1	1	0.02	0.01558
GO:2000478	positive regulation of metanephric podocyte development	1	1	0.02	0.01558
GO:2000534	positive regulation of renal albumin absorption	1	1	0.02	0.01558
GO:2000584	negative regulation of platelet-derived growth factor receptor-alpha signaling pathway	1	1	0.02	0.01558
GO:2000590	negative regulation of metanephric mesenchymal cell migration	1	1	0.02	0.01558
GO:2000609	regulation of thyroid hormone generation	1	1	0.02	0.01558
GO:2000611	positive regulation of thyroid hormone generation	1	1	0.02	0.01558
GO:2000848	positive regulation of corticosteroid hormone secretion	1	1	0.02	0.01558
GO:2000855	regulation of mineralocorticoid secretion	1	1	0.02	0.01558
GO:2000857	positive regulation of mineralocorticoid secretion	1	1	0.02	0.01558
GO:2000858	regulation of aldosterone secretion	1	1	0.02	0.01558
GO:2000860	positive regulation of aldosterone secretion	1	1	0.02	0.01558
GO:0072337	modified amino acid transport	129	6	2.01	0.01563
GO:0032368	regulation of lipid transport	94	5	1.46	0.01575
GO:0062014	negative regulation of small molecule metabolic process	62	4	0.97	0.01584
GO:0043436	oxoacid metabolic process	916	23	14.27	0.01628
GO:0001975	response to amphetamine	13	2	0.2	0.01684
GO:0043102	amino acid salvage	13	2	0.2	0.01684
GO:0071265	L-methionine biosynthetic process	13	2	0.2	0.01684
GO:0071267	L-methionine salvage	13	2	0.2	0.01684
GO:0090399	replicative senescence	13	2	0.2	0.01684
GO:0070050	neuron cellular homeostasis	35	3	0.55	0.01694
GO:2001044	regulation of integrin-mediated signaling pathway	35	3	0.55	0.01694
GO:0044282	small molecule catabolic process	383	12	5.97	0.01717
GO:0006082	organic acid metabolic process	921	23	14.35	0.01725
GO:0071702	organic substance transport	2230	47	34.75	0.01745
GO:0072698	protein localization to microtubule cytoskeleton	36	3	0.56	0.01827
GO:1903051	negative regulation of proteolysis involved in protein catabolic process	36	3	0.56	0.01827
GO:0002768	immune response-regulating cell surface receptor signaling pathway	98	5	1.53	0.01855
GO:0006575	cellular modified amino acid metabolic process	255	9	3.97	0.01872
GO:0045089	positive regulation of innate immune response	174	7	2.71	0.01937
GO:0043517	positive regulation of DNA damage response, signal transduction by p53 class mediator	14	2	0.22	0.01945
GO:0051273	beta-glucan metabolic process	14	2	0.22	0.01945
GO:0032370	positive regulation of lipid transport	66	4	1.03	0.01951
GO:0044380	protein localization to cytoskeleton	37	3	0.58	0.01966
GO:0045599	negative regulation of fat cell differentiation	37	3	0.58	0.01966
GO:0048583	regulation of response to stimulus	2420	50	37.71	0.01999
GO:0008089	anterograde axonal transport	38	3	0.59	0.02111
GO:0050829	defense response to Gram-negative bacterium	38	3	0.59	0.02111
GO:0001501	skeletal system development	305	10	4.75	0.02152
GO:0032963	collagen metabolic process	68	4	1.06	0.02153
GO:0003081	regulation of systemic arterial blood pressure by renin-angiotensin	15	2	0.23	0.02222
GO:0032303	regulation of icosanoid secretion	15	2	0.23	0.02222
GO:1901798	positive regulation of signal transduction by p53 class mediator	15	2	0.23	0.02222
GO:2000193	positive regulation of fatty acid transport	15	2	0.23	0.02222
GO:0042755	eating behavior	39	3	0.61	0.02261
GO:0010543	regulation of platelet activation	40	3	0.62	0.02417
GO:0016540	protein autoprocessing	40	3	0.62	0.02417
GO:0042219	cellular modified amino acid catabolic process	40	3	0.62	0.02417
GO:0006842	tricarboxylic acid transport	16	2	0.25	0.02513
GO:0009251	glucan catabolic process	16	2	0.25	0.02513
GO:0015746	citrate transport	16	2	0.25	0.02513
GO:0015889	cobalamin transport	16	2	0.25	0.02513
GO:0046688	response to copper ion	16	2	0.25	0.02513
GO:1903354	regulation of distal tip cell migration	16	2	0.25	0.02513
GO:0002456	T cell mediated immunity	41	3	0.64	0.02578
GO:0070373	negative regulation of ERK1 and ERK2 cascade	41	3	0.64	0.02578
GO:0099054	presynapse assembly	41	3	0.64	0.02578
GO:0050890	cognition	270	9	4.21	0.02592
GO:0030301	cholesterol transport	107	5	1.67	0.02599
GO:0006084	acetyl-CoA metabolic process	42	3	0.65	0.02746
GO:0015850	organic hydroxy compound transport	230	8	3.58	0.02793
GO:0009164	nucleoside catabolic process	17	2	0.26	0.0282
GO:0031952	regulation of protein autophosphorylation	17	2	0.26	0.0282
GO:0032224	positive regulation of synaptic transmission, cholinergic	17	2	0.26	0.0282
GO:0098700	neurotransmitter loading into synaptic vesicle	17	2	0.26	0.0282
GO:1900424	regulation of defense response to bacterium	17	2	0.26	0.0282
GO:0007019	microtubule depolymerization	43	3	0.67	0.02919
GO:0009311	oligosaccharide metabolic process	43	3	0.67	0.02919
GO:0050892	intestinal absorption	43	3	0.67	0.02919
GO:0070527	platelet aggregation	43	3	0.67	0.02919
GO:0050905	neuromuscular process	149	6	2.32	0.0293
GO:0001704	formation of primary germ layer	75	4	1.17	0.02956
GO:0015918	sterol transport	112	5	1.75	0.03084
GO:0031348	negative regulation of defense response	112	5	1.75	0.03084
GO:0002470	plasmacytoid dendritic cell antigen processing and presentation	2	1	0.03	0.03092
GO:0003332	negative regulation of extracellular matrix constituent secretion	2	1	0.03	0.03092
GO:0009606	tropism	2	1	0.03	0.03092
GO:0009630	gravitropism	2	1	0.03	0.03092
GO:0009635	response to herbicide	2	1	0.03	0.03092
GO:0009756	carbohydrate mediated signaling	2	1	0.03	0.03092
GO:0010540	basipetal auxin transport	2	1	0.03	0.03092
GO:0016046	detection of fungus	2	1	0.03	0.03092
GO:0033514	L-lysine catabolic process to acetyl-CoA via L-pipecolate	2	1	0.03	0.03092
GO:0035581	sequestering of extracellular ligand from receptor	2	1	0.03	0.03092
GO:0035583	sequestering of TGFbeta in extracellular matrix	2	1	0.03	0.03092
GO:0035738	envenomation resulting in modulation of process in another organism	2	1	0.03	0.03092
GO:0035787	cell migration involved in kidney development	2	1	0.03	0.03092
GO:0035788	cell migration involved in metanephros development	2	1	0.03	0.03092
GO:0035789	metanephric mesenchymal cell migration	2	1	0.03	0.03092
GO:0042137	sequestering of neurotransmitter	2	1	0.03	0.03092
GO:0042270	protection from natural killer cell mediated cytotoxicity	2	1	0.03	0.03092
GO:0043059	regulation of forward locomotion	2	1	0.03	0.03092
GO:0044365	envenomation resulting in modulation of platelet aggregation in another organism	2	1	0.03	0.03092
GO:0044468	envenomation resulting in modulation of blood coagulation in another organism	2	1	0.03	0.03092
GO:0044477	envenomation resulting in negative regulation of platelet aggregation in another organism	2	1	0.03	0.03092
GO:0044719	regulation of imaginal disc-derived wing size	2	1	0.03	0.03092
GO:0045650	negative regulation of macrophage differentiation	2	1	0.03	0.03092
GO:0060346	bone trabecula formation	2	1	0.03	0.03092
GO:0070094	positive regulation of glucagon secretion	2	1	0.03	0.03092
GO:0071449	cellular response to lipid hydroperoxide	2	1	0.03	0.03092
GO:0071639	positive regulation of monocyte chemotactic protein-1 production	2	1	0.03	0.03092
GO:0072215	regulation of metanephros development	2	1	0.03	0.03092
GO:0097018	renal albumin absorption	2	1	0.03	0.03092
GO:0097195	pilomotor reflex	2	1	0.03	0.03092
GO:0110112	regulation of lipid transporter activity	2	1	0.03	0.03092
GO:0110113	positive regulation of lipid transporter activity	2	1	0.03	0.03092
GO:1900138	negative regulation of phospholipase A2 activity	2	1	0.03	0.03092
GO:1902339	positive regulation of apoptotic process involved in morphogenesis	2	1	0.03	0.03092
GO:1903210	podocyte apoptotic process	2	1	0.03	0.03092
GO:1904633	regulation of podocyte apoptotic process	2	1	0.03	0.03092
GO:1904635	positive regulation of podocyte apoptotic process	2	1	0.03	0.03092
GO:2000465	regulation of glycogen (starch) synthase activity	2	1	0.03	0.03092
GO:2000532	regulation of renal albumin absorption	2	1	0.03	0.03092
GO:2000589	regulation of metanephric mesenchymal cell migration	2	1	0.03	0.03092
GO:0000101	sulfur amino acid transport	18	2	0.28	0.0314
GO:0006145	purine nucleobase catabolic process	18	2	0.28	0.0314
GO:0034112	positive regulation of homotypic cell-cell adhesion	18	2	0.28	0.0314
GO:0035262	gonad morphogenesis	18	2	0.28	0.0314
GO:0097628	distal tip cell migration	18	2	0.28	0.0314
GO:0006820	monoatomic anion transport	193	7	3.01	0.03174
GO:0045824	negative regulation of innate immune response	45	3	0.7	0.03281
GO:0006631	fatty acid metabolic process	374	11	5.83	0.03285
GO:1905952	regulation of lipid localization	114	5	1.78	0.03293
GO:0032501	multicellular organismal process	5144	94	80.16	0.03311
GO:0050731	positive regulation of peptidyl-tyrosine phosphorylation	78	4	1.22	0.03348
GO:0042221	response to chemical	2266	46	35.31	0.03363
GO:0007611	learning or memory	240	8	3.74	0.03467
GO:0034110	regulation of homotypic cell-cell adhesion	46	3	0.72	0.03471
GO:0015744	succinate transport	19	2	0.3	0.03474
GO:0043050	nematode pharyngeal pumping	19	2	0.3	0.03474
GO:0051385	response to mineralocorticoid	19	2	0.3	0.03474
GO:1904893	negative regulation of receptor signaling pathway via STAT	19	2	0.3	0.03474
GO:2000191	regulation of fatty acid transport	19	2	0.3	0.03474
GO:0170040	proteinogenic amino acid catabolic process	81	4	1.26	0.03769
GO:0032369	negative regulation of lipid transport	20	2	0.31	0.03821
GO:0035864	response to potassium ion	20	2	0.31	0.03821
GO:0060193	positive regulation of lipase activity	20	2	0.31	0.03821
GO:2000272	negative regulation of signaling receptor activity	20	2	0.31	0.03821
GO:0009395	phospholipid catabolic process	48	3	0.75	0.03867
GO:0051923	sulfation	48	3	0.75	0.03867
GO:0006520	amino acid metabolic process	388	11	6.05	0.04109
GO:0006103	2-oxoglutarate metabolic process	21	2	0.33	0.04181
GO:0006589	octopamine biosynthetic process	21	2	0.33	0.04181
GO:0009954	proximal/distal pattern formation	21	2	0.33	0.04181
GO:0010803	regulation of tumor necrosis factor-mediated signaling pathway	21	2	0.33	0.04181
GO:0030728	ovulation	21	2	0.33	0.04181
GO:0034656	nucleobase-containing small molecule catabolic process	21	2	0.33	0.04181
GO:0042421	norepinephrine biosynthetic process	21	2	0.33	0.04181
GO:0046333	octopamine metabolic process	21	2	0.33	0.04181
GO:0071466	cellular response to xenobiotic stimulus	122	5	1.9	0.04215
GO:1905954	positive regulation of lipid localization	84	4	1.31	0.04218
GO:0050879	multicellular organismal movement	50	3	0.78	0.04285
GO:0050881	musculoskeletal movement	50	3	0.78	0.04285
GO:0030334	regulation of cell migration	540	14	8.42	0.04368
GO:0010951	negative regulation of endopeptidase activity	51	3	0.79	0.04502
GO:0051149	positive regulation of muscle cell differentiation	51	3	0.79	0.04502
GO:0098930	axonal transport	51	3	0.79	0.04502
GO:0006637	acyl-CoA metabolic process	86	4	1.34	0.04534
GO:0035383	thioester metabolic process	86	4	1.34	0.04534
GO:0019614	catechol-containing compound catabolic process	22	2	0.34	0.04553
GO:0030277	maintenance of gastrointestinal epithelium	22	2	0.34	0.04553
GO:0042415	norepinephrine metabolic process	22	2	0.34	0.04553
GO:0042420	dopamine catabolic process	22	2	0.34	0.04553
GO:0042424	catecholamine catabolic process	22	2	0.34	0.04553
GO:0097104	postsynaptic membrane assembly	22	2	0.34	0.04553
GO:0006161	deoxyguanosine catabolic process	3	1	0.05	0.04603
GO:0006982	response to lipid hydroperoxide	3	1	0.05	0.04603
GO:0010118	stomatal movement	3	1	0.05	0.04603
GO:0010119	regulation of stomatal movement	3	1	0.05	0.04603
GO:0010157	response to chlorate	3	1	0.05	0.04603
GO:0010519	negative regulation of phospholipase activity	3	1	0.05	0.04603
GO:0010756	positive regulation of plasminogen activation	3	1	0.05	0.04603
GO:0010949	negative regulation of intestinal phytosterol absorption	3	1	0.05	0.04603
GO:0033477	S-methylmethionine metabolic process	3	1	0.05	0.04603
GO:0034115	negative regulation of heterotypic cell-cell adhesion	3	1	0.05	0.04603
GO:0042453	deoxyguanosine metabolic process	3	1	0.05	0.04603
GO:0043056	forward locomotion	3	1	0.05	0.04603
GO:0043362	nucleate erythrocyte maturation	3	1	0.05	0.04603
GO:0043363	nucleate erythrocyte differentiation	3	1	0.05	0.04603
GO:0045796	negative regulation of intestinal cholesterol absorption	3	1	0.05	0.04603
GO:0048106	establishment of thoracic bristle planar orientation	3	1	0.05	0.04603
GO:0048823	nucleate erythrocyte development	3	1	0.05	0.04603
GO:0050861	positive regulation of B cell receptor signaling pathway	3	1	0.05	0.04603
GO:0060752	intestinal phytosterol absorption	3	1	0.05	0.04603
GO:0061430	bone trabecula morphogenesis	3	1	0.05	0.04603
GO:0070586	cell-cell adhesion involved in gastrulation	3	1	0.05	0.04603
GO:0070587	regulation of cell-cell adhesion involved in gastrulation	3	1	0.05	0.04603
GO:0071694	maintenance of protein location in extracellular region	3	1	0.05	0.04603
GO:0090281	negative regulation of calcium ion import	3	1	0.05	0.04603
GO:0090332	stomatal closure	3	1	0.05	0.04603
GO:0090333	regulation of stomatal closure	3	1	0.05	0.04603
GO:1900003	regulation of serine-type endopeptidase activity	3	1	0.05	0.04603
GO:1900004	negative regulation of serine-type endopeptidase activity	3	1	0.05	0.04603
GO:1900115	extracellular regulation of signal transduction	3	1	0.05	0.04603
GO:1900116	extracellular negative regulation of signal transduction	3	1	0.05	0.04603
GO:1900139	negative regulation of arachidonic acid secretion	3	1	0.05	0.04603
GO:1902571	regulation of serine-type peptidase activity	3	1	0.05	0.04603
GO:1902572	negative regulation of serine-type peptidase activity	3	1	0.05	0.04603
GO:1903613	regulation of protein tyrosine phosphatase activity	3	1	0.05	0.04603
GO:1904730	negative regulation of intestinal lipid absorption	3	1	0.05	0.04603
GO:2000169	regulation of peptidyl-cysteine S-nitrosylation	3	1	0.05	0.04603
GO:2000318	positive regulation of T-helper 17 type immune response	3	1	0.05	0.04603
GO:2000833	positive regulation of steroid hormone secretion	3	1	0.05	0.04603
GO:0010033	response to organic substance	1571	33	24.48	0.04648
GO:0170035	L-amino acid catabolic process	87	4	1.36	0.04697
GO:0033344	cholesterol efflux	52	3	0.81	0.04725
GO:0006664	glycolipid metabolic process	126	5	1.96	0.04729
GO:0070887	cellular response to chemical stimulus	1520	32	23.69	0.04834
GO:0010565	regulation of cellular ketone metabolic process	88	4	1.37	0.04863
GO:0019336	phenol-containing compound catabolic process	23	2	0.36	0.04936
GO:0048147	negative regulation of fibroblast proliferation	23	2	0.36	0.04936
GO:0098801	regulation of renal system process	23	2	0.36	0.04936
GO:0009069	serine family amino acid metabolic process	53	3	0.83	0.04953
GO:0006643	membrane lipid metabolic process	213	7	3.32	0.04957
GO:0007009	plasma membrane organization	128	5	1.99	0.05
GO:0007613	memory	129	5	2.01	0.05138
GO:0006687	glycosphingolipid metabolic process	54	3	0.84	0.05186
GO:0050886	endocrine process	54	3	0.84	0.05186
GO:0099172	presynapse organization	54	3	0.84	0.05186
GO:0007409	axonogenesis	455	12	7.09	0.05327
GO:0043516	regulation of DNA damage response, signal transduction by p53 class mediator	24	2	0.37	0.05331
GO:0046113	nucleobase catabolic process	24	2	0.37	0.05331
GO:0070189	kynurenine metabolic process	24	2	0.37	0.05331
GO:0030155	regulation of cell adhesion	406	11	6.33	0.05366
GO:0032787	monocarboxylic acid metabolic process	558	14	8.7	0.05457
GO:1903509	liposaccharide metabolic process	133	5	2.07	0.05715
GO:0097105	presynaptic membrane assembly	25	2	0.39	0.05736
GO:0035418	protein localization to synapse	57	3	0.89	0.05917
GO:0042177	negative regulation of protein catabolic process	57	3	0.89	0.05917
GO:0050885	neuromuscular process controlling balance	57	3	0.89	0.05917
GO:0002223	stimulatory C-type lectin receptor signaling pathway	4	1	0.06	0.0609
GO:0006154	adenosine catabolic process	4	1	0.06	0.0609
GO:0009926	auxin polar transport	4	1	0.06	0.0609
GO:0010755	regulation of plasminogen activation	4	1	0.06	0.0609
GO:0015917	aminophospholipid transport	4	1	0.06	0.0609
GO:0018249	protein dehydration	4	1	0.06	0.0609
GO:0022622	root system development	4	1	0.06	0.0609
GO:0030852	regulation of granulocyte differentiation	4	1	0.06	0.0609
GO:0030853	negative regulation of granulocyte differentiation	4	1	0.06	0.0609
GO:0032304	negative regulation of icosanoid secretion	4	1	0.06	0.0609
GO:0033034	positive regulation of myeloid cell apoptotic process	4	1	0.06	0.0609
GO:0035321	maintenance of imaginal disc-derived wing hair orientation	4	1	0.06	0.0609
GO:0035790	platelet-derived growth factor receptor-alpha signaling pathway	4	1	0.06	0.0609
GO:0035930	corticosteroid hormone secretion	4	1	0.06	0.0609
GO:0036088	D-serine catabolic process	4	1	0.06	0.0609
GO:0044258	intestinal lipid catabolic process	4	1	0.06	0.0609
GO:0046437	D-amino acid biosynthetic process	4	1	0.06	0.0609
GO:0046937	phytochelatin metabolic process	4	1	0.06	0.0609
GO:0046938	phytochelatin biosynthetic process	4	1	0.06	0.0609
GO:0048364	root development	4	1	0.06	0.0609
GO:0052314	phytoalexin metabolic process	4	1	0.06	0.0609
GO:0060918	auxin transport	4	1	0.06	0.0609
GO:0070178	D-serine metabolic process	4	1	0.06	0.0609
GO:0070179	D-serine biosynthetic process	4	1	0.06	0.0609
GO:0071838	cell proliferation in bone marrow	4	1	0.06	0.0609
GO:0072224	metanephric glomerulus development	4	1	0.06	0.0609
GO:1900121	negative regulation of receptor binding	4	1	0.06	0.0609
GO:1901550	regulation of endothelial cell development	4	1	0.06	0.0609
GO:1902033	regulation of hematopoietic stem cell proliferation	4	1	0.06	0.0609
GO:1903140	regulation of establishment of endothelial barrier	4	1	0.06	0.0609
GO:1903596	regulation of gap junction assembly	4	1	0.06	0.0609
GO:1904045	cellular response to aldosterone	4	1	0.06	0.0609
GO:1904747	positive regulation of apoptotic process involved in development	4	1	0.06	0.0609
GO:1990840	response to lectin	4	1	0.06	0.0609
GO:1990858	cellular response to lectin	4	1	0.06	0.0609
GO:2000481	positive regulation of cAMP-dependent protein kinase activity	4	1	0.06	0.0609
GO:2000583	regulation of platelet-derived growth factor receptor-alpha signaling pathway	4	1	0.06	0.0609
GO:2000846	regulation of corticosteroid hormone secretion	4	1	0.06	0.0609
GO:0002220	innate immune response activating cell surface receptor signaling pathway	26	2	0.41	0.06152
GO:0006968	cellular defense response	26	2	0.41	0.06152
GO:0009698	phenylpropanoid metabolic process	26	2	0.41	0.06152
GO:0034394	protein localization to cell surface	58	3	0.9	0.06171
GO:0050808	synapse organization	417	11	6.5	0.06249
GO:0042180	cellular ketone metabolic process	180	6	2.81	0.06289
GO:0007369	gastrulation	137	5	2.13	0.06327
GO:0009636	response to toxic substance	181	6	2.82	0.06424
GO:0170041	non-proteinogenic amino acid metabolic process	97	4	1.51	0.065
GO:0007610	behavior	678	16	10.57	0.06513
GO:0001990	regulation of systemic arterial blood pressure by hormone	27	2	0.42	0.06578
GO:0032892	positive regulation of organic acid transport	27	2	0.42	0.06578
GO:0042278	purine nucleoside metabolic process	27	2	0.42	0.06578
GO:2000145	regulation of cell motility	575	14	8.96	0.06645
GO:0006665	sphingolipid metabolic process	139	5	2.17	0.06647
GO:0010466	negative regulation of peptidase activity	60	3	0.94	0.06693
GO:0030168	platelet activation	60	3	0.94	0.06693
GO:0071715	icosanoid transport	60	3	0.94	0.06693
GO:0001738	morphogenesis of a polarized epithelium	98	4	1.53	0.06698
GO:0002832	negative regulation of response to biotic stimulus	61	3	0.95	0.06962
GO:0007259	receptor signaling pathway via JAK-STAT	61	3	0.95	0.06962
GO:0009410	response to xenobiotic stimulus	326	9	5.08	0.06971
GO:0019433	triglyceride catabolic process	28	2	0.44	0.07013
GO:0042439	ethanolamine-containing compound metabolic process	28	2	0.44	0.07013
GO:0097090	presynaptic membrane organization	28	2	0.44	0.07013
GO:0006811	monoatomic ion transport	1178	25	18.36	0.07073
GO:0006690	icosanoid metabolic process	100	4	1.56	0.07103
GO:0009064	glutamine family amino acid metabolic process	100	4	1.56	0.07103
GO:1901136	carbohydrate derivative catabolic process	279	8	4.35	0.07114
GO:1901700	response to oxygen-containing compound	1068	23	16.64	0.07147
GO:0046395	carboxylic acid catabolic process	280	8	4.36	0.0723
GO:0008088	axo-dendritic transport	62	3	0.97	0.07235
GO:0042303	molting cycle	101	4	1.57	0.0731
GO:0009063	amino acid catabolic process	143	5	2.23	0.07313
GO:0009310	amine catabolic process	29	2	0.45	0.07458
GO:0042402	cellular biogenic amine catabolic process	29	2	0.45	0.07458
GO:0099068	postsynapse assembly	29	2	0.45	0.07458
GO:1905953	negative regulation of lipid localization	29	2	0.45	0.07458
GO:0016054	organic acid catabolic process	282	8	4.39	0.07466
GO:0001878	response to yeast	5	1	0.08	0.07554
GO:0002903	negative regulation of B cell apoptotic process	5	1	0.08	0.07554
GO:0007428	primary branching, open tracheal system	5	1	0.08	0.07554
GO:0010273	detoxification of copper ion	5	1	0.08	0.07554
GO:0015910	long-chain fatty acid import into peroxisome	5	1	0.08	0.07554
GO:0019556	histidine catabolic process to glutamate and formamide	5	1	0.08	0.07554
GO:0019557	histidine catabolic process to glutamate and formate	5	1	0.08	0.07554
GO:0032429	regulation of phospholipase A2 activity	5	1	0.08	0.07554
GO:0042866	pyruvate biosynthetic process	5	1	0.08	0.07554
GO:0043606	formamide metabolic process	5	1	0.08	0.07554
GO:0046122	purine deoxyribonucleoside metabolic process	5	1	0.08	0.07554
GO:0046124	purine deoxyribonucleoside catabolic process	5	1	0.08	0.07554
GO:0060359	response to ammonium ion	5	1	0.08	0.07554
GO:0061450	trophoblast cell migration	5	1	0.08	0.07554
GO:0070091	glucagon secretion	5	1	0.08	0.07554
GO:0070092	regulation of glucagon secretion	5	1	0.08	0.07554
GO:0071242	cellular response to ammonium ion	5	1	0.08	0.07554
GO:0071389	cellular response to mineralocorticoid stimulus	5	1	0.08	0.07554
GO:1901163	regulation of trophoblast cell migration	5	1	0.08	0.07554
GO:1901629	regulation of presynaptic membrane organization	5	1	0.08	0.07554
GO:1901631	positive regulation of presynaptic membrane organization	5	1	0.08	0.07554
GO:1902337	regulation of apoptotic process involved in morphogenesis	5	1	0.08	0.07554
GO:1903054	negative regulation of extracellular matrix organization	5	1	0.08	0.07554
GO:1904753	negative regulation of vascular associated smooth muscle cell migration	5	1	0.08	0.07554
GO:1990169	stress response to copper ion	5	1	0.08	0.07554
GO:2000192	negative regulation of fatty acid transport	5	1	0.08	0.07554
GO:0016052	carbohydrate catabolic process	190	6	2.96	0.07717
GO:0050730	regulation of peptidyl-tyrosine phosphorylation	103	4	1.61	0.07733
GO:0072348	sulfur compound transport	103	4	1.61	0.07733
GO:0090303	positive regulation of wound healing	30	2	0.47	0.07911
GO:0097066	response to thyroid hormone	30	2	0.47	0.07911
GO:0010469	regulation of signaling receptor activity	65	3	1.01	0.08084
GO:0019915	lipid storage	65	3	1.01	0.08084
GO:0045446	endothelial cell differentiation	65	3	1.01	0.08084
GO:0030001	metal ion transport	756	17	11.78	0.08272
GO:0003044	regulation of systemic arterial blood pressure mediated by a chemical signal	31	2	0.48	0.08373
GO:0015838	amino-acid betaine transport	31	2	0.48	0.08373
GO:0015879	carnitine transport	31	2	0.48	0.08373
GO:0046324	regulation of glucose import	31	2	0.48	0.08373
GO:1901658	glycosyl compound catabolic process	31	2	0.48	0.08373
GO:0003008	system process	1428	29	22.25	0.08391
GO:0034109	homotypic cell-cell adhesion	67	3	1.04	0.08672
GO:0045833	negative regulation of lipid metabolic process	67	3	1.04	0.08672
GO:0106027	neuron projection organization	67	3	1.04	0.08672
GO:1901879	regulation of protein depolymerization	67	3	1.04	0.08672
GO:0014910	regulation of smooth muscle cell migration	32	2	0.5	0.08842
GO:0002121	inter-male aggressive behavior	6	1	0.09	0.08995
GO:0002468	dendritic cell antigen processing and presentation	6	1	0.09	0.08995
GO:0006548	histidine catabolic process	6	1	0.09	0.08995
GO:0006703	estrogen biosynthetic process	6	1	0.09	0.08995
GO:0009092	homoserine metabolic process	6	1	0.09	0.08995
GO:0010745	negative regulation of macrophage derived foam cell differentiation	6	1	0.09	0.08995
GO:0015942	formate metabolic process	6	1	0.09	0.08995
GO:0017014	protein nitrosylation	6	1	0.09	0.08995
GO:0018119	peptidyl-cysteine S-nitrosylation	6	1	0.09	0.08995
GO:0019346	transsulfuration	6	1	0.09	0.08995
GO:0030300	regulation of intestinal cholesterol absorption	6	1	0.09	0.08995
GO:0031953	negative regulation of protein autophosphorylation	6	1	0.09	0.08995
GO:0034616	response to laminar fluid shear stress	6	1	0.09	0.08995
GO:0042366	cobalamin catabolic process	6	1	0.09	0.08995
GO:0042590	antigen processing and presentation of exogenous peptide antigen via MHC class I	6	1	0.09	0.08995
GO:0045649	regulation of macrophage differentiation	6	1	0.09	0.08995
GO:0046055	dGMP catabolic process	6	1	0.09	0.08995
GO:0046130	purine ribonucleoside catabolic process	6	1	0.09	0.08995
GO:0046325	negative regulation of glucose import	6	1	0.09	0.08995
GO:0050855	regulation of B cell receptor signaling pathway	6	1	0.09	0.08995
GO:0050857	positive regulation of antigen receptor-mediated signaling pathway	6	1	0.09	0.08995
GO:0051917	regulation of fibrinolysis	6	1	0.09	0.08995
GO:0051919	positive regulation of fibrinolysis	6	1	0.09	0.08995
GO:0071585	detoxification of cadmium ion	6	1	0.09	0.08995
GO:0097017	renal protein absorption	6	1	0.09	0.08995
GO:0098849	cellular detoxification of cadmium ion	6	1	0.09	0.08995
GO:0099402	plant organ development	6	1	0.09	0.08995
GO:0140961	cellular detoxification of metal ion	6	1	0.09	0.08995
GO:1904479	negative regulation of intestinal absorption	6	1	0.09	0.08995
GO:1990170	stress response to cadmium ion	6	1	0.09	0.08995
GO:2000316	regulation of T-helper 17 type immune response	6	1	0.09	0.08995
GO:2000831	regulation of steroid hormone secretion	6	1	0.09	0.08995
GO:0000272	polysaccharide catabolic process	69	3	1.08	0.09278
GO:0009713	catechol-containing compound biosynthetic process	33	2	0.51	0.0932
GO:0014909	smooth muscle cell migration	33	2	0.51	0.0932
GO:0015739	sialic acid transport	33	2	0.51	0.0932
GO:0042423	catecholamine biosynthetic process	33	2	0.51	0.0932
GO:0050830	defense response to Gram-positive bacterium	33	2	0.51	0.0932
GO:0033865	nucleoside bisphosphate metabolic process	111	4	1.73	0.09543
GO:0033875	ribonucleoside bisphosphate metabolic process	111	4	1.73	0.09543
GO:0034032	purine nucleoside bisphosphate metabolic process	111	4	1.73	0.09543
GO:0061564	axon development	504	12	7.85	0.09632
GO:0030522	intracellular receptor signaling pathway	156	5	2.43	0.09716
GO:0006534	cysteine metabolic process	34	2	0.53	0.09804
GO:0032944	regulation of mononuclear cell proliferation	71	3	1.11	0.09901
GO:0043123	positive regulation of canonical NF-kappaB signal transduction	71	3	1.11	0.09901
GO:0050670	regulation of lymphocyte proliferation	71	3	1.11	0.09901
GO:0016485	protein processing	204	6	3.18	0.1
GO:0043648	dicarboxylic acid metabolic process	113	4	1.76	0.10024
GO:0040012	regulation of locomotion	669	15	10.43	0.10081
GO:0003158	endothelium development	72	3	1.12	0.10219
GO:0070663	regulation of leukocyte proliferation	72	3	1.12	0.10219
GO:0006144	purine nucleobase metabolic process	35	2	0.55	0.10296
GO:0019882	antigen processing and presentation	35	2	0.55	0.10296
GO:0032091	negative regulation of protein binding	35	2	0.55	0.10296
GO:0002902	regulation of B cell apoptotic process	7	1	0.11	0.10413
GO:0003330	regulation of extracellular matrix constituent secretion	7	1	0.11	0.10413
GO:0006547	histidine metabolic process	7	1	0.11	0.10413
GO:0010829	negative regulation of glucose transmembrane transport	7	1	0.11	0.10413
GO:0033058	directional locomotion	7	1	0.11	0.10413
GO:0034114	regulation of heterotypic cell-cell adhesion	7	1	0.11	0.10413
GO:0035929	steroid hormone secretion	7	1	0.11	0.10413
GO:0036037	CD8-positive, alpha-beta T cell activation	7	1	0.11	0.10413
GO:0042447	hormone catabolic process	7	1	0.11	0.10413
GO:0043923	positive regulation by host of viral transcription	7	1	0.11	0.10413
GO:0046054	dGMP metabolic process	7	1	0.11	0.10413
GO:0048047	mating behavior, sex discrimination	7	1	0.11	0.10413
GO:0048104	establishment of body hair or bristle planar orientation	7	1	0.11	0.10413
GO:0060192	negative regulation of lipase activity	7	1	0.11	0.10413
GO:0070278	extracellular matrix constituent secretion	7	1	0.11	0.10413
GO:0090183	regulation of kidney development	7	1	0.11	0.10413
GO:0098543	detection of other organism	7	1	0.11	0.10413
GO:0098814	spontaneous synaptic transmission	7	1	0.11	0.10413
GO:1900120	regulation of receptor binding	7	1	0.11	0.10413
GO:1904395	positive regulation of skeletal muscle acetylcholine-gated channel clustering	7	1	0.11	0.10413
GO:1904748	regulation of apoptotic process involved in development	7	1	0.11	0.10413
GO:2000347	positive regulation of hepatocyte proliferation	7	1	0.11	0.10413
GO:0007411	axon guidance	305	8	4.75	0.10504
GO:0032640	tumor necrosis factor production	73	3	1.14	0.10541
GO:0032680	regulation of tumor necrosis factor production	73	3	1.14	0.10541
GO:0050777	negative regulation of immune response	73	3	1.14	0.10541
GO:0071706	tumor necrosis factor superfamily cytokine production	73	3	1.14	0.10541
GO:1903555	regulation of tumor necrosis factor superfamily cytokine production	73	3	1.14	0.10541
GO:0071310	cellular response to organic substance	1063	22	16.57	0.10552
GO:0000038	very long-chain fatty acid metabolic process	36	2	0.56	0.10794
GO:0002444	myeloid leukocyte mediated immunity	36	2	0.56	0.10794
GO:0032222	regulation of synaptic transmission, cholinergic	36	2	0.56	0.10794
GO:0043627	response to estrogen	36	2	0.56	0.10794
GO:0043666	regulation of phosphoprotein phosphatase activity	36	2	0.56	0.10794
GO:0046425	regulation of receptor signaling pathway via JAK-STAT	36	2	0.56	0.10794
GO:0097485	neuron projection guidance	308	8	4.8	0.10944
GO:0045598	regulation of fat cell differentiation	75	3	1.17	0.11196
GO:1901616	organic hydroxy compound catabolic process	75	3	1.17	0.11196
GO:0009235	cobalamin metabolic process	37	2	0.58	0.11298
GO:0010669	epithelial structure maintenance	37	2	0.58	0.11298
GO:0046323	glucose import	37	2	0.58	0.11298
GO:0099558	maintenance of synapse structure	37	2	0.58	0.11298
GO:0044281	small molecule metabolic process	1832	35	28.55	0.11717
GO:0034612	response to tumor necrosis factor	120	4	1.87	0.11794
GO:0006692	prostanoid metabolic process	38	2	0.59	0.11809
GO:0006693	prostaglandin metabolic process	38	2	0.59	0.11809
GO:0046461	neutral lipid catabolic process	38	2	0.59	0.11809
GO:0046464	acylglycerol catabolic process	38	2	0.59	0.11809
GO:0000255	allantoin metabolic process	8	1	0.12	0.1181
GO:0006590	thyroid hormone generation	8	1	0.12	0.1181
GO:0007403	glial cell fate determination	8	1	0.12	0.1181
GO:0009172	purine deoxyribonucleoside monophosphate catabolic process	8	1	0.12	0.1181
GO:0009699	phenylpropanoid biosynthetic process	8	1	0.12	0.1181
GO:0010804	negative regulation of tumor necrosis factor-mediated signaling pathway	8	1	0.12	0.1181
GO:0010954	positive regulation of protein processing	8	1	0.12	0.1181
GO:0015741	fumarate transport	8	1	0.12	0.1181
GO:0016264	gap junction assembly	8	1	0.12	0.1181
GO:0019478	D-amino acid catabolic process	8	1	0.12	0.1181
GO:0021759	globus pallidus development	8	1	0.12	0.1181
GO:0021812	neuronal-glial interaction involved in cerebral cortex radial glia guided migration	8	1	0.12	0.1181
GO:0038183	bile acid signaling pathway	8	1	0.12	0.1181
GO:0046038	GMP catabolic process	8	1	0.12	0.1181
GO:0046121	deoxyribonucleoside catabolic process	8	1	0.12	0.1181
GO:0046416	D-amino acid metabolic process	8	1	0.12	0.1181
GO:0060004	reflex	8	1	0.12	0.1181
GO:0071578	zinc ion import across plasma membrane	8	1	0.12	0.1181
GO:1901748	leukotriene D4 metabolic process	8	1	0.12	0.1181
GO:1901750	leukotriene D4 biosynthetic process	8	1	0.12	0.1181
GO:1903319	positive regulation of protein maturation	8	1	0.12	0.1181
GO:1904044	response to aldosterone	8	1	0.12	0.1181
GO:2000345	regulation of hepatocyte proliferation	8	1	0.12	0.1181
GO:1901701	cellular response to oxygen-containing compound	743	16	11.58	0.11934
GO:1902414	protein localization to cell junction	78	3	1.22	0.12207
GO:1901606	alpha-amino acid catabolic process	122	4	1.9	0.12323
GO:0015740	C4-dicarboxylate transport	39	2	0.61	0.12325
GO:0006767	water-soluble vitamin metabolic process	79	3	1.23	0.12552
GO:0015749	monosaccharide transmembrane transport	79	3	1.23	0.12552
GO:0050673	epithelial cell proliferation	219	6	3.41	0.12798
GO:0032720	negative regulation of tumor necrosis factor production	40	2	0.62	0.12846
GO:1903556	negative regulation of tumor necrosis factor superfamily cytokine production	40	2	0.62	0.12846
GO:0051346	negative regulation of hydrolase activity	124	4	1.93	0.12863
GO:0034219	carbohydrate transmembrane transport	80	3	1.25	0.129
GO:0051147	regulation of muscle cell differentiation	80	3	1.25	0.129
GO:0044272	sulfur compound biosynthetic process	172	5	2.68	0.13151
GO:0002474	antigen processing and presentation of peptide antigen via MHC class I	9	1	0.14	0.13185
GO:0006685	sphingomyelin catabolic process	9	1	0.14	0.13185
GO:0007597	blood coagulation, intrinsic pathway	9	1	0.14	0.13185
GO:0009155	purine deoxyribonucleotide catabolic process	9	1	0.14	0.13185
GO:0009170	purine deoxyribonucleoside monophosphate metabolic process	9	1	0.14	0.13185
GO:0009404	toxin metabolic process	9	1	0.14	0.13185
GO:0009629	response to gravity	9	1	0.14	0.13185
GO:0014850	response to muscle activity	9	1	0.14	0.13185
GO:0015742	alpha-ketoglutarate transport	9	1	0.14	0.13185
GO:0031590	wybutosine metabolic process	9	1	0.14	0.13185
GO:0031591	wybutosine biosynthetic process	9	1	0.14	0.13185
GO:0031954	positive regulation of protein autophosphorylation	9	1	0.14	0.13185
GO:0032516	positive regulation of phosphoprotein phosphatase activity	9	1	0.14	0.13185
GO:0038083	peptidyl-tyrosine autophosphorylation	9	1	0.14	0.13185
GO:0042365	water-soluble vitamin catabolic process	9	1	0.14	0.13185
GO:0042541	hemoglobin biosynthetic process	9	1	0.14	0.13185
GO:0050667	homocysteine metabolic process	9	1	0.14	0.13185
GO:0060019	radial glial cell differentiation	9	1	0.14	0.13185
GO:0061017	hepatoblast differentiation	9	1	0.14	0.13185
GO:0071276	cellular response to cadmium ion	9	1	0.14	0.13185
GO:1903028	positive regulation of opsonization	9	1	0.14	0.13185
GO:1904393	regulation of skeletal muscle acetylcholine-gated channel clustering	9	1	0.14	0.13185
GO:1904729	regulation of intestinal lipid absorption	9	1	0.14	0.13185
GO:1905828	regulation of prostaglandin catabolic process	9	1	0.14	0.13185
GO:0015697	quaternary ammonium group transport	41	2	0.64	0.13373
GO:0033209	tumor necrosis factor-mediated signaling pathway	41	2	0.64	0.13373
GO:0031110	regulation of microtubule polymerization or depolymerization	82	3	1.28	0.13605
GO:0009437	carnitine metabolic process	42	2	0.65	0.13904
GO:0014812	muscle cell migration	42	2	0.65	0.13904
GO:0033627	cell adhesion mediated by integrin	42	2	0.65	0.13904
GO:0043094	cellular metabolic compound salvage	42	2	0.65	0.13904
GO:0044550	secondary metabolite biosynthetic process	42	2	0.65	0.13904
GO:0090398	cellular senescence	42	2	0.65	0.13904
GO:0007631	feeding behavior	83	3	1.29	0.13963
GO:0043279	response to alkaloid	83	3	1.29	0.13963
GO:0051384	response to glucocorticoid	83	3	1.29	0.13963
GO:1901657	glycosyl compound metabolic process	83	3	1.29	0.13963
GO:1903828	negative regulation of protein localization	128	4	1.99	0.1397
GO:0044255	cellular lipid metabolic process	933	19	14.54	0.14063
GO:0001819	positive regulation of cytokine production	176	5	2.74	0.14086
GO:0008306	associative learning	84	3	1.31	0.14324
GO:0010827	regulation of glucose transmembrane transport	43	2	0.67	0.1444
GO:0006565	L-serine catabolic process	10	1	0.16	0.14539
GO:0006707	cholesterol catabolic process	10	1	0.16	0.14539
GO:0008586	imaginal disc-derived wing vein morphogenesis	10	1	0.16	0.14539
GO:0010719	negative regulation of epithelial to mesenchymal transition	10	1	0.16	0.14539
GO:0014912	negative regulation of smooth muscle cell migration	10	1	0.16	0.14539
GO:0016127	sterol catabolic process	10	1	0.16	0.14539
GO:0031179	peptide modification	10	1	0.16	0.14539
GO:0032352	positive regulation of hormone metabolic process	10	1	0.16	0.14539
GO:0032372	negative regulation of sterol transport	10	1	0.16	0.14539
GO:0032375	negative regulation of cholesterol transport	10	1	0.16	0.14539
GO:0034113	heterotypic cell-cell adhesion	10	1	0.16	0.14539
GO:0034356	NAD biosynthesis via nicotinamide riboside salvage pathway	10	1	0.16	0.14539
GO:0042454	ribonucleoside catabolic process	10	1	0.16	0.14539
GO:0043249	erythrocyte maturation	10	1	0.16	0.14539
GO:0043568	positive regulation of insulin-like growth factor receptor signaling pathway	10	1	0.16	0.14539
GO:0045601	regulation of endothelial cell differentiation	10	1	0.16	0.14539
GO:0050765	negative regulation of phagocytosis	10	1	0.16	0.14539
GO:0051412	response to corticosterone	10	1	0.16	0.14539
GO:0060457	negative regulation of digestive system process	10	1	0.16	0.14539
GO:0061580	colon epithelial cell migration	10	1	0.16	0.14539
GO:0062232	prostanoid catabolic process	10	1	0.16	0.14539
GO:0070229	negative regulation of lymphocyte apoptotic process	10	1	0.16	0.14539
GO:0072202	cell differentiation involved in metanephros development	10	1	0.16	0.14539
GO:0097070	ductus arteriosus closure	10	1	0.16	0.14539
GO:0097501	stress response to metal ion	10	1	0.16	0.14539
GO:1903027	regulation of opsonization	10	1	0.16	0.14539
GO:1903911	positive regulation of receptor clustering	10	1	0.16	0.14539
GO:1904037	positive regulation of epithelial cell apoptotic process	10	1	0.16	0.14539
GO:1905344	prostaglandin catabolic process	10	1	0.16	0.14539
GO:1905606	regulation of presynapse assembly	10	1	0.16	0.14539
GO:0051180	vitamin transport	85	3	1.32	0.14688
GO:0032890	regulation of organic acid transport	44	2	0.69	0.1498
GO:0044058	regulation of digestive system process	44	2	0.69	0.1498
GO:0032943	mononuclear cell proliferation	86	3	1.34	0.15055
GO:0045766	positive regulation of angiogenesis	86	3	1.34	0.15055
GO:0046651	lymphocyte proliferation	86	3	1.34	0.15055
GO:1904018	positive regulation of vasculature development	86	3	1.34	0.15055
GO:0002429	immune response-activating cell surface receptor signaling pathway	87	3	1.36	0.15425
GO:0015695	organic cation transport	87	3	1.36	0.15425
GO:0009309	amine biosynthetic process	45	2	0.7	0.15525
GO:0030330	DNA damage response, signal transduction by p53 class mediator	45	2	0.7	0.15525
GO:0042401	biogenic amine biosynthetic process	45	2	0.7	0.15525
GO:0045880	positive regulation of smoothened signaling pathway	45	2	0.7	0.15525
GO:0010038	response to metal ion	284	7	4.43	0.15609
GO:0048731	system development	2916	52	45.44	0.15642
GO:0007565	female pregnancy	88	3	1.37	0.15798
GO:0001502	cartilage condensation	11	1	0.17	0.15872
GO:0001783	B cell apoptotic process	11	1	0.17	0.15872
GO:0002478	antigen processing and presentation of exogenous peptide antigen	11	1	0.17	0.15872
GO:0007567	parturition	11	1	0.17	0.15872
GO:0010743	regulation of macrophage derived foam cell differentiation	11	1	0.17	0.15872
GO:0020027	hemoglobin metabolic process	11	1	0.17	0.15872
GO:0061582	intestinal epithelial cell migration	11	1	0.17	0.15872
GO:0071285	cellular response to lithium ion	11	1	0.17	0.15872
GO:0071391	cellular response to estrogen stimulus	11	1	0.17	0.15872
GO:0071422	succinate transmembrane transport	11	1	0.17	0.15872
GO:0071425	hematopoietic stem cell proliferation	11	1	0.17	0.15872
GO:0071447	cellular response to hydroperoxide	11	1	0.17	0.15872
GO:0072378	blood coagulation, fibrin clot formation	11	1	0.17	0.15872
GO:0072538	T-helper 17 type immune response	11	1	0.17	0.15872
GO:0150094	amyloid-beta clearance by cellular catabolic process	11	1	0.17	0.15872
GO:1904706	negative regulation of vascular associated smooth muscle cell proliferation	11	1	0.17	0.15872
GO:0018108	peptidyl-tyrosine phosphorylation	135	4	2.1	0.15994
GO:0018212	peptidyl-tyrosine modification	136	4	2.12	0.16292
GO:0033559	unsaturated fatty acid metabolic process	90	3	1.4	0.16551
GO:0006812	monoatomic cation transport	846	17	13.18	0.17009
GO:0034635	glutathione transport	48	2	0.75	0.17178
GO:0042939	tripeptide transport	48	2	0.75	0.17178
GO:0003177	pulmonary valve development	12	1	0.19	0.17183
GO:0007526	larval somatic muscle development	12	1	0.19	0.17183
GO:0009120	deoxyribonucleoside metabolic process	12	1	0.19	0.17183
GO:0009151	purine deoxyribonucleotide metabolic process	12	1	0.19	0.17183
GO:0010742	macrophage derived foam cell differentiation	12	1	0.19	0.17183
GO:0015729	oxaloacetate transport	12	1	0.19	0.17183
GO:0021781	glial cell fate commitment	12	1	0.19	0.17183
GO:0030225	macrophage differentiation	12	1	0.19	0.17183
GO:0045721	negative regulation of gluconeogenesis	12	1	0.19	0.17183
GO:0046085	adenosine metabolic process	12	1	0.19	0.17183
GO:0050893	sensory processing	12	1	0.19	0.17183
GO:0061687	detoxification of inorganic compound	12	1	0.19	0.17183
GO:0070293	renal absorption	12	1	0.19	0.17183
GO:0070365	hepatocyte differentiation	12	1	0.19	0.17183
GO:0090103	cochlea morphogenesis	12	1	0.19	0.17183
GO:0098743	cell aggregation	12	1	0.19	0.17183
GO:2000107	negative regulation of leukocyte apoptotic process	12	1	0.19	0.17183
GO:0006749	glutathione metabolic process	92	3	1.43	0.17315
GO:0019216	regulation of lipid metabolic process	241	6	3.76	0.175
GO:0007612	learning	140	4	2.18	0.17502
GO:0009743	response to carbohydrate	140	4	2.18	0.17502
GO:0018958	phenol-containing compound metabolic process	140	4	2.18	0.17502
GO:0031960	response to corticosteroid	93	3	1.45	0.17701
GO:0032434	regulation of proteasomal ubiquitin-dependent protein catabolic process	93	3	1.45	0.17701
GO:0050865	regulation of cell activation	242	6	3.77	0.17729
GO:0009116	nucleoside metabolic process	49	2	0.76	0.17736
GO:0048145	regulation of fibroblast proliferation	49	2	0.76	0.17736
GO:1901796	regulation of signal transduction by p53 class mediator	49	2	0.76	0.17736
GO:0046394	carboxylic acid biosynthetic process	295	7	4.6	0.17825
GO:0051261	protein depolymerization	94	3	1.46	0.1809
GO:0070661	leukocyte proliferation	94	3	1.46	0.1809
GO:0071356	cellular response to tumor necrosis factor	94	3	1.46	0.1809
GO:0006979	response to oxidative stress	297	7	4.63	0.18242
GO:0001941	postsynaptic membrane organization	50	2	0.78	0.18297
GO:0007168	receptor guanylyl cyclase signaling pathway	50	2	0.78	0.18297
GO:1990748	cellular detoxification	50	2	0.78	0.18297
GO:0006954	inflammatory response	351	8	5.47	0.18306
GO:0002118	aggressive behavior	13	1	0.2	0.18475
GO:0003176	aortic valve development	13	1	0.2	0.18475
GO:0010739	positive regulation of protein kinase A signaling	13	1	0.2	0.18475
GO:0019370	leukotriene biosynthetic process	13	1	0.2	0.18475
GO:0020028	endocytic hemoglobin import into cell	13	1	0.2	0.18475
GO:0033032	regulation of myeloid cell apoptotic process	13	1	0.2	0.18475
GO:0034383	low-density lipoprotein particle clearance	13	1	0.2	0.18475
GO:0060561	apoptotic process involved in morphogenesis	13	1	0.2	0.18475
GO:0090279	regulation of calcium ion import	13	1	0.2	0.18475
GO:0110096	cellular response to aldehyde	13	1	0.2	0.18475
GO:0006641	triglyceride metabolic process	95	3	1.48	0.1848
GO:0043409	negative regulation of MAPK cascade	95	3	1.48	0.1848
GO:0040011	locomotion	802	16	12.5	0.18653
GO:0016053	organic acid biosynthetic process	299	7	4.66	0.18662
GO:0010921	regulation of phosphatase activity	51	2	0.79	0.1886
GO:0021536	diencephalon development	51	2	0.79	0.1886
GO:0042476	odontogenesis	51	2	0.79	0.1886
GO:1901698	response to nitrogen compound	690	14	10.75	0.19001
GO:0034599	cellular response to oxidative stress	145	4	2.26	0.19057
GO:0043244	regulation of protein-containing complex disassembly	97	3	1.51	0.19268
GO:0048144	fibroblast proliferation	52	2	0.81	0.19425
GO:0097305	response to alcohol	197	5	3.07	0.19427
GO:0051048	negative regulation of secretion	98	3	1.53	0.19664
GO:0006020	inositol metabolic process	14	1	0.22	0.19747
GO:0006563	L-serine metabolic process	14	1	0.22	0.19747
GO:0007400	neuroblast fate determination	14	1	0.22	0.19747
GO:0008210	estrogen metabolic process	14	1	0.22	0.19747
GO:0009128	purine nucleoside monophosphate catabolic process	14	1	0.22	0.19747
GO:0009169	purine ribonucleoside monophosphate catabolic process	14	1	0.22	0.19747
GO:0009414	response to water deprivation	14	1	0.22	0.19747
GO:0015882	L-ascorbic acid transmembrane transport	14	1	0.22	0.19747
GO:0019344	cysteine biosynthetic process	14	1	0.22	0.19747
GO:0019884	antigen processing and presentation of exogenous antigen	14	1	0.22	0.19747
GO:0032197	retrotransposition	14	1	0.22	0.19747
GO:0033028	myeloid cell apoptotic process	14	1	0.22	0.19747
GO:0033194	response to hydroperoxide	14	1	0.22	0.19747
GO:0034638	phosphatidylcholine catabolic process	14	1	0.22	0.19747
GO:0035812	renal sodium excretion	14	1	0.22	0.19747
GO:0035813	regulation of renal sodium excretion	14	1	0.22	0.19747
GO:0051589	negative regulation of neurotransmitter transport	14	1	0.22	0.19747
GO:0060730	regulation of intestinal epithelial structure maintenance	14	1	0.22	0.19747
GO:0060731	positive regulation of intestinal epithelial structure maintenance	14	1	0.22	0.19747
GO:0070715	sodium-dependent organic cation transport	14	1	0.22	0.19747
GO:0072015	podocyte development	14	1	0.22	0.19747
GO:0072310	glomerular epithelial cell development	14	1	0.22	0.19747
GO:0072376	protein activation cascade	14	1	0.22	0.19747
GO:0072574	hepatocyte proliferation	14	1	0.22	0.19747
GO:0072575	epithelial cell proliferation involved in liver morphogenesis	14	1	0.22	0.19747
GO:0090077	foam cell differentiation	14	1	0.22	0.19747
GO:0098581	detection of external biotic stimulus	14	1	0.22	0.19747
GO:0170043	non-proteinogenic amino acid biosynthetic process	14	1	0.22	0.19747
GO:1900749	(R)-carnitine transport	14	1	0.22	0.19747
GO:1902270	(R)-carnitine transmembrane transport	14	1	0.22	0.19747
GO:0072521	purine-containing compound metabolic process	525	11	8.18	0.1976
GO:0007275	multicellular organism development	3474	60	54.14	0.19987
GO:0006182	cGMP biosynthetic process	53	2	0.83	0.19993
GO:0031100	animal organ regeneration	53	2	0.83	0.19993
GO:0042129	regulation of T cell proliferation	53	2	0.83	0.19993
GO:1903036	positive regulation of response to wounding	53	2	0.83	0.19993
GO:0006865	amino acid transport	200	5	3.12	0.20243
GO:0010817	regulation of hormone levels	361	8	5.63	0.20271
GO:0044703	multi-organism reproductive process	100	3	1.56	0.20464
GO:0015804	neutral amino acid transport	54	2	0.84	0.20562
GO:0050764	regulation of phagocytosis	54	2	0.84	0.20562
GO:0019748	secondary metabolic process	101	3	1.57	0.20867
GO:0006825	copper ion transport	15	1	0.23	0.20998
GO:0009609	response to symbiotic bacterium	15	1	0.23	0.20998
GO:0009651	response to salt stress	15	1	0.23	0.20998
GO:0042531	positive regulation of tyrosine phosphorylation of STAT protein	15	1	0.23	0.20998
GO:0043278	response to morphine	15	1	0.23	0.20998
GO:0046500	S-adenosylmethionine metabolic process	15	1	0.23	0.20998
GO:0050853	B cell receptor signaling pathway	15	1	0.23	0.20998
GO:0050854	regulation of antigen receptor-mediated signaling pathway	15	1	0.23	0.20998
GO:0070228	regulation of lymphocyte apoptotic process	15	1	0.23	0.20998
GO:0070493	thrombin-activated receptor signaling pathway	15	1	0.23	0.20998
GO:0072091	regulation of stem cell proliferation	15	1	0.23	0.20998
GO:0072243	metanephric nephron epithelium development	15	1	0.23	0.20998
GO:0072576	liver morphogenesis	15	1	0.23	0.20998
GO:0097065	anterior head development	15	1	0.23	0.20998
GO:1902603	carnitine transmembrane transport	15	1	0.23	0.20998
GO:1903909	regulation of receptor clustering	15	1	0.23	0.20998
GO:1904738	vascular associated smooth muscle cell migration	15	1	0.23	0.20998
GO:1904752	regulation of vascular associated smooth muscle cell migration	15	1	0.23	0.20998
GO:0001942	hair follicle development	55	2	0.86	0.21133
GO:0006857	oligopeptide transport	55	2	0.86	0.21133
GO:0032371	regulation of sterol transport	55	2	0.86	0.21133
GO:0032374	regulation of cholesterol transport	55	2	0.86	0.21133
GO:0046189	phenol-containing compound biosynthetic process	55	2	0.86	0.21133
GO:0046503	glycerolipid catabolic process	55	2	0.86	0.21133
GO:0051897	positive regulation of phosphatidylinositol 3-kinase/protein kinase B signal transduction	55	2	0.86	0.21133
GO:0042445	hormone metabolic process	152	4	2.37	0.21303
GO:0006814	sodium ion transport	312	7	4.86	0.21492
GO:0045785	positive regulation of cell adhesion	205	5	3.19	0.21628
GO:0003073	regulation of systemic arterial blood pressure	56	2	0.87	0.21706
GO:0008347	glial cell migration	56	2	0.87	0.21706
GO:0009112	nucleobase metabolic process	56	2	0.87	0.21706
GO:0043122	regulation of canonical NF-kappaB signal transduction	104	3	1.62	0.22085
GO:0051239	regulation of multicellular organismal process	1722	31	26.83	0.22092
GO:0007166	cell surface receptor signaling pathway	1723	31	26.85	0.2219
GO:0007379	segment specification	16	1	0.25	0.22231
GO:0008228	opsonization	16	1	0.25	0.22231
GO:0014072	response to isoquinoline alkaloid	16	1	0.25	0.22231
GO:0030157	pancreatic juice secretion	16	1	0.25	0.22231
GO:0030279	negative regulation of ossification	16	1	0.25	0.22231
GO:0032891	negative regulation of organic acid transport	16	1	0.25	0.22231
GO:0043567	regulation of insulin-like growth factor receptor signaling pathway	16	1	0.25	0.22231
GO:0044062	regulation of excretion	16	1	0.25	0.22231
GO:0051597	response to methylmercury	16	1	0.25	0.22231
GO:0060343	trabecula formation	16	1	0.25	0.22231
GO:0071340	skeletal muscle acetylcholine-gated channel clustering	16	1	0.25	0.22231
GO:0072210	metanephric nephron development	16	1	0.25	0.22231
GO:0072674	multinuclear osteoclast differentiation	16	1	0.25	0.22231
GO:0072675	osteoclast fusion	16	1	0.25	0.22231
GO:0120255	olefinic compound biosynthetic process	16	1	0.25	0.22231
GO:1904478	regulation of intestinal absorption	16	1	0.25	0.22231
GO:1905314	semi-lunar valve development	16	1	0.25	0.22231
GO:0035304	regulation of protein dephosphorylation	57	2	0.89	0.2228
GO:0051051	negative regulation of transport	261	6	4.07	0.22296
GO:0001503	ossification	262	6	4.08	0.22547
GO:0043065	positive regulation of apoptotic process	263	6	4.1	0.22798
GO:0001525	angiogenesis	318	7	4.96	0.22848
GO:0008340	determination of adult lifespan	58	2	0.9	0.22856
GO:0022405	hair cycle process	58	2	0.9	0.22856
GO:0030856	regulation of epithelial cell differentiation	58	2	0.9	0.22856
GO:0032365	intracellular lipid transport	58	2	0.9	0.22856
GO:1904659	glucose transmembrane transport	58	2	0.9	0.22856
GO:0051047	positive regulation of secretion	211	5	3.29	0.23327
GO:0062012	regulation of small molecule metabolic process	211	5	3.29	0.23327
GO:0048667	cell morphogenesis involved in neuron differentiation	604	12	9.41	0.23389
GO:0032355	response to estradiol	59	2	0.92	0.23432
GO:0034331	cell junction maintenance	59	2	0.92	0.23432
GO:0006882	intracellular zinc ion homeostasis	17	1	0.26	0.23444
GO:0009642	response to light intensity	17	1	0.26	0.23444
GO:0010922	positive regulation of phosphatase activity	17	1	0.26	0.23444
GO:0014017	neuroblast fate commitment	17	1	0.26	0.23444
GO:0022617	extracellular matrix disassembly	17	1	0.26	0.23444
GO:0030851	granulocyte differentiation	17	1	0.26	0.23444
GO:0030890	positive regulation of B cell proliferation	17	1	0.26	0.23444
GO:0032715	negative regulation of interleukin-6 production	17	1	0.26	0.23444
GO:0043252	sodium-independent organic anion transport	17	1	0.26	0.23444
GO:0048821	erythrocyte development	17	1	0.26	0.23444
GO:0051610	serotonin uptake	17	1	0.26	0.23444
GO:0060446	branching involved in open tracheal system development	17	1	0.26	0.23444
GO:0060729	intestinal epithelial structure maintenance	17	1	0.26	0.23444
GO:0061036	positive regulation of cartilage development	17	1	0.26	0.23444
GO:0071605	monocyte chemotactic protein-1 production	17	1	0.26	0.23444
GO:0071637	regulation of monocyte chemotactic protein-1 production	17	1	0.26	0.23444
GO:0099174	regulation of presynapse organization	17	1	0.26	0.23444
GO:0140353	lipid export from cell	17	1	0.26	0.23444
GO:1901523	icosanoid catabolic process	17	1	0.26	0.23444
GO:0016477	cell migration	898	17	13.99	0.23668
GO:0071407	cellular response to organic cyclic compound	322	7	5.02	0.23768
GO:0030278	regulation of ossification	60	2	0.94	0.24009
GO:0042417	dopamine metabolic process	60	2	0.94	0.24009
GO:0097237	cellular response to toxic substance	60	2	0.94	0.24009
GO:0044706	multi-multicellular organism process	109	3	1.7	0.24146
GO:0010906	regulation of glucose metabolic process	61	2	0.95	0.24587
GO:0042098	T cell proliferation	61	2	0.95	0.24587
GO:0044042	glucan metabolic process	61	2	0.95	0.24587
GO:0050728	negative regulation of inflammatory response	61	2	0.95	0.24587
GO:0002448	mast cell mediated immunity	18	1	0.28	0.24638
GO:0010039	response to iron ion	18	1	0.28	0.24638
GO:0043124	negative regulation of canonical NF-kappaB signal transduction	18	1	0.28	0.24638
GO:0044060	regulation of endocrine process	18	1	0.28	0.24638
GO:0048857	neural nucleus development	18	1	0.28	0.24638
GO:0050873	brown fat cell differentiation	18	1	0.28	0.24638
GO:0060977	coronary vasculature morphogenesis	18	1	0.28	0.24638
GO:0071392	cellular response to estradiol stimulus	18	1	0.28	0.24638
GO:0072207	metanephric epithelium development	18	1	0.28	0.24638
GO:0090331	negative regulation of platelet aggregation	18	1	0.28	0.24638
GO:1903427	negative regulation of reactive oxygen species biosynthetic process	18	1	0.28	0.24638
GO:0034330	cell junction organization	613	12	9.55	0.24908
GO:0007189	adenylate cyclase-activating G protein-coupled receptor signaling pathway	111	3	1.73	0.24979
GO:0048514	blood vessel morphogenesis	384	8	5.98	0.25086
GO:0001959	regulation of cytokine-mediated signaling pathway	62	2	0.97	0.25165
GO:0008544	epidermis development	218	5	3.4	0.25356
GO:0031109	microtubule polymerization or depolymerization	112	3	1.75	0.25398
GO:0008645	hexose transmembrane transport	63	2	0.98	0.25744
GO:0042633	hair cycle	63	2	0.98	0.25744
GO:0046068	cGMP metabolic process	63	2	0.98	0.25744
GO:0003084	positive regulation of systemic arterial blood pressure	19	1	0.3	0.25814
GO:0010226	response to lithium ion	19	1	0.3	0.25814
GO:0010544	negative regulation of platelet activation	19	1	0.3	0.25814
GO:0010642	negative regulation of platelet-derived growth factor receptor signaling pathway	19	1	0.3	0.25814
GO:0032757	positive regulation of interleukin-8 production	19	1	0.3	0.25814
GO:0034381	plasma lipoprotein particle clearance	19	1	0.3	0.25814
GO:0046037	GMP metabolic process	19	1	0.3	0.25814
GO:0072010	glomerular epithelium development	19	1	0.3	0.25814
GO:0072112	podocyte differentiation	19	1	0.3	0.25814
GO:0072311	glomerular epithelial cell differentiation	19	1	0.3	0.25814
GO:0098869	cellular oxidant detoxification	19	1	0.3	0.25814
GO:0008202	steroid metabolic process	275	6	4.29	0.25884
GO:0048812	neuron projection morphogenesis	619	12	9.65	0.2594
GO:0050727	regulation of inflammatory response	166	4	2.59	0.2599
GO:0009062	fatty acid catabolic process	114	3	1.78	0.26237
GO:0045444	fat cell differentiation	114	3	1.78	0.26237
GO:0050729	positive regulation of inflammatory response	64	2	1	0.26323
GO:1901568	fatty acid derivative metabolic process	64	2	1	0.26323
GO:0030162	regulation of proteolysis	333	7	5.19	0.26359
GO:0030282	bone mineralization	65	2	1.01	0.26902
GO:0030512	negative regulation of transforming growth factor beta receptor signaling pathway	65	2	1.01	0.26902
GO:0043954	cellular component maintenance	65	2	1.01	0.26902
GO:0002446	neutrophil mediated immunity	20	1	0.31	0.26972
GO:0002762	negative regulation of myeloid leukocyte differentiation	20	1	0.31	0.26972
GO:0006684	sphingomyelin metabolic process	20	1	0.31	0.26972
GO:0006706	steroid catabolic process	20	1	0.31	0.26972
GO:0009111	vitamin catabolic process	20	1	0.31	0.26972
GO:0009159	deoxyribonucleoside monophosphate catabolic process	20	1	0.31	0.26972
GO:0009595	detection of biotic stimulus	20	1	0.31	0.26972
GO:0010738	regulation of protein kinase A signaling	20	1	0.31	0.26972
GO:0019083	viral transcription	20	1	0.31	0.26972
GO:0034111	negative regulation of homotypic cell-cell adhesion	20	1	0.31	0.26972
GO:0048002	antigen processing and presentation of peptide antigen	20	1	0.31	0.26972
GO:0050910	detection of mechanical stimulus involved in sensory perception of sound	20	1	0.31	0.26972
GO:0071577	zinc ion transmembrane transport	20	1	0.31	0.26972
GO:2000479	regulation of cAMP-dependent protein kinase activity	20	1	0.31	0.26972
GO:0009887	animal organ morphogenesis	862	16	13.43	0.27023
GO:0120039	plasma membrane bounded cell projection morphogenesis	626	12	9.76	0.27163
GO:0048858	cell projection morphogenesis	627	12	9.77	0.27339
GO:0006766	vitamin metabolic process	117	3	1.82	0.27503
GO:0007249	canonical NF-kappaB signal transduction	117	3	1.82	0.27503
GO:0051241	negative regulation of multicellular organismal process	570	11	8.88	0.27653
GO:0008643	carbohydrate transport	118	3	1.84	0.27926
GO:0006584	catecholamine metabolic process	67	2	1.04	0.2806
GO:0007476	imaginal disc-derived wing morphogenesis	67	2	1.04	0.2806
GO:0009712	catechol-containing compound metabolic process	67	2	1.04	0.2806
GO:0060759	regulation of response to cytokine stimulus	67	2	1.04	0.2806
GO:0006751	glutathione catabolic process	21	1	0.33	0.28111
GO:0009608	response to symbiont	21	1	0.33	0.28111
GO:0010517	regulation of phospholipase activity	21	1	0.33	0.28111
GO:0010765	positive regulation of sodium ion transport	21	1	0.33	0.28111
GO:0021983	pituitary gland development	21	1	0.33	0.28111
GO:0033015	tetrapyrrole catabolic process	21	1	0.33	0.28111
GO:0035222	wing disc pattern formation	21	1	0.33	0.28111
GO:0042509	regulation of tyrosine phosphorylation of STAT protein	21	1	0.33	0.28111
GO:0045907	positive regulation of vasoconstriction	21	1	0.33	0.28111
GO:0048048	embryonic eye morphogenesis	21	1	0.33	0.28111
GO:0061318	renal filtration cell differentiation	21	1	0.33	0.28111
GO:0070227	lymphocyte apoptotic process	21	1	0.33	0.28111
GO:1903818	positive regulation of voltage-gated potassium channel activity	21	1	0.33	0.28111
GO:0009749	response to glucose	119	3	1.85	0.2835
GO:0098609	cell-cell adhesion	575	11	8.96	0.28588
GO:0015837	amine transport	68	2	1.06	0.28638
GO:0007584	response to nutrient	120	3	1.87	0.28775
GO:2000026	regulation of multicellular organismal development	814	15	12.68	0.28832
GO:0051336	regulation of hydrolase activity	460	9	7.17	0.29044
GO:0009746	response to hexose	121	3	1.89	0.292
GO:2000058	regulation of ubiquitin-dependent protein catabolic process	121	3	1.89	0.292
GO:0002168	instar larval development	22	1	0.34	0.29233
GO:0002752	cell surface pattern recognition receptor signaling pathway	22	1	0.34	0.29233
GO:0006740	NADPH regeneration	22	1	0.34	0.29233
GO:0007629	flight behavior	22	1	0.34	0.29233
GO:0008407	chaeta morphogenesis	22	1	0.34	0.29233
GO:0009415	response to water	22	1	0.34	0.29233
GO:0010185	regulation of cellular defense response	22	1	0.34	0.29233
GO:0010614	negative regulation of cardiac muscle hypertrophy	22	1	0.34	0.29233
GO:0014741	negative regulation of muscle hypertrophy	22	1	0.34	0.29233
GO:0019852	L-ascorbic acid metabolic process	22	1	0.34	0.29233
GO:0030888	regulation of B cell proliferation	22	1	0.34	0.29233
GO:0032350	regulation of hormone metabolic process	22	1	0.34	0.29233
GO:0035188	hatching	22	1	0.34	0.29233
GO:0035633	maintenance of blood-brain barrier	22	1	0.34	0.29233
GO:0045776	negative regulation of blood pressure	22	1	0.34	0.29233
GO:0045923	positive regulation of fatty acid metabolic process	22	1	0.34	0.29233
GO:0070989	oxidative demethylation	22	1	0.34	0.29233
GO:0097242	amyloid-beta clearance	22	1	0.34	0.29233
GO:0120178	steroid hormone biosynthetic process	22	1	0.34	0.29233
GO:0170044	non-proteinogenic amino acid catabolic process	22	1	0.34	0.29233
GO:1904705	regulation of vascular associated smooth muscle cell proliferation	22	1	0.34	0.29233
GO:0098771	inorganic ion homeostasis	345	7	5.38	0.2927
GO:0010035	response to inorganic substance	404	8	6.3	0.2954
GO:0006638	neutral lipid metabolic process	122	3	1.9	0.29625
GO:0006639	acylglycerol metabolic process	122	3	1.9	0.29625
GO:0022612	gland morphogenesis	70	2	1.09	0.29793
GO:0035107	appendage morphogenesis	177	4	2.76	0.29802
GO:0031667	response to nutrient levels	348	7	5.42	0.3001
GO:0009725	response to hormone	525	10	8.18	0.30336
GO:0001868	regulation of complement activation, lectin pathway	23	1	0.36	0.30337
GO:0006622	protein targeting to lysosome	23	1	0.36	0.30337
GO:0007260	tyrosine phosphorylation of STAT protein	23	1	0.36	0.30337
GO:0008345	larval locomotory behavior	23	1	0.36	0.30337
GO:0009071	serine family amino acid catabolic process	23	1	0.36	0.30337
GO:0009158	ribonucleoside monophosphate catabolic process	23	1	0.36	0.30337
GO:0010640	regulation of platelet-derived growth factor receptor signaling pathway	23	1	0.36	0.30337
GO:0015919	peroxisomal membrane transport	23	1	0.36	0.30337
GO:0043574	peroxisomal transport	23	1	0.36	0.30337
GO:0046128	purine ribonucleoside metabolic process	23	1	0.36	0.30337
GO:0046326	positive regulation of glucose import	23	1	0.36	0.30337
GO:0046475	glycerophospholipid catabolic process	23	1	0.36	0.30337
GO:0048009	insulin-like growth factor receptor signaling pathway	23	1	0.36	0.30337
GO:0048149	behavioral response to ethanol	23	1	0.36	0.30337
GO:0071684	organism emergence from protective structure	23	1	0.36	0.30337
GO:1904035	regulation of epithelial cell apoptotic process	23	1	0.36	0.30337
GO:1990874	vascular associated smooth muscle cell proliferation	23	1	0.36	0.30337
GO:0015807	L-amino acid transport	71	2	1.11	0.3037
GO:0022404	molting cycle process	71	2	1.11	0.3037
GO:0071709	membrane assembly	71	2	1.11	0.3037
GO:0002165	instar larval or pupal development	124	3	1.93	0.30477
GO:0034284	response to monosaccharide	124	3	1.93	0.30477
GO:0001894	tissue homeostasis	180	4	2.81	0.30854
GO:0007472	wing disc morphogenesis	72	2	1.12	0.30946
GO:0009190	cyclic nucleotide biosynthetic process	72	2	1.12	0.30946
GO:0008015	blood circulation	294	6	4.58	0.30973
GO:0006518	peptide metabolic process	708	13	11.03	0.31141
GO:0006837	serotonin transport	24	1	0.37	0.31425
GO:0007525	somatic muscle development	24	1	0.37	0.31425
GO:0007566	embryo implantation	24	1	0.37	0.31425
GO:0009162	deoxyribonucleoside monophosphate metabolic process	24	1	0.37	0.31425
GO:0009264	deoxyribonucleotide catabolic process	24	1	0.37	0.31425
GO:0016199	axon midline choice point recognition	24	1	0.37	0.31425
GO:0021801	cerebral cortex radial glia-guided migration	24	1	0.37	0.31425
GO:0022030	telencephalon glial cell migration	24	1	0.37	0.31425
GO:0042403	thyroid hormone metabolic process	24	1	0.37	0.31425
GO:0045777	positive regulation of blood pressure	24	1	0.37	0.31425
GO:0048741	skeletal muscle fiber development	24	1	0.37	0.31425
GO:0055078	sodium ion homeostasis	24	1	0.37	0.31425
GO:0060456	positive regulation of digestive system process	24	1	0.37	0.31425
GO:0070613	regulation of protein processing	24	1	0.37	0.31425
GO:1901334	lactone metabolic process	24	1	0.37	0.31425
GO:1902742	apoptotic process involved in development	24	1	0.37	0.31425
GO:0015844	monoamine transport	73	2	1.14	0.31521
GO:0030218	erythrocyte differentiation	73	2	1.14	0.31521
GO:0062197	cellular response to chemical stress	182	4	2.84	0.31558
GO:0072329	monocarboxylic acid catabolic process	127	3	1.98	0.31757
GO:0042593	glucose homeostasis	183	4	2.85	0.3191
GO:0060249	anatomical structure homeostasis	183	4	2.85	0.3191
GO:0006635	fatty acid beta-oxidation	74	2	1.15	0.32094
GO:0033013	tetrapyrrole metabolic process	74	2	1.15	0.32094
GO:0051100	negative regulation of binding	74	2	1.15	0.32094
GO:0001818	negative regulation of cytokine production	128	3	1.99	0.32184
GO:0052548	regulation of endopeptidase activity	128	3	1.99	0.32184
GO:0070372	regulation of ERK1 and ERK2 cascade	128	3	1.99	0.32184
GO:0010839	negative regulation of keratinocyte proliferation	25	1	0.39	0.32495
GO:0014904	myotube cell development	25	1	0.39	0.32495
GO:0016198	axon choice point recognition	25	1	0.39	0.32495
GO:0034755	iron ion transmembrane transport	25	1	0.39	0.32495
GO:0035307	positive regulation of protein dephosphorylation	25	1	0.39	0.32495
GO:0045616	regulation of keratinocyte differentiation	25	1	0.39	0.32495
GO:0046386	deoxyribose phosphate catabolic process	25	1	0.39	0.32495
GO:0061383	trabecula morphogenesis	25	1	0.39	0.32495
GO:1903317	regulation of protein maturation	25	1	0.39	0.32495
GO:2000106	regulation of leukocyte apoptotic process	25	1	0.39	0.32495
GO:0044283	small molecule biosynthetic process	536	10	8.35	0.32574
GO:0033500	carbohydrate homeostasis	185	4	2.88	0.32616
GO:0034101	erythrocyte homeostasis	75	2	1.17	0.32667
GO:0098773	skin epidermis development	75	2	1.17	0.32667
GO:0043067	regulation of programmed cell death	779	14	12.14	0.32998
GO:0005976	polysaccharide metabolic process	130	3	2.03	0.33038
GO:0061136	regulation of proteasomal protein catabolic process	131	3	2.04	0.33465
GO:0007447	imaginal disc pattern formation	26	1	0.41	0.33549
GO:0009070	serine family amino acid biosynthetic process	26	1	0.41	0.33549
GO:0032637	interleukin-8 production	26	1	0.41	0.33549
GO:0032677	regulation of interleukin-8 production	26	1	0.41	0.33549
GO:0034405	response to fluid shear stress	26	1	0.41	0.33549
GO:0042100	B cell proliferation	26	1	0.41	0.33549
GO:0045912	negative regulation of carbohydrate metabolic process	26	1	0.41	0.33549
GO:0060986	endocrine hormone secretion	26	1	0.41	0.33549
GO:1902001	fatty acid transmembrane transport	26	1	0.41	0.33549
GO:2000279	negative regulation of DNA biosynthetic process	26	1	0.41	0.33549
GO:0001676	long-chain fatty acid metabolic process	77	2	1.2	0.33808
GO:0035114	imaginal disc-derived appendage morphogenesis	77	2	1.2	0.33808
GO:0035120	post-embryonic appendage morphogenesis	77	2	1.2	0.33808
GO:0006163	purine nucleotide metabolic process	483	9	7.53	0.34007
GO:0009991	response to extracellular stimulus	365	7	5.69	0.34266
GO:0070371	ERK1 and ERK2 cascade	133	3	2.07	0.34318
GO:0035303	regulation of dephosphorylation	78	2	1.22	0.34376
GO:0044091	membrane biogenesis	78	2	1.22	0.34376
GO:0048737	imaginal disc-derived appendage development	78	2	1.22	0.34376
GO:0006829	zinc ion transport	27	1	0.42	0.34586
GO:0007435	salivary gland morphogenesis	27	1	0.42	0.34586
GO:0009119	ribonucleoside metabolic process	27	1	0.42	0.34586
GO:0009125	nucleoside monophosphate catabolic process	27	1	0.42	0.34586
GO:0010996	response to auditory stimulus	27	1	0.42	0.34586
GO:0014016	neuroblast differentiation	27	1	0.42	0.34586
GO:0016486	peptide hormone processing	27	1	0.42	0.34586
GO:0018904	ether metabolic process	27	1	0.42	0.34586
GO:0030501	positive regulation of bone mineralization	27	1	0.42	0.34586
GO:0030537	larval behavior	27	1	0.42	0.34586
GO:0035316	non-sensory hair organization	27	1	0.42	0.34586
GO:0035317	imaginal disc-derived wing hair organization	27	1	0.42	0.34586
GO:0050771	negative regulation of axonogenesis	27	1	0.42	0.34586
GO:0051926	negative regulation of calcium ion transport	27	1	0.42	0.34586
GO:0055090	acylglycerol homeostasis	27	1	0.42	0.34586
GO:0070328	triglyceride homeostasis	27	1	0.42	0.34586
GO:1901569	fatty acid derivative catabolic process	27	1	0.42	0.34586
GO:0051235	maintenance of location	249	5	3.88	0.34737
GO:0007271	synaptic transmission, cholinergic	79	2	1.23	0.34943
GO:0050679	positive regulation of epithelial cell proliferation	79	2	1.23	0.34943
GO:0001568	blood vessel development	428	8	6.67	0.35105
GO:0001649	osteoblast differentiation	135	3	2.1	0.35171
GO:0001817	regulation of cytokine production	310	6	4.83	0.3538
GO:0072523	purine-containing compound catabolic process	136	3	2.12	0.35596
GO:0007158	neuron cell-cell adhesion	28	1	0.44	0.35607
GO:0010875	positive regulation of cholesterol efflux	28	1	0.44	0.35607
GO:0021799	cerebral cortex radially oriented cell migration	28	1	0.44	0.35607
GO:0030449	regulation of complement activation	28	1	0.44	0.35607
GO:0032722	positive regulation of chemokine production	28	1	0.44	0.35607
GO:0097254	renal tubular secretion	28	1	0.44	0.35607
GO:0009888	tissue development	1350	23	21.04	0.35803
GO:0014070	response to organic cyclic compound	552	10	8.6	0.35886
GO:0048167	regulation of synaptic plasticity	137	3	2.13	0.36022
GO:0003013	circulatory system process	432	8	6.73	0.36048
GO:0030326	embryonic limb morphogenesis	81	2	1.26	0.36072
GO:0031214	biomineral tissue development	81	2	1.26	0.36072
GO:0012501	programmed cell death	1105	19	17.22	0.36165
GO:0001816	cytokine production	314	6	4.89	0.36492
GO:0019725	cellular homeostasis	555	10	8.65	0.36512
GO:0006750	glutathione biosynthetic process	29	1	0.45	0.36613
GO:0009435	NAD biosynthetic process	29	1	0.45	0.36613
GO:0019229	regulation of vasoconstriction	29	1	0.45	0.36613
GO:0042953	lipoprotein transport	29	1	0.45	0.36613
GO:0048525	negative regulation of viral process	29	1	0.45	0.36613
GO:0070831	basement membrane assembly	29	1	0.45	0.36613
GO:1903426	regulation of reactive oxygen species biosynthetic process	29	1	0.45	0.36613
GO:0050680	negative regulation of epithelial cell proliferation	82	2	1.28	0.36634
GO:0007179	transforming growth factor beta receptor signaling pathway	139	3	2.17	0.36872
GO:0007417	central nervous system development	802	14	12.5	0.36989
GO:0032196	transposition	83	2	1.29	0.37193
GO:0048771	tissue remodeling	83	2	1.29	0.37193
GO:0008406	gonad development	140	3	2.18	0.37296
GO:0052547	regulation of peptidase activity	140	3	2.18	0.37296
GO:0055086	nucleobase-containing small molecule metabolic process	620	11	9.66	0.37342
GO:0009394	2'-deoxyribonucleotide metabolic process	30	1	0.47	0.37602
GO:0035850	epithelial cell differentiation involved in kidney development	30	1	0.47	0.37602
GO:0044872	lipoprotein localization	30	1	0.47	0.37602
GO:0046456	icosanoid biosynthetic process	30	1	0.47	0.37602
GO:0061098	positive regulation of protein tyrosine kinase activity	30	1	0.47	0.37602
GO:0070169	positive regulation of biomineral tissue development	30	1	0.47	0.37602
GO:0140448	signaling receptor ligand precursor processing	30	1	0.47	0.37602
GO:0008219	cell death	1115	19	17.38	0.37666
GO:0070507	regulation of microtubule cytoskeleton organization	141	3	2.2	0.37719
GO:0006821	chloride transport	84	2	1.31	0.37751
GO:0035113	embryonic appendage morphogenesis	84	2	1.31	0.37751
GO:0052652	cyclic purine nucleotide metabolic process	84	2	1.31	0.37751
GO:0072073	kidney epithelium development	84	2	1.31	0.37751
GO:0045137	development of primary sexual characteristics	142	3	2.21	0.38142
GO:0046434	organophosphate catabolic process	201	4	3.13	0.38277
GO:0022408	negative regulation of cell-cell adhesion	85	2	1.32	0.38307
GO:0050877	nervous system process	872	15	13.59	0.38431
GO:0010970	transport along microtubule	143	3	2.23	0.38565
GO:0006111	regulation of gluconeogenesis	31	1	0.48	0.38577
GO:0008049	male courtship behavior	31	1	0.48	0.38577
GO:0019184	nonribosomal peptide biosynthetic process	31	1	0.48	0.38577
GO:0042475	odontogenesis of dentin-containing tooth	31	1	0.48	0.38577
GO:0045604	regulation of epidermal cell differentiation	31	1	0.48	0.38577
GO:0045806	negative regulation of endocytosis	31	1	0.48	0.38577
GO:0048286	lung alveolus development	31	1	0.48	0.38577
GO:0061028	establishment of endothelial barrier	31	1	0.48	0.38577
GO:0071887	leukocyte apoptotic process	31	1	0.48	0.38577
GO:0048736	appendage development	202	4	3.15	0.38631
GO:0051896	regulation of phosphatidylinositol 3-kinase/protein kinase B signal transduction	86	2	1.34	0.38861
GO:0098656	monoatomic anion transmembrane transport	86	2	1.34	0.38861
GO:0048608	reproductive structure development	203	4	3.16	0.38984
GO:0050804	modulation of chemical synaptic transmission	384	7	5.98	0.39103
GO:0099177	regulation of trans-synaptic signaling	384	7	5.98	0.39103
GO:0002262	myeloid cell homeostasis	87	2	1.36	0.39412
GO:0035220	wing disc development	87	2	1.36	0.39412
GO:0043393	regulation of protein binding	87	2	1.36	0.39412
GO:0032760	positive regulation of tumor necrosis factor production	32	1	0.5	0.39536
GO:0032941	secretion by tissue	32	1	0.5	0.39536
GO:0043407	negative regulation of MAP kinase activity	32	1	0.5	0.39536
GO:0097006	regulation of plasma lipoprotein particle levels	32	1	0.5	0.39536
GO:0097421	liver regeneration	32	1	0.5	0.39536
GO:1901659	glycosyl compound biosynthetic process	32	1	0.5	0.39536
GO:1903557	positive regulation of tumor necrosis factor superfamily cytokine production	32	1	0.5	0.39536
GO:1904019	epithelial cell apoptotic process	32	1	0.5	0.39536
GO:0072331	signal transduction by p53 class mediator	88	2	1.37	0.39961
GO:0098754	detoxification	88	2	1.37	0.39961
GO:0007399	nervous system development	1946	32	30.33	0.40029
GO:0061458	reproductive system development	206	4	3.21	0.40041
GO:0009150	purine ribonucleotide metabolic process	389	7	6.06	0.40381
GO:0010828	positive regulation of glucose transmembrane transport	33	1	0.51	0.4048
GO:0019359	nicotinamide nucleotide biosynthetic process	33	1	0.51	0.4048
GO:0019692	deoxyribose phosphate metabolic process	33	1	0.51	0.4048
GO:0030199	collagen fibril organization	33	1	0.51	0.4048
GO:0032835	glomerulus development	33	1	0.51	0.4048
GO:0061035	regulation of cartilage development	33	1	0.51	0.4048
GO:1901018	positive regulation of potassium ion transmembrane transporter activity	33	1	0.51	0.4048
GO:1901570	fatty acid derivative biosynthetic process	33	1	0.51	0.4048
GO:1902106	negative regulation of leukocyte differentiation	33	1	0.51	0.4048
GO:0030855	epithelial cell differentiation	451	8	7.03	0.40552
GO:0030099	myeloid cell differentiation	208	4	3.24	0.40744
GO:0006835	dicarboxylic acid transport	90	2	1.4	0.41052
GO:0046887	positive regulation of hormone secretion	90	2	1.4	0.41052
GO:0022407	regulation of cell-cell adhesion	209	4	3.26	0.41095
GO:0007619	courtship behavior	34	1	0.53	0.4141
GO:0010837	regulation of keratinocyte proliferation	34	1	0.53	0.4141
GO:0019363	pyridine nucleotide biosynthetic process	34	1	0.53	0.4141
GO:0035162	embryonic hemopoiesis	34	1	0.53	0.4141
GO:0035306	positive regulation of dephosphorylation	34	1	0.53	0.4141
GO:0050766	positive regulation of phagocytosis	34	1	0.53	0.4141
GO:0050871	positive regulation of B cell activation	34	1	0.53	0.4141
GO:0009914	hormone transport	210	4	3.27	0.41445
GO:0017015	regulation of transforming growth factor beta receptor signaling pathway	91	2	1.42	0.41595
GO:1903844	regulation of cellular response to transforming growth factor beta stimulus	91	2	1.42	0.41595
GO:0007605	sensory perception of sound	151	3	2.35	0.41917
GO:0003014	renal system process	92	2	1.43	0.42134
GO:0009187	cyclic nucleotide metabolic process	92	2	1.43	0.42134
GO:0060429	epithelium development	832	14	12.97	0.42293
GO:0006691	leukotriene metabolic process	35	1	0.55	0.42325
GO:0009262	deoxyribonucleotide metabolic process	35	1	0.55	0.42325
GO:0014823	response to activity	35	1	0.55	0.42325
GO:0030500	regulation of bone mineralization	35	1	0.55	0.42325
GO:0045638	negative regulation of myeloid cell differentiation	35	1	0.55	0.42325
GO:0045682	regulation of epidermis development	35	1	0.55	0.42325
GO:0045778	positive regulation of ossification	35	1	0.55	0.42325
GO:0046164	alcohol catabolic process	35	1	0.55	0.42325
GO:0046677	response to antibiotic	35	1	0.55	0.42325
GO:0008203	cholesterol metabolic process	152	3	2.37	0.42332
GO:0030003	intracellular monoatomic cation homeostasis	335	6	5.22	0.42336
GO:0031175	neuron projection development	895	15	13.95	0.42365
GO:0007600	sensory perception	397	7	6.19	0.42424
GO:0002683	negative regulation of immune system process	213	4	3.32	0.42494
GO:0045471	response to ethanol	93	2	1.45	0.42671
GO:0071560	cellular response to transforming growth factor beta stimulus	153	3	2.38	0.42746
GO:0001944	vasculature development	461	8	7.18	0.42927
GO:0055080	monoatomic cation homeostasis	399	7	6.22	0.42933
GO:0001960	negative regulation of cytokine-mediated signaling pathway	36	1	0.56	0.43226
GO:0061005	cell differentiation involved in kidney development	36	1	0.56	0.43226
GO:0070849	response to epidermal growth factor	36	1	0.56	0.43226
GO:0071548	response to dexamethasone	36	1	0.56	0.43226
GO:1990089	response to nerve growth factor	36	1	0.56	0.43226
GO:0001822	kidney development	216	4	3.37	0.43539
GO:0015833	peptide transport	216	4	3.37	0.43539
GO:0008283	cell population proliferation	1028	17	16.02	0.43598
GO:0035108	limb morphogenesis	95	2	1.48	0.43737
GO:0007162	negative regulation of cell adhesion	156	3	2.43	0.43982
GO:0071559	response to transforming growth factor beta	156	3	2.43	0.43982
GO:0010737	protein kinase A signaling	37	1	0.58	0.44112
GO:0046686	response to cadmium ion	37	1	0.58	0.44112
GO:0048008	platelet-derived growth factor receptor signaling pathway	37	1	0.58	0.44112
GO:0051851	modulation by host of symbiont process	37	1	0.58	0.44112
GO:0090102	cochlea development	37	1	0.58	0.44112
GO:0090317	negative regulation of intracellular protein transport	37	1	0.58	0.44112
GO:0008589	regulation of smoothened signaling pathway	96	2	1.5	0.44266
GO:0043491	phosphatidylinositol 3-kinase/protein kinase B signal transduction	96	2	1.5	0.44266
GO:0006873	intracellular monoatomic ion homeostasis	342	6	5.33	0.44273
GO:1903050	regulation of proteolysis involved in protein catabolic process	157	3	2.45	0.44391
GO:1903829	positive regulation of protein localization	344	6	5.36	0.44825
GO:0002028	regulation of sodium ion transport	38	1	0.59	0.44985
GO:0007031	peroxisome organization	38	1	0.59	0.44985
GO:0010874	regulation of cholesterol efflux	38	1	0.59	0.44985
GO:0018198	peptidyl-cysteine modification	38	1	0.59	0.44985
GO:0021795	cerebral cortex cell migration	38	1	0.59	0.44985
GO:0042048	olfactory behavior	38	1	0.59	0.44985
GO:0042307	positive regulation of protein import into nucleus	38	1	0.59	0.44985
GO:0060761	negative regulation of response to cytokine stimulus	38	1	0.59	0.44985
GO:0071384	cellular response to corticosteroid stimulus	38	1	0.59	0.44985
GO:1903707	negative regulation of hemopoiesis	38	1	0.59	0.44985
GO:0065008	regulation of biological quality	2051	33	31.96	0.45003
GO:0006066	alcohol metabolic process	346	6	5.39	0.45375
GO:0050801	monoatomic ion homeostasis	409	7	6.37	0.45473
GO:0001101	response to acid chemical	99	2	1.54	0.45837
GO:0002573	myeloid leukocyte differentiation	99	2	1.54	0.45837
GO:0019395	fatty acid oxidation	99	2	1.54	0.45837
GO:0032411	positive regulation of transporter activity	99	2	1.54	0.45837
GO:0090101	negative regulation of transmembrane receptor protein serine/threonine kinase signaling pathway	99	2	1.54	0.45837
GO:0043525	positive regulation of neuron apoptotic process	39	1	0.61	0.45845
GO:1903409	reactive oxygen species biosynthetic process	39	1	0.61	0.45845
GO:0001775	cell activation	411	7	6.4	0.45979
GO:0016125	sterol metabolic process	161	3	2.51	0.46018
GO:0016055	Wnt signaling pathway	286	5	4.46	0.46118
GO:0043085	positive regulation of catalytic activity	601	10	9.37	0.46196
GO:0141091	transforming growth factor beta receptor superfamily signaling pathway	224	4	3.49	0.46296
GO:0015914	phospholipid transport	100	2	1.56	0.46354
GO:0005975	carbohydrate metabolic process	602	10	9.38	0.46405
GO:0045765	regulation of angiogenesis	162	3	2.52	0.46422
GO:0001885	endothelial cell development	40	1	0.62	0.46691
GO:0006891	intra-Golgi vesicle-mediated transport	40	1	0.62	0.46691
GO:0019369	arachidonic acid metabolic process	40	1	0.62	0.46691
GO:0022416	chaeta development	40	1	0.62	0.46691
GO:0032373	positive regulation of sterol transport	40	1	0.62	0.46691
GO:0032376	positive regulation of cholesterol transport	40	1	0.62	0.46691
GO:0032946	positive regulation of mononuclear cell proliferation	40	1	0.62	0.46691
GO:0042310	vasoconstriction	40	1	0.62	0.46691
GO:0046513	ceramide biosynthetic process	40	1	0.62	0.46691
GO:0050671	positive regulation of lymphocyte proliferation	40	1	0.62	0.46691
GO:0060976	coronary vasculature development	40	1	0.62	0.46691
GO:0061462	protein localization to lysosome	40	1	0.62	0.46691
GO:0009259	ribonucleotide metabolic process	414	7	6.45	0.46736
GO:0030336	negative regulation of cell migration	163	3	2.54	0.46824
GO:0090092	regulation of transmembrane receptor protein serine/threonine kinase signaling pathway	163	3	2.54	0.46824
GO:0009967	positive regulation of signal transduction	860	14	13.4	0.47262
GO:0051046	regulation of secretion	417	7	6.5	0.4749
GO:0003170	heart valve development	41	1	0.64	0.47524
GO:0032367	intracellular cholesterol transport	41	1	0.64	0.47524
GO:0045669	positive regulation of osteoblast differentiation	41	1	0.64	0.47524
GO:0070167	regulation of biomineral tissue development	41	1	0.64	0.47524
GO:0072525	pyridine-containing compound biosynthetic process	41	1	0.64	0.47524
GO:1901889	negative regulation of cell junction assembly	41	1	0.64	0.47524
GO:2000378	negative regulation of reactive oxygen species metabolic process	41	1	0.64	0.47524
GO:1902652	secondary alcohol metabolic process	165	3	2.57	0.47625
GO:0032989	cellular anatomical entity morphogenesis	736	12	11.47	0.47837
GO:0007626	locomotory behavior	229	4	3.57	0.47996
GO:0001666	response to hypoxia	166	3	2.59	0.48023
GO:0044057	regulation of system process	356	6	5.55	0.48107
GO:0006479	protein methylation	42	1	0.65	0.48344
GO:0007431	salivary gland development	42	1	0.65	0.48344
GO:0008213	protein alkylation	42	1	0.65	0.48344
GO:0010611	regulation of cardiac muscle hypertrophy	42	1	0.65	0.48344
GO:0032366	intracellular sterol transport	42	1	0.65	0.48344
GO:0043616	keratinocyte proliferation	42	1	0.65	0.48344
GO:0044273	sulfur compound catabolic process	42	1	0.65	0.48344
GO:0046470	phosphatidylcholine metabolic process	42	1	0.65	0.48344
GO:0050994	regulation of lipid catabolic process	42	1	0.65	0.48344
GO:0070509	calcium ion import	42	1	0.65	0.48344
GO:0070665	positive regulation of leukocyte proliferation	42	1	0.65	0.48344
GO:0070988	demethylation	42	1	0.65	0.48344
GO:0007560	imaginal disc morphogenesis	104	2	1.62	0.48396
GO:0051249	regulation of lymphocyte activation	167	3	2.6	0.4842
GO:1901342	regulation of vasculature development	167	3	2.6	0.4842
GO:2000146	negative regulation of cell motility	167	3	2.6	0.4842
GO:0051240	positive regulation of multicellular organismal process	868	14	13.53	0.48674
GO:0019693	ribose phosphate metabolic process	422	7	6.58	0.4874
GO:1901699	cellular response to nitrogen compound	422	7	6.58	0.4874
GO:0007188	adenylate cyclase-modulating G protein-coupled receptor signaling pathway	168	3	2.62	0.48815
GO:0007178	transmembrane receptor protein serine/threonine kinase signaling pathway	232	4	3.62	0.49006
GO:0042063	gliogenesis	232	4	3.62	0.49006
GO:0009117	nucleotide metabolic process	551	9	8.59	0.49085
GO:0198738	cell-cell signaling by wnt	296	5	4.61	0.49116
GO:0001657	ureteric bud development	43	1	0.67	0.49151
GO:0007635	chemosensory behavior	43	1	0.67	0.49151
GO:0010717	regulation of epithelial to mesenchymal transition	43	1	0.67	0.49151
GO:0014743	regulation of muscle hypertrophy	43	1	0.67	0.49151
GO:0042733	embryonic digit morphogenesis	43	1	0.67	0.49151
GO:0051965	positive regulation of synapse assembly	43	1	0.67	0.49151
GO:0070542	response to fatty acid	43	1	0.67	0.49151
GO:0072089	stem cell proliferation	43	1	0.67	0.49151
GO:0007160	cell-matrix adhesion	169	3	2.63	0.49209
GO:0048598	embryonic morphogenesis	488	8	7.6	0.49276
GO:0048707	instar larval or pupal morphogenesis	106	2	1.65	0.49399
GO:0071322	cellular response to carbohydrate stimulus	106	2	1.65	0.49399
GO:0120254	olefinic compound metabolic process	106	2	1.65	0.49399
GO:0072593	reactive oxygen species metabolic process	170	3	2.65	0.49601
GO:0010043	response to zinc ion	44	1	0.69	0.49946
GO:0032602	chemokine production	44	1	0.69	0.49946
GO:0032642	regulation of chemokine production	44	1	0.69	0.49946
GO:0050435	amyloid-beta metabolic process	44	1	0.69	0.49946
GO:0060179	male mating behavior	44	1	0.69	0.49946
GO:0051248	negative regulation of protein metabolic process	491	8	7.65	0.49971
GO:0050678	regulation of epithelial cell proliferation	171	3	2.66	0.49992
GO:0099504	synaptic vesicle cycle	171	3	2.66	0.49992
GO:0072001	renal system development	236	4	3.68	0.5034
GO:0006753	nucleoside phosphate metabolic process	558	9	8.7	0.50611
GO:1903825	organic acid transmembrane transport	237	4	3.69	0.50671
GO:1905039	carboxylic acid transmembrane transport	237	4	3.69	0.50671
GO:0002761	regulation of myeloid leukocyte differentiation	45	1	0.7	0.50728
GO:0007588	excretion	45	1	0.7	0.50728
GO:0021885	forebrain cell migration	45	1	0.7	0.50728
GO:0022029	telencephalon cell migration	45	1	0.7	0.50728
GO:0034775	glutathione transmembrane transport	45	1	0.7	0.50728
GO:0035443	tripeptide transmembrane transport	45	1	0.7	0.50728
GO:0042220	response to cocaine	45	1	0.7	0.50728
GO:0050974	detection of mechanical stimulus involved in sensory perception	45	1	0.7	0.50728
GO:1901381	positive regulation of potassium ion transmembrane transport	45	1	0.7	0.50728
GO:0006109	regulation of carbohydrate metabolic process	109	2	1.7	0.5088
GO:0036293	response to decreased oxygen levels	174	3	2.71	0.51155
GO:0043268	positive regulation of potassium ion transport	46	1	0.72	0.51498
GO:0043502	regulation of muscle adaptation	46	1	0.72	0.51498
GO:0048662	negative regulation of smooth muscle cell proliferation	46	1	0.72	0.51498
GO:0051702	biological process involved in interaction with symbiont	46	1	0.72	0.51498
GO:0070555	response to interleukin-1	46	1	0.72	0.51498
GO:0098810	neurotransmitter reuptake	46	1	0.72	0.51498
GO:0007416	synapse assembly	175	3	2.73	0.5154
GO:0032259	methylation	240	4	3.74	0.51659
GO:0010232	vascular transport	111	2	1.73	0.51852
GO:0150104	transport across blood-brain barrier	111	2	1.73	0.51852
GO:0051050	positive regulation of transport	630	10	9.82	0.52207
GO:0050864	regulation of B cell activation	47	1	0.73	0.52257
GO:0061097	regulation of protein tyrosine kinase activity	47	1	0.73	0.52257
GO:0007552	metamorphosis	112	2	1.75	0.52333
GO:0006032	chitin catabolic process	48	1	0.75	0.53003
GO:0061515	myeloid cell development	48	1	0.75	0.53003
GO:0072163	mesonephric epithelium development	48	1	0.75	0.53003
GO:0072164	mesonephric tubule development	48	1	0.75	0.53003
GO:0032984	protein-containing complex disassembly	179	3	2.79	0.53062
GO:0002164	larval development	114	2	1.78	0.53285
GO:0009886	post-embryonic animal morphogenesis	114	2	1.78	0.53285
GO:0022409	positive regulation of cell-cell adhesion	114	2	1.78	0.53285
GO:0034440	lipid oxidation	114	2	1.78	0.53285
GO:0050790	regulation of catalytic activity	1026	16	15.99	0.53635
GO:0035295	tube development	767	12	11.95	0.53667
GO:0001823	mesonephros development	49	1	0.76	0.53738
GO:0006094	gluconeogenesis	49	1	0.76	0.53738
GO:0006623	protein targeting to vacuole	49	1	0.76	0.53738
GO:0006739	NADP metabolic process	49	1	0.76	0.53738
GO:0019080	viral gene expression	49	1	0.76	0.53738
GO:0032092	positive regulation of protein binding	49	1	0.76	0.53738
GO:0046824	positive regulation of nucleocytoplasmic transport	49	1	0.76	0.53738
GO:0099003	vesicle-mediated transport in synapse	181	3	2.82	0.53813
GO:0030705	cytoskeleton-dependent intracellular transport	182	3	2.84	0.54186
GO:0042110	T cell activation	182	3	2.84	0.54186
GO:0016358	dendrite development	248	4	3.86	0.54247
GO:0007585	respiratory gaseous exchange by respiratory system	50	1	0.78	0.54461
GO:0042446	hormone biosynthetic process	50	1	0.78	0.54461
GO:0045494	photoreceptor cell maintenance	50	1	0.78	0.54461
GO:0045596	negative regulation of cell differentiation	316	5	4.92	0.54916
GO:0050863	regulation of T cell activation	118	2	1.84	0.5515
GO:0001656	metanephros development	51	1	0.79	0.55173
GO:0035272	exocrine system development	51	1	0.79	0.55173
GO:0035461	vitamin transmembrane transport	51	1	0.79	0.55173
GO:0046631	alpha-beta T cell activation	51	1	0.79	0.55173
GO:0048488	synaptic vesicle endocytosis	51	1	0.79	0.55173
GO:0140238	presynaptic endocytosis	51	1	0.79	0.55173
GO:1901072	glucosamine-containing compound catabolic process	51	1	0.79	0.55173
GO:1990823	response to leukemia inhibitory factor	51	1	0.79	0.55173
GO:1990830	cellular response to leukemia inhibitory factor	51	1	0.79	0.55173
GO:1903532	positive regulation of secretion by cell	185	3	2.88	0.55295
GO:0043434	response to peptide hormone	252	4	3.93	0.55514
GO:0050954	sensory perception of mechanical stimulus	186	3	2.9	0.55661
GO:0007267	cell-cell signaling	1169	18	18.22	0.55698
GO:0042592	homeostatic process	1169	18	18.22	0.55698
GO:0043086	negative regulation of catalytic activity	319	5	4.97	0.55759
GO:0006890	retrograde vesicle-mediated transport, Golgi to endoplasmic reticulum	52	1	0.81	0.55874
GO:0032387	negative regulation of intracellular transport	52	1	0.81	0.55874
GO:0035672	oligopeptide transmembrane transport	52	1	0.81	0.55874
GO:0050851	antigen receptor-mediated signaling pathway	52	1	0.81	0.55874
GO:0007548	sex differentiation	187	3	2.91	0.56025
GO:0006694	steroid biosynthetic process	120	2	1.87	0.56063
GO:0051216	cartilage development	120	2	1.87	0.56063
GO:1901615	organic hydroxy compound metabolic process	518	8	8.07	0.56083
GO:0040013	negative regulation of locomotion	188	3	2.93	0.56388
GO:0070482	response to oxygen levels	188	3	2.93	0.56388
GO:0007444	imaginal disc development	121	2	1.89	0.56515
GO:0048565	digestive tract development	121	2	1.89	0.56515
GO:0060173	limb development	121	2	1.89	0.56515
GO:0009126	purine nucleoside monophosphate metabolic process	53	1	0.83	0.56564
GO:0009167	purine ribonucleoside monophosphate metabolic process	53	1	0.83	0.56564
GO:0031016	pancreas development	53	1	0.83	0.56564
GO:0085029	extracellular matrix assembly	53	1	0.83	0.56564
GO:0031589	cell-substrate adhesion	257	4	4	0.57071
GO:0048870	cell motility	1113	17	17.34	0.57093
GO:0001934	positive regulation of protein phosphorylation	324	5	5.05	0.57147
GO:0035239	tube morphogenesis	589	9	9.18	0.57187
GO:0001709	cell fate determination	54	1	0.84	0.57243
GO:0030216	keratinocyte differentiation	54	1	0.84	0.57243
GO:0043500	muscle adaptation	54	1	0.84	0.57243
GO:0006576	biogenic amine metabolic process	123	2	1.92	0.57408
GO:0009895	negative regulation of catabolic process	191	3	2.98	0.57464
GO:0000902	cell morphogenesis	856	13	13.34	0.579
GO:0001895	retina homeostasis	55	1	0.86	0.57912
GO:0015872	dopamine transport	55	1	0.86	0.57912
GO:0030316	osteoclast differentiation	55	1	0.86	0.57912
GO:0071260	cellular response to mechanical stimulus	55	1	0.86	0.57912
GO:0099173	postsynapse organization	125	2	1.95	0.58287
GO:0046879	hormone secretion	194	3	3.02	0.58524
GO:0008630	intrinsic apoptotic signaling pathway in response to DNA damage	56	1	0.87	0.5857
GO:0019233	sensory perception of pain	56	1	0.87	0.5857
GO:0019674	NAD metabolic process	56	1	0.87	0.5857
GO:0048844	artery morphogenesis	56	1	0.87	0.5857
GO:1900182	positive regulation of protein localization to nucleus	56	1	0.87	0.5857
GO:2001259	positive regulation of cation channel activity	56	1	0.87	0.5857
GO:0019221	cytokine-mediated signaling pathway	126	2	1.96	0.58722
GO:0048878	chemical homeostasis	729	11	11.36	0.58747
GO:0042127	regulation of cell population proliferation	796	12	12.4	0.58921
GO:0042770	signal transduction in response to DNA damage	127	2	1.98	0.59154
GO:0000768	syncytium formation by plasma membrane fusion	57	1	0.89	0.59218
GO:0043255	regulation of carbohydrate biosynthetic process	57	1	0.89	0.59218
GO:0050805	negative regulation of synaptic transmission	57	1	0.89	0.59218
GO:0071774	response to fibroblast growth factor	57	1	0.89	0.59218
GO:0072666	establishment of protein localization to vacuole	57	1	0.89	0.59218
GO:0140253	cell-cell fusion	57	1	0.89	0.59218
GO:0090287	regulation of cellular response to growth factor stimulus	197	3	3.07	0.59567
GO:0015698	inorganic anion transport	128	2	1.99	0.59582
GO:0048585	negative regulation of response to stimulus	933	14	14.54	0.59768
GO:0048646	anatomical structure formation involved in morphogenesis	867	13	13.51	0.59776
GO:0072359	circulatory system development	801	12	12.48	0.59802
GO:0006949	syncytium formation	58	1	0.9	0.59856
GO:0032635	interleukin-6 production	58	1	0.9	0.59856
GO:0032675	regulation of interleukin-6 production	58	1	0.9	0.59856
GO:0002694	regulation of leukocyte activation	198	3	3.09	0.5991
GO:0048545	response to steroid hormone	198	3	3.09	0.5991
GO:0046165	alcohol biosynthetic process	129	2	2.01	0.60006
GO:0042692	muscle cell differentiation	268	4	4.18	0.60389
GO:0010976	positive regulation of neuron projection development	130	2	2.03	0.60428
GO:0050806	positive regulation of synaptic transmission	130	2	2.03	0.60428
GO:0009268	response to pH	59	1	0.92	0.60484
GO:0036465	synaptic vesicle recycling	59	1	0.92	0.60484
GO:0046348	amino sugar catabolic process	59	1	0.92	0.60484
GO:0051124	synaptic assembly at neuromuscular junction	59	1	0.92	0.60484
GO:0090090	negative regulation of canonical Wnt signaling pathway	59	1	0.92	0.60484
GO:0043010	camera-type eye development	200	3	3.12	0.60592
GO:0044092	negative regulation of molecular function	540	8	8.42	0.60819
GO:0010721	negative regulation of cell development	131	2	2.04	0.60846
GO:0035270	endocrine system development	60	1	0.94	0.61102
GO:0043588	skin development	132	2	2.06	0.6126
GO:0051094	positive regulation of developmental process	744	11	11.59	0.61475
GO:0001889	liver development	133	2	2.07	0.61672
GO:0055123	digestive system development	133	2	2.07	0.61672
GO:1901654	response to ketone	133	2	2.07	0.61672
GO:0010562	positive regulation of phosphorus metabolic process	409	6	6.37	0.61676
GO:0045937	positive regulation of phosphate metabolic process	409	6	6.37	0.61676
GO:0051604	protein maturation	409	6	6.37	0.61676
GO:0003407	neural retina development	61	1	0.95	0.61711
GO:0051937	catecholamine transport	61	1	0.95	0.61711
GO:0055082	intracellular chemical homeostasis	477	7	7.43	0.61742
GO:0023056	positive regulation of signaling	1013	15	15.79	0.61963
GO:0048705	skeletal system morphogenesis	134	2	2.09	0.6208
GO:0099111	microtubule-based transport	205	3	3.19	0.62264
GO:0001504	neurotransmitter uptake	62	1	0.97	0.6231
GO:0015748	organophosphate ester transport	135	2	2.1	0.62484
GO:0071248	cellular response to metal ion	135	2	2.1	0.62484
GO:0061008	hepaticobiliary system development	136	2	2.12	0.62886
GO:0007422	peripheral nervous system development	63	1	0.98	0.629
GO:1901016	regulation of potassium ion transmembrane transporter activity	63	1	0.98	0.629
GO:0010959	regulation of metal ion transport	207	3	3.23	0.62919
GO:0042886	amide transport	277	4	4.32	0.62986
GO:0003300	cardiac muscle hypertrophy	64	1	1	0.6348
GO:0006030	chitin metabolic process	64	1	1	0.6348
GO:0007157	heterophilic cell-cell adhesion via plasma membrane cell adhesion molecules	64	1	1	0.6348
GO:0046649	lymphocyte activation	279	4	4.35	0.63548
GO:0070848	response to growth factor	417	6	6.5	0.63548
GO:0010647	positive regulation of cell communication	1024	15	15.96	0.63644
GO:0010243	response to organonitrogen compound	622	9	9.69	0.63742
GO:0003018	vascular process in circulatory system	210	3	3.27	0.63886
GO:0009719	response to endogenous stimulus	1026	15	15.99	0.63946
GO:0006026	aminoglycan catabolic process	65	1	1.01	0.64052
GO:0014897	striated muscle hypertrophy	65	1	1.01	0.64052
GO:0042306	regulation of protein import into nucleus	65	1	1.01	0.64052
GO:0042398	cellular modified amino acid biosynthetic process	65	1	1.01	0.64052
GO:0072009	nephron epithelium development	65	1	1.01	0.64052
GO:1901890	positive regulation of cell junction assembly	65	1	1.01	0.64052
GO:0006006	glucose metabolic process	139	2	2.17	0.6407
GO:0009612	response to mechanical stimulus	211	3	3.29	0.64205
GO:0007601	visual perception	140	2	2.18	0.64458
GO:0007606	sensory perception of chemical stimulus	66	1	1.03	0.64615
GO:0098659	inorganic cation import across plasma membrane	66	1	1.03	0.64615
GO:0099587	inorganic ion import across plasma membrane	66	1	1.03	0.64615
GO:0033157	regulation of intracellular protein transport	141	2	2.2	0.64843
GO:0060828	regulation of canonical Wnt signaling pathway	141	2	2.2	0.64843
GO:0048666	neuron development	1033	15	16.1	0.64993
GO:0006313	DNA transposition	67	1	1.04	0.65168
GO:0014896	muscle hypertrophy	67	1	1.04	0.65168
GO:0046777	protein autophosphorylation	142	2	2.21	0.65224
GO:1901564	organonitrogen compound metabolic process	5094	77	79.38	0.65351
GO:0008285	negative regulation of cell population proliferation	357	5	5.56	0.65701
GO:0043113	receptor clustering	68	1	1.06	0.65714
GO:0071901	negative regulation of protein serine/threonine kinase activity	68	1	1.06	0.65714
GO:0031099	regeneration	144	2	2.24	0.65977
GO:0032886	regulation of microtubule-based process	217	3	3.38	0.66075
GO:0007268	chemical synaptic transmission	635	9	9.9	0.66171
GO:0098916	anterograde trans-synaptic signaling	635	9	9.9	0.66171
GO:0002793	positive regulation of peptide secretion	69	1	1.08	0.6625
GO:0007589	body fluid secretion	69	1	1.08	0.6625
GO:0090263	positive regulation of canonical Wnt signaling pathway	69	1	1.08	0.6625
GO:0090277	positive regulation of peptide hormone secretion	69	1	1.08	0.6625
GO:0009913	epidermal cell differentiation	145	2	2.26	0.66349
GO:0032502	developmental process	4591	69	71.54	0.66559
GO:0048513	animal organ development	2176	32	33.91	0.66769
GO:0034763	negative regulation of transmembrane transport	70	1	1.09	0.66779
GO:0042632	cholesterol homeostasis	70	1	1.09	0.66779
GO:0045667	regulation of osteoblast differentiation	70	1	1.09	0.66779
GO:0048856	anatomical structure development	4206	63	65.54	0.66933
GO:0099537	trans-synaptic signaling	641	9	9.99	0.6726
GO:0019319	hexose biosynthetic process	71	1	1.11	0.67299
GO:0030510	regulation of BMP signaling pathway	71	1	1.11	0.67299
GO:0055092	sterol homeostasis	71	1	1.11	0.67299
GO:0072665	protein localization to vacuole	71	1	1.11	0.67299
GO:0042327	positive regulation of phosphorylation	365	5	5.69	0.67603
GO:0045595	regulation of cell differentiation	848	12	13.21	0.6763
GO:0043270	positive regulation of monoatomic ion transport	149	2	2.32	0.67803
GO:0002062	chondrocyte differentiation	72	1	1.12	0.67811
GO:0006970	response to osmotic stress	72	1	1.12	0.67811
GO:0019751	polyol metabolic process	72	1	1.12	0.67811
GO:0051224	negative regulation of protein transport	72	1	1.12	0.67811
GO:0006164	purine nucleotide biosynthetic process	223	3	3.48	0.67874
GO:0009308	amine metabolic process	150	2	2.34	0.68158
GO:0006805	xenobiotic metabolic process	73	1	1.14	0.68315
GO:0007622	rhythmic behavior	73	1	1.14	0.68315
GO:0008584	male gonad development	73	1	1.14	0.68315
GO:0009161	ribonucleoside monophosphate metabolic process	73	1	1.14	0.68315
GO:0043271	negative regulation of monoatomic ion transport	73	1	1.14	0.68315
GO:0048512	circadian behavior	73	1	1.14	0.68315
GO:0089718	amino acid import across plasma membrane	73	1	1.14	0.68315
GO:0001736	establishment of planar polarity	74	1	1.15	0.68811
GO:0007164	establishment of tissue polarity	74	1	1.15	0.68811
GO:0007173	epidermal growth factor receptor signaling pathway	74	1	1.15	0.68811
GO:0046546	development of primary male sexual characteristics	74	1	1.15	0.68811
GO:0050792	regulation of viral process	74	1	1.15	0.68811
GO:0060840	artery development	74	1	1.15	0.68811
GO:1905477	positive regulation of protein localization to membrane	74	1	1.15	0.68811
GO:0031401	positive regulation of protein modification process	441	6	6.87	0.68832
GO:0045597	positive regulation of cell differentiation	441	6	6.87	0.68832
GO:0050953	sensory perception of light stimulus	152	2	2.37	0.68859
GO:0048872	homeostasis of number of cells	153	2	2.38	0.69205
GO:0007617	mating behavior	75	1	1.17	0.69299
GO:0008045	motor neuron axon guidance	75	1	1.17	0.69299
GO:0008344	adult locomotory behavior	75	1	1.17	0.69299
GO:0062013	positive regulation of small molecule metabolic process	75	1	1.17	0.69299
GO:1901655	cellular response to ketone	75	1	1.17	0.69299
GO:0030072	peptide hormone secretion	154	2	2.4	0.69548
GO:0001890	placenta development	76	1	1.18	0.6978
GO:0032456	endocytic recycling	76	1	1.18	0.6978
GO:0050906	detection of stimulus involved in sensory perception	76	1	1.18	0.6978
GO:1901361	organic cyclic compound catabolic process	516	7	8.04	0.69786
GO:0046883	regulation of hormone secretion	155	2	2.42	0.69887
GO:1902533	positive regulation of intracellular signal transduction	518	7	8.07	0.70168
GO:0030148	sphingolipid biosynthetic process	77	1	1.2	0.70254
GO:0030178	negative regulation of Wnt signaling pathway	77	1	1.2	0.70254
GO:0046364	monosaccharide biosynthetic process	77	1	1.2	0.70254
GO:0050866	negative regulation of cell activation	77	1	1.2	0.70254
GO:0051262	protein tetramerization	77	1	1.2	0.70254
GO:1901071	glucosamine-containing compound metabolic process	77	1	1.2	0.70254
GO:2000278	regulation of DNA biosynthetic process	77	1	1.2	0.70254
GO:0065009	regulation of molecular function	1409	20	21.96	0.7034
GO:0099536	synaptic signaling	659	9	10.27	0.70401
GO:0034446	substrate adhesion-dependent cell spreading	78	1	1.22	0.7072
GO:0043200	response to amino acid	78	1	1.22	0.7072
GO:0046903	secretion	661	9	10.3	0.70738
GO:0071241	cellular response to inorganic substance	158	2	2.46	0.70887
GO:0048732	gland development	308	4	4.8	0.71069
GO:0090316	positive regulation of intracellular protein transport	79	1	1.23	0.71178
GO:0007224	smoothened signaling pathway	159	2	2.48	0.71214
GO:0061448	connective tissue development	159	2	2.48	0.71214
GO:0005996	monosaccharide metabolic process	236	3	3.68	0.71528
GO:0002790	peptide secretion	160	2	2.49	0.71539
GO:0009123	nucleoside monophosphate metabolic process	80	1	1.25	0.7163
GO:0045637	regulation of myeloid cell differentiation	80	1	1.25	0.7163
GO:1901652	response to peptide	311	4	4.85	0.71778
GO:0071692	protein localization to extracellular region	237	3	3.69	0.71796
GO:0071805	potassium ion transmembrane transport	161	2	2.51	0.7186
GO:0072522	purine-containing compound biosynthetic process	238	3	3.71	0.72061
GO:0038127	ERBB signaling pathway	81	1	1.26	0.72074
GO:0042147	retrograde transport, endosome to Golgi	81	1	1.26	0.72074
GO:0048678	response to axon injury	81	1	1.26	0.72074
GO:0010001	glial cell differentiation	162	2	2.52	0.72178
GO:0010977	negative regulation of neuron projection development	82	1	1.28	0.72512
GO:0014902	myotube differentiation	82	1	1.28	0.72512
GO:0035315	hair cell differentiation	82	1	1.28	0.72512
GO:0050768	negative regulation of neurogenesis	82	1	1.28	0.72512
GO:0072006	nephron development	82	1	1.28	0.72512
GO:0097306	cellular response to alcohol	82	1	1.28	0.72512
GO:1901379	regulation of potassium ion transmembrane transport	82	1	1.28	0.72512
GO:1904950	negative regulation of establishment of protein localization	82	1	1.28	0.72512
GO:0022008	neurogenesis	1430	20	22.28	0.72798
GO:0046496	nicotinamide nucleotide metabolic process	164	2	2.56	0.72804
GO:0007424	open tracheal system development	83	1	1.29	0.72942
GO:0048660	regulation of smooth muscle cell proliferation	83	1	1.29	0.72942
GO:0097746	blood vessel diameter maintenance	83	1	1.29	0.72942
GO:0042176	regulation of protein catabolic process	242	3	3.77	0.73104
GO:0019362	pyridine nucleotide metabolic process	165	2	2.57	0.73113
GO:0034764	positive regulation of transmembrane transport	165	2	2.57	0.73113
GO:0021549	cerebellum development	84	1	1.31	0.73366
GO:1901888	regulation of cell junction assembly	166	2	2.59	0.73419
GO:0044093	positive regulation of molecular function	818	11	12.75	0.73494
GO:0009790	embryo development	958	13	14.93	0.73652
GO:0044270	cellular nitrogen compound catabolic process	466	6	7.26	0.73778
GO:0006090	pyruvate metabolic process	85	1	1.32	0.73784
GO:0019098	reproductive behavior	85	1	1.32	0.73784
GO:0022411	cellular component disassembly	321	4	5	0.74052
GO:0048871	multicellular organismal-level homeostasis	468	6	7.29	0.74148
GO:0045834	positive regulation of lipid metabolic process	86	1	1.34	0.74195
GO:0048659	smooth muscle cell proliferation	86	1	1.34	0.74195
GO:1903531	negative regulation of secretion by cell	86	1	1.34	0.74195
GO:1901135	carbohydrate derivative metabolic process	1101	15	17.16	0.74287
GO:0015074	DNA integration	87	1	1.36	0.74599
GO:0030177	positive regulation of Wnt signaling pathway	87	1	1.36	0.74599
GO:0048749	compound eye development	87	1	1.36	0.74599
GO:0035296	regulation of tube diameter	88	1	1.37	0.74997
GO:0043405	regulation of MAP kinase activity	88	1	1.37	0.74997
GO:0030258	lipid modification	172	2	2.68	0.75194
GO:0032409	regulation of transporter activity	172	2	2.68	0.75194
GO:0007519	skeletal muscle tissue development	89	1	1.39	0.75389
GO:0022037	metencephalon development	89	1	1.39	0.75389
GO:0051099	positive regulation of binding	89	1	1.39	0.75389
GO:0051716	cellular response to stimulus	4911	72	76.53	0.75878
GO:0098739	import across plasma membrane	175	2	2.73	0.76042
GO:0006040	amino sugar metabolic process	91	1	1.42	0.76155
GO:0071902	positive regulation of protein serine/threonine kinase activity	91	1	1.42	0.76155
GO:2001257	regulation of cation channel activity	91	1	1.42	0.76155
GO:0045321	leukocyte activation	331	4	5.16	0.76185
GO:0002009	morphogenesis of an epithelium	406	5	6.33	0.76229
GO:0007507	heart development	480	6	7.48	0.76294
GO:0006470	protein dephosphorylation	176	2	2.74	0.7632
GO:0072524	pyridine-containing compound metabolic process	176	2	2.74	0.7632
GO:0009966	regulation of signal transduction	1803	25	28.1	0.76341
GO:0032414	positive regulation of ion transmembrane transporter activity	92	1	1.43	0.76529
GO:0042472	inner ear morphogenesis	92	1	1.43	0.76529
GO:0045185	maintenance of protein location	92	1	1.43	0.76529
GO:0045860	positive regulation of protein kinase activity	177	2	2.76	0.76594
GO:0006915	apoptotic process	1051	14	16.38	0.76643
GO:0071705	nitrogen compound transport	1807	25	28.16	0.76722
GO:0051588	regulation of neurotransmitter transport	93	1	1.45	0.76897
GO:0006886	intracellular protein transport	558	7	8.7	0.7713
GO:0051098	regulation of binding	179	2	2.79	0.77135
GO:0072330	monocarboxylic acid biosynthetic process	179	2	2.79	0.77135
GO:0043266	regulation of potassium ion transport	94	1	1.46	0.77259
GO:0023051	regulation of signaling	2152	30	33.54	0.77325
GO:0010628	positive regulation of gene expression	560	7	8.73	0.77445
GO:0009953	dorsal/ventral pattern formation	95	1	1.48	0.77616
GO:0048754	branching morphogenesis of an epithelial tube	95	1	1.48	0.77616
GO:0051053	negative regulation of DNA metabolic process	95	1	1.48	0.77616
GO:0051251	positive regulation of lymphocyte activation	95	1	1.48	0.77616
GO:0051592	response to calcium ion	95	1	1.48	0.77616
GO:0051961	negative regulation of nervous system development	95	1	1.48	0.77616
GO:2000377	regulation of reactive oxygen species metabolic process	95	1	1.48	0.77616
GO:0030100	regulation of endocytosis	181	2	2.82	0.77664
GO:0060070	canonical Wnt signaling pathway	181	2	2.82	0.77664
GO:0007167	enzyme-linked receptor protein signaling pathway	635	8	9.9	0.77812
GO:0030111	regulation of Wnt signaling pathway	182	2	2.84	0.77925
GO:0050714	positive regulation of protein secretion	96	1	1.5	0.77967
GO:0019439	aromatic compound catabolic process	491	6	7.65	0.78143
GO:0043408	regulation of MAPK cascade	341	4	5.31	0.7818
GO:0009165	nucleotide biosynthetic process	264	3	4.11	0.783
GO:0021987	cerebral cortex development	97	1	1.51	0.78312
GO:0019637	organophosphate metabolic process	927	12	14.45	0.78618
GO:0042113	B cell activation	98	1	1.53	0.78652
GO:0051963	regulation of synapse assembly	98	1	1.53	0.78652
GO:0009152	purine ribonucleotide biosynthetic process	185	2	2.88	0.78692
GO:0030509	BMP signaling pathway	99	1	1.54	0.78987
GO:0048593	camera-type eye morphogenesis	99	1	1.54	0.78987
[truncated: 11,803 more rows]

## Sheet: CC
GO.ID	Term	Annotated	Significant	Expected	raw.p.value
GO:0005576	extracellular region	2385	134	39.36	< 1e-30
GO:0005581	collagen trimer	119	24	1.96	1.2e-19
GO:0005615	extracellular space	1311	70	21.63	2.3e-19
GO:0009986	cell surface	584	39	9.64	7.5e-14
GO:0031012	extracellular matrix	440	29	7.26	2.1e-10
GO:0030312	external encapsulating structure	458	29	7.56	5.5e-10
GO:0062023	collagen-containing extracellular matrix	308	23	5.08	1.6e-09
GO:0009897	external side of plasma membrane	169	17	2.79	2.8e-09
GO:0098552	side of membrane	274	20	4.52	2.9e-08
GO:0071944	cell periphery	4267	108	70.42	2.2e-07
GO:0072534	perineuronal net	10	5	0.17	2.8e-07
GO:0098966	perisynaptic extracellular matrix	10	5	0.17	2.8e-07
GO:0099535	synapse-associated extracellular matrix	11	5	0.18	5e-07
GO:0005610	laminin-5 complex	3	3	0.05	4.4e-06
GO:0150001	primary dendrite	4	3	0.07	1.8e-05
GO:1901588	dendritic microtubule	5	3	0.08	4.3e-05
GO:0005604	basement membrane	158	11	2.61	6.3e-05
GO:0043256	laminin complex	16	4	0.26	0.00011
GO:0044307	dendritic branch	7	3	0.12	0.00015
GO:0005886	plasma membrane	3816	87	62.97	0.00041
GO:0043230	extracellular organelle	539	19	8.89	0.00158
GO:0065010	extracellular membrane-bounded organelle	539	19	8.89	0.00158
GO:0005764	lysosome	601	20	9.92	0.00235
GO:0070062	extracellular exosome	519	18	8.56	0.00249
GO:1905286	serine-type peptidase complex	5	2	0.08	0.00262
GO:1905370	serine-type endopeptidase complex	5	2	0.08	0.00262
GO:0000323	lytic vacuole	610	20	10.07	0.00279
GO:1903561	extracellular vesicle	527	18	8.7	0.00293
GO:0033165	interphotoreceptor matrix	6	2	0.1	0.00389
GO:0005773	vacuole	712	21	11.75	0.00736
GO:0098637	protein complex involved in cell-matrix adhesion	26	3	0.43	0.00872
GO:0042151	nematocyst	9	2	0.15	0.00905
GO:0043194	axon initial segment	27	3	0.45	0.00969
GO:0031982	vesicle	2185	49	36.06	0.01445
GO:0060198	clathrin-sculpted vesicle	1	1	0.02	0.0165
GO:0070081	clathrin-sculpted monoamine transport vesicle	1	1	0.02	0.0165
GO:0070083	clathrin-sculpted monoamine transport vesicle membrane	1	1	0.02	0.0165
GO:0031526	brush border membrane	99	5	1.63	0.02402
GO:0005791	rough endoplasmic reticulum	67	4	1.11	0.02469
GO:0045169	fusome	15	2	0.25	0.02472
GO:0005903	brush border	145	6	2.39	0.03322
GO:0043198	dendritic shaft	43	3	0.71	0.03376
GO:0098691	dopaminergic synapse	18	2	0.3	0.03488
GO:0030659	cytoplasmic vesicle membrane	882	22	14.56	0.03508
GO:0044304	main axon	77	4	1.27	0.03843
GO:0012506	vesicle membrane	908	22	14.98	0.04583
GO:0016324	apical plasma membrane	471	13	7.77	0.04918
GO:0098636	protein complex involved in cell adhesion	50	3	0.83	0.04935
GO:1904115	axon cytoplasm	52	3	0.86	0.05434
GO:0020016	ciliary pocket	4	1	0.07	0.0644
GO:0030672	synaptic vesicle membrane	92	4	1.52	0.06579
GO:0099501	exocytic vesicle membrane	92	4	1.52	0.06579
GO:0043083	synaptic cleft	30	2	0.5	0.08727
GO:0016020	membrane	6621	120	109.26	0.09464
GO:0020003	symbiont-containing vacuole	6	1	0.1	0.09503
GO:0043679	axon terminus	106	4	1.75	0.09838
GO:0009705	plant-type vacuole membrane	7	1	0.12	0.10997
GO:0043190	ATP-binding cassette (ABC) transporter complex	8	1	0.13	0.12467
GO:0120111	neuron projection cytoplasm	76	3	1.25	0.13063
GO:0044306	neuron projection terminus	119	4	1.96	0.13413
GO:0030666	endocytic vesicle membrane	78	3	1.29	0.13815
GO:0005607	laminin-2 complex	9	1	0.15	0.13912
GO:0043257	laminin-8 complex	9	1	0.15	0.13912
GO:0045177	apical part of cell	565	13	9.32	0.14312
GO:0098862	cluster of actin-based cell projections	214	6	3.53	0.14352
GO:0000325	plant-type vacuole	10	1	0.17	0.15333
GO:0009898	cytoplasmic side of plasma membrane	85	3	1.4	0.16552
GO:0001527	microfibril	11	1	0.18	0.16732
GO:0005606	laminin-1 complex	11	1	0.18	0.16732
GO:0042588	zymogen granule	11	1	0.18	0.16732
GO:0043259	laminin-10 complex	11	1	0.18	0.16732
GO:0098992	neuronal dense core vesicle	11	1	0.18	0.16732
GO:0009925	basal plasma membrane	324	8	5.35	0.16823
GO:0030658	transport vesicle membrane	179	5	2.95	0.17456
GO:0030141	secretory granule	331	8	5.46	0.1822
GO:0043202	lysosomal lumen	48	2	0.79	0.18761
GO:0010008	endosome membrane	438	10	7.23	0.18892
GO:0099503	secretory vesicle	491	11	8.1	0.18959
GO:0030667	secretory granule membrane	137	4	2.26	0.1908
GO:0044305	calyx of Held	13	1	0.21	0.19459
GO:0098533	ATPase dependent transmembrane transport complex	13	1	0.21	0.19459
GO:0045178	basal part of cell	347	8	5.73	0.21592
GO:0017101	aminoacyl-tRNA synthetase multienzyme complex	16	1	0.26	0.23385
GO:0031092	platelet alpha granule membrane	16	1	0.26	0.23385
GO:0035577	azurophil granule membrane	16	1	0.26	0.23385
GO:0098562	cytoplasmic side of membrane	102	3	1.68	0.23736
GO:0031594	neuromuscular junction	106	3	1.75	0.25501
GO:0001750	photoreceptor outer segment	61	2	1.01	0.26669
GO:0005778	peroxisomal membrane	62	2	1.02	0.27282
GO:0031903	microbody membrane	62	2	1.02	0.27282
GO:0005765	lysosomal membrane	319	7	5.26	0.2752
GO:0033655	host cell cytoplasm part	20	1	0.33	0.28324
GO:0043195	terminal bouton	64	2	1.06	0.28508
GO:0005775	vacuolar lumen	65	2	1.07	0.2912
GO:0098852	lytic vacuole membrane	328	7	5.41	0.2985
GO:0098590	plasma membrane region	1292	24	21.32	0.30143
GO:0031253	cell projection membrane	331	7	5.46	0.30636
GO:0008021	synaptic vesicle	171	4	2.82	0.31235
GO:0005774	vacuolar membrane	392	8	6.47	0.32098
GO:0005777	peroxisome	177	4	2.92	0.33477
GO:0042579	microbody	177	4	2.92	0.33477
GO:0031410	cytoplasmic vesicle	1735	31	28.63	0.34629
GO:0097708	intracellular vesicle	1738	31	28.68	0.34999
GO:0030430	host cell cytoplasm	26	1	0.43	0.35144
GO:0016323	basolateral plasma membrane	293	6	4.84	0.35458
GO:0005783	endoplasmic reticulum	1507	27	24.87	0.35513
GO:0030673	axolemma	27	1	0.45	0.36216
GO:0032590	dendrite membrane	27	1	0.45	0.36216
GO:0070382	exocytic vesicle	186	4	3.07	0.36851
GO:0031528	microvillus membrane	28	1	0.46	0.3727
GO:0097225	sperm midpiece	29	1	0.48	0.38308
GO:0045202	synapse	1238	22	20.43	0.39034
GO:0005927	muscle tendon junction	30	1	0.5	0.39328
GO:0033646	host intracellular part	30	1	0.5	0.39328
GO:0043656	host intracellular region	30	1	0.5	0.39328
GO:0043025	neuronal cell body	480	9	7.92	0.39612
GO:0031091	platelet alpha granule	31	1	0.51	0.40331
GO:0005782	peroxisomal matrix	32	1	0.53	0.41317
GO:0031907	microbody lumen	32	1	0.53	0.41317
GO:0033643	host cell part	34	1	0.56	0.43242
GO:0019897	extrinsic component of plasma membrane	89	2	1.47	0.43342
GO:1905369	endopeptidase complex	89	2	1.47	0.43342
GO:0097733	photoreceptor cell cilium	90	2	1.49	0.43904
GO:0030133	transport vesicle	324	6	5.35	0.44576
GO:0005788	endoplasmic reticulum lumen	150	3	2.48	0.45146
GO:0031045	dense core granule	37	1	0.61	0.46012
GO:0032809	neuronal cell body membrane	38	1	0.63	0.46905
GO:0044298	cell body membrane	39	1	0.64	0.47784
GO:0005766	primary lysosome	40	1	0.66	0.48648
GO:0042582	azurophil granule	40	1	0.66	0.48648
GO:0097731	9+0 non-motile cilium	99	2	1.63	0.48823
GO:0044297	cell body	525	9	8.66	0.5016
GO:0005771	multivesicular body	42	1	0.69	0.50333
GO:0030665	clathrin-coated vesicle membrane	43	1	0.71	0.51155
GO:0008076	voltage-gated potassium channel complex	44	1	0.73	0.51963
GO:0098588	bounding membrane of organelle	1696	28	27.99	0.52924
GO:0042383	sarcolemma	107	2	1.77	0.52962
GO:0018995	host cellular component	46	1	0.76	0.5354
GO:0005768	endosome	853	14	14.08	0.54785
GO:0005796	Golgi lumen	48	1	0.79	0.55066
GO:0150034	distal axon	241	4	3.98	0.56515
GO:0098793	presynapse	431	7	7.11	0.5706
GO:0030139	endocytic vesicle	182	3	3	0.58079
GO:0001917	photoreceptor inner segment	53	1	0.87	0.58664
GO:1905368	peptidase complex	125	2	2.06	0.61418
GO:0030054	cell junction	1706	27	28.15	0.62194
GO:0034705	potassium channel complex	59	1	0.97	0.62606
GO:0043235	receptor complex	335	5	5.53	0.65146
GO:0097730	non-motile cilium	136	2	2.24	0.65988
GO:0060170	ciliary membrane	67	1	1.11	0.67285
GO:0030055	cell-substrate junction	210	3	3.47	0.67691
GO:0030424	axon	608	9	10.03	0.67747
GO:0034774	secretory granule lumen	69	1	1.14	0.6836
GO:0060205	cytoplasmic vesicle lumen	69	1	1.14	0.6836
GO:0031983	vesicle lumen	70	1	1.16	0.68885
GO:0044853	plasma membrane raft	70	1	1.16	0.68885
GO:0005902	microvillus	71	1	1.17	0.69401
GO:0032589	neuron projection membrane	77	1	1.27	0.72322
GO:0005793	endoplasmic reticulum-Golgi intermediate compartment	79	1	1.3	0.73232
GO:0045121	membrane raft	231	3	3.81	0.73768
GO:0098857	membrane microdomain	231	3	3.81	0.73768
GO:0043204	perikaryon	159	2	2.62	0.74137
GO:0005798	Golgi-associated vesicle	82	1	1.35	0.74542
GO:0012505	endomembrane system	3580	55	59.08	0.75174
GO:0005875	microtubule associated complex	239	3	3.94	0.75832
GO:0032154	cleavage furrow	87	1	1.44	0.76586
GO:0005905	clathrin-coated pit	96	1	1.58	0.79861
GO:0030425	dendrite	545	7	8.99	0.79988
GO:0097447	dendritic tree	546	7	9.01	0.80139
GO:0005925	focal adhesion	182	2	3	0.80562
GO:0005938	cell cortex	336	4	5.54	0.8088
GO:0019898	extrinsic component of membrane	188	2	3.1	0.81988
GO:0030662	coated vesicle membrane	103	1	1.7	0.82089
GO:0032153	cell division site	105	1	1.73	0.82679
GO:0030135	coated vesicle	194	2	3.2	0.83319
GO:0030136	clathrin-coated vesicle	110	1	1.82	0.84071
GO:0110165	cellular anatomical entity	15127	249	249.63	0.84246
GO:0036126	sperm flagellum	113	1	1.86	0.84852
GO:0005802	trans-Golgi network	209	2	3.45	0.86268
GO:0032838	plasma membrane bounded cell projection cytoplasm	292	3	4.82	0.86395
GO:0036477	somatodendritic compartment	747	9	12.33	0.87366
GO:0005912	adherens junction	128	1	2.11	0.88222
GO:0097729	9+2 motile cilium	132	1	2.18	0.88987
GO:0034703	cation channel complex	135	1	2.23	0.89528
GO:0031514	motile cilium	232	2	3.83	0.89875
GO:0031965	nuclear membrane	235	2	3.88	0.90275
GO:0005741	mitochondrial outer membrane	140	1	2.31	0.90371
GO:0031256	leading edge membrane	146	1	2.41	0.91294
GO:0005794	Golgi apparatus	1319	16	21.77	0.92706
GO:0005789	endoplasmic reticulum membrane	820	9	13.53	0.92939
GO:0005759	mitochondrial matrix	348	3	5.74	0.9294
GO:0098827	endoplasmic reticulum subcompartment	826	9	13.63	0.93285
GO:0031968	organelle outer membrane	166	1	2.74	0.9378
GO:0019867	outer membrane	167	1	2.76	0.93884
GO:0099568	cytoplasmic region	360	3	5.94	0.93899
GO:0043005	neuron projection	1276	15	21.06	0.9398
GO:0042175	nuclear outer membrane-endoplasmic reticulum membrane network	851	9	14.04	0.94574
GO:0048471	perinuclear region of cytoplasm	567	5	9.36	0.95987
GO:0098858	actin-based cell projection	200	1	3.3	0.96492
GO:1902495	transmembrane transporter complex	332	2	5.48	0.97489
GO:1990351	transporter complex	348	2	5.74	0.98007
GO:0005770	late endosome	234	1	3.86	0.98024
GO:0098791	Golgi apparatus subcompartment	350	2	5.78	0.98064
GO:0014069	postsynaptic density	240	1	3.96	0.98215
GO:0098797	plasma membrane protein complex	357	2	5.89	0.98252
GO:0031984	organelle subcompartment	1135	11	18.73	0.98305
GO:0099572	postsynaptic specialization	244	1	4.03	0.98331
GO:0032279	asymmetric synapse	245	1	4.04	0.98359
GO:0070161	anchoring junction	559	4	9.22	0.98398
GO:0005874	microtubule	483	3	7.97	0.98746
GO:0031090	organelle membrane	2907	35	47.97	0.98784
GO:0098978	glutamatergic synapse	264	1	4.36	0.98811
GO:0098984	neuron to neuron synapse	265	1	4.37	0.98831
GO:0034702	monoatomic ion channel complex	273	1	4.51	0.98979
GO:0005635	nuclear envelope	414	2	6.83	0.99246
GO:0005911	cell-cell junction	419	2	6.91	0.993
GO:0005929	cilium	730	5	12.05	0.99391
GO:0099513	polymeric cytoskeletal fiber	556	3	9.18	0.99538
GO:0005769	early endosome	330	1	5.45	0.99612
GO:0120025	plasma membrane bounded cell projection	2137	22	35.27	0.99612
GO:0031252	cell leading edge	333	1	5.5	0.99631
GO:0005739	mitochondrion	1464	13	24.16	0.99667
GO:0005743	mitochondrial inner membrane	352	1	5.81	0.99733
GO:0097060	synaptic membrane	363	1	5.99	0.99779
GO:0042995	cell projection	2247	22	37.08	0.99851
GO:0019866	organelle inner membrane	390	1	6.44	0.9986
GO:0000139	Golgi membrane	530	2	8.75	0.99871
GO:0099512	supramolecular fiber	754	4	12.44	0.99874
GO:0099081	supramolecular polymer	759	4	12.53	0.99882
GO:0031966	mitochondrial membrane	543	2	8.96	0.99895
GO:0098794	postsynapse	557	2	9.19	0.99915
GO:0005740	mitochondrial envelope	588	2	9.7	0.99948
GO:0005813	centrosome	465	1	7.67	0.99961
GO:0005829	cytosol	3036	28	50.1	0.99994
GO:0031967	organelle envelope	994	4	16.4	0.99996
GO:0031975	envelope	998	4	16.47	0.99996
GO:0099080	supramolecular complex	1034	4	17.06	0.99998
GO:0098796	membrane protein complex	839	2	13.85	0.99999
GO:0032991	protein-containing complex	4483	45	73.98	0.99999
GO:0005815	microtubule organizing center	693	1	11.44	0.99999
GO:0015630	microtubule cytoskeleton	1241	4	20.48	1
GO:0140535	intracellular protein-containing complex	856	1	14.13	1
GO:0005856	cytoskeleton	1941	7	32.03	1
GO:1902494	catalytic complex	1591	3	26.26	1
GO:0005737	cytoplasm	10002	113	165.06	1
GO:0070013	intracellular organelle lumen	3344	14	55.18	1
GO:0031974	membrane-enclosed lumen	3345	14	55.2	1
GO:0043233	organelle lumen	3345	14	55.2	1
GO:0005654	nucleoplasm	2289	4	37.77	1
GO:0005575	cellular_component	15210	251	251	1
GO:0005622	intracellular anatomical structure	12182	118	201.03	1
GO:0005634	nucleus	5479	16	90.42	1
GO:0031981	nuclear lumen	2695	4	44.47	1
GO:0043226	organelle	11039	107	182.17	1
GO:0043227	membrane-bounded organelle	10183	99	168.04	1
GO:0043228	non-membrane-bounded organelle	3710	9	61.22	1
GO:0043229	intracellular organelle	10653	95	175.8	1
GO:0043231	intracellular membrane-bounded organelle	9486	87	156.54	1
GO:0043232	intracellular non-membrane-bounded organelle	3710	9	61.22	1
GO:0000015	phosphopyruvate hydratase complex	5	0	0.08	1
GO:0000109	nucleotide-excision repair complex	14	0	0.23	1
GO:0000110	nucleotide-excision repair factor 1 complex	3	0	0.05	1
GO:0000111	nucleotide-excision repair factor 2 complex	2	0	0.03	1
GO:0000112	nucleotide-excision repair factor 3 complex	1	0	0.02	1
GO:0000118	histone deacetylase complex	72	0	1.19	1
GO:0000120	RNA polymerase I transcription regulator complex	5	0	0.08	1
GO:0000123	histone acetyltransferase complex	87	0	1.44	1
GO:0000124	SAGA complex	29	0	0.48	1
GO:0000126	transcription factor TFIIIB complex	3	0	0.05	1
GO:0000127	transcription factor TFIIIC complex	5	0	0.08	1
GO:0000131	incipient cellular bud site	4	0	0.07	1
GO:0000137	Golgi cis cisterna	5	0	0.08	1
GO:0000138	Golgi trans cisterna	10	0	0.17	1
GO:0000142	cellular bud neck contractile ring	2	0	0.03	1
GO:0000145	exocyst	13	0	0.21	1
GO:0000148	1,3-beta-D-glucan synthase complex	1	0	0.02	1
GO:0000151	ubiquitin ligase complex	273	0	4.51	1
GO:0000152	nuclear ubiquitin ligase complex	34	0	0.56	1
GO:0000153	cytoplasmic ubiquitin ligase complex	11	0	0.18	1
GO:0000159	protein phosphatase type 2A complex	10	0	0.17	1
GO:0000164	protein phosphatase type 1 complex	12	0	0.2	1
GO:0000172	ribonuclease MRP complex	7	0	0.12	1
GO:0000176	nuclear exosome (RNase complex)	17	0	0.28	1
GO:0000177	cytoplasmic exosome (RNase complex)	16	0	0.26	1
GO:0000178	exosome (RNase complex)	26	0	0.43	1
GO:0000214	tRNA-intron endonuclease complex	5	0	0.08	1
GO:0000220	vacuolar proton-transporting V-type ATPase, V0 domain	9	0	0.15	1
GO:0000221	vacuolar proton-transporting V-type ATPase, V1 domain	6	0	0.1	1
GO:0000228	nuclear chromosome	171	0	2.82	1
GO:0000235	astral microtubule	4	0	0.07	1
GO:0000242	pericentriolar material	20	0	0.33	1
GO:0000243	commitment complex	5	0	0.08	1
GO:0000262	mitochondrial chromosome	1	0	0.02	1
GO:0000274	mitochondrial proton-transporting ATP synthase, stator stalk	3	0	0.05	1
GO:0000275	mitochondrial proton-transporting ATP synthase complex, catalytic sector F(1)	2	0	0.03	1
GO:0000276	mitochondrial proton-transporting ATP synthase complex, coupling factor F(o)	7	0	0.12	1
GO:0000307	cyclin-dependent protein kinase holoenzyme complex	17	0	0.28	1
GO:0000308	cytoplasmic cyclin-dependent protein kinase holoenzyme complex	3	0	0.05	1
GO:0000313	organellar ribosome	81	0	1.34	1
GO:0000314	organellar small ribosomal subunit	28	0	0.46	1
GO:0000315	organellar large ribosomal subunit	55	0	0.91	1
GO:0000322	storage vacuole	12	0	0.2	1
GO:0000324	fungal-type vacuole	9	0	0.15	1
GO:0000326	protein storage vacuole	1	0	0.02	1
GO:0000329	fungal-type vacuole membrane	9	0	0.15	1
GO:0000331	contractile vacuole	5	0	0.08	1
GO:0000346	transcription export complex	10	0	0.17	1
GO:0000347	THO complex	6	0	0.1	1
GO:0000399	cellular bud neck septin structure	1	0	0.02	1
GO:0000407	phagophore assembly site	39	0	0.64	1
GO:0000408	EKC/KEOPS complex	5	0	0.08	1
GO:0000421	autophagosome membrane	29	0	0.48	1
GO:0000428	DNA-directed RNA polymerase complex	103	0	1.7	1
GO:0000438	core TFIIH complex portion of holo TFIIH complex	3	0	0.05	1
GO:0000439	transcription factor TFIIH core complex	9	0	0.15	1
GO:0000444	MIS12/MIND type complex	1	0	0.02	1
GO:0000445	THO complex part of transcription export complex	4	0	0.07	1
GO:0000500	RNA polymerase I upstream activating factor complex	1	0	0.02	1
GO:0000502	proteasome complex	65	0	1.07	1
GO:0000506	glycosylphosphatidylinositol-N-acetylglucosaminyltransferase (GPI-GnT) complex	8	0	0.13	1
GO:0000775	chromosome, centromeric region	178	0	2.94	1
GO:0000776	kinetochore	128	0	2.11	1
GO:0000779	condensed chromosome, centromeric region	134	0	2.21	1
GO:0000781	chromosome, telomeric region	101	0	1.67	1
GO:0000782	telomere cap complex	4	0	0.07	1
GO:0000783	nuclear telomere cap complex	4	0	0.07	1
GO:0000785	chromatin	463	0	7.64	1
GO:0000786	nucleosome	32	0	0.53	1
GO:0000791	euchromatin	42	0	0.69	1
GO:0000792	heterochromatin	45	0	0.74	1
GO:0000793	condensed chromosome	198	0	3.27	1
GO:0000794	condensed nuclear chromosome	46	0	0.76	1
GO:0000795	synaptonemal complex	16	0	0.26	1
GO:0000796	condensin complex	8	0	0.13	1
GO:0000800	lateral element	4	0	0.07	1
GO:0000801	central element	3	0	0.05	1
GO:0000802	transverse filament	1	0	0.02	1
GO:0000803	sex chromosome	15	0	0.25	1
GO:0000805	X chromosome	4	0	0.07	1
GO:0000806	Y chromosome	1	0	0.02	1
GO:0000808	origin recognition complex	6	0	0.1	1
GO:0000811	GINS complex	5	0	0.08	1
GO:0000812	Swr1 complex	20	0	0.33	1
GO:0000813	ESCRT I complex	6	0	0.1	1
GO:0000814	ESCRT II complex	3	0	0.05	1
GO:0000815	ESCRT III complex	8	0	0.13	1
GO:0000835	ER ubiquitin ligase complex	6	0	0.1	1
GO:0000836	Hrd1p ubiquitin ligase complex	4	0	0.07	1
GO:0000837	Doa10p ubiquitin ligase complex	1	0	0.02	1
GO:0000839	Hrd1p ubiquitin ligase ERAD-L complex	2	0	0.03	1
GO:0000922	spindle pole	153	0	2.52	1
GO:0000923	equatorial microtubule organizing center	7	0	0.12	1
GO:0000930	gamma-tubulin complex	13	0	0.21	1
GO:0000931	gamma-tubulin ring complex	6	0	0.1	1
GO:0000932	P-body	72	0	1.19	1
GO:0000935	division septum	1	0	0.02	1
GO:0000938	GARP complex	6	0	0.1	1
GO:0000939	inner kinetochore	7	0	0.12	1
GO:0000940	outer kinetochore	11	0	0.18	1
GO:0000943	retrotransposon nucleocapsid	2	0	0.03	1
GO:0000974	Prp19 complex	13	0	0.21	1
GO:0001400	mating projection base	1	0	0.02	1
GO:0001401	SAM complex	6	0	0.1	1
GO:0001405	PAM complex, Tim23 associated import motor	1	0	0.02	1
GO:0001411	hyphal tip	2	0	0.03	1
GO:0001518	voltage-gated sodium channel complex	4	0	0.07	1
GO:0001520	outer dense fiber	4	0	0.07	1
GO:0001533	cornified envelope	4	0	0.07	1
GO:0001534	radial spoke	4	0	0.07	1
GO:0001535	radial spoke head	1	0	0.02	1
GO:0001650	fibrillar center	90	0	1.49	1
GO:0001651	dense fibrillar component	1	0	0.02	1
GO:0001652	granular component	5	0	0.08	1
GO:0001669	acrosomal vesicle	49	0	0.81	1
GO:0001673	male germ cell nucleus	5	0	0.08	1
GO:0001674	female germ cell nucleus	3	0	0.05	1
GO:0001725	stress fiber	31	0	0.51	1
GO:0001726	ruffle	103	0	1.7	1
GO:0001739	sex chromatin	4	0	0.07	1
GO:0001740	Barr body	3	0	0.05	1
GO:0001741	XY body	7	0	0.12	1
GO:0001772	immunological synapse	14	0	0.23	1
GO:0001891	phagocytic cup	11	0	0.18	1
GO:0001931	uropod	1	0	0.02	1
GO:0001939	female pronucleus	3	0	0.05	1
GO:0001940	male pronucleus	2	0	0.03	1
GO:0002079	inner acrosomal membrane	2	0	0.03	1
GO:0002080	acrosomal membrane	13	0	0.21	1
GO:0002081	outer acrosomal membrane	8	0	0.13	1
GO:0002096	polkadots	1	0	0.02	1
GO:0002102	podosome	16	0	0.26	1
GO:0002116	semaphorin receptor complex	10	0	0.17	1
GO:0002133	polycystin complex	6	0	0.1	1
GO:0002139	stereocilia coupling link	12	0	0.2	1
GO:0002140	stereocilia tip link	1	0	0.02	1
GO:0002141	stereocilia ankle link	12	0	0.2	1
GO:0002142	stereocilia ankle link complex	12	0	0.2	1
GO:0002144	cytosolic tRNA wobble base thiouridylase complex	1	0	0.02	1
GO:0002169	3-methylcrotonyl-CoA carboxylase complex, mitochondrial	3	0	0.05	1
GO:0002177	manchette	18	0	0.3	1
GO:0002178	palmitoyltransferase complex	4	0	0.07	1
GO:0002189	ribose phosphate diphosphokinase complex	3	0	0.05	1
GO:0002193	MAML1-RBP-Jkappa- ICN1 complex	2	0	0.03	1
GO:0002197	xanthine dehydrogenase complex	1	0	0.02	1
GO:0002199	zona pellucida receptor complex	3	0	0.05	1
GO:0002944	cyclin K-CDK12 complex	1	0	0.02	1
GO:0002945	cyclin K-CDK13 complex	1	0	0.02	1
GO:0002947	tumor necrosis factor receptor superfamily complex	1	0	0.02	1
GO:0005577	fibrinogen complex	1	0	0.02	1
GO:0005583	fibrillar collagen trimer	6	0	0.1	1
GO:0005584	collagen type I trimer	2	0	0.03	1
GO:0005586	collagen type III trimer	1	0	0.02	1
GO:0005587	collagen type IV trimer	5	0	0.08	1
GO:0005588	collagen type V trimer	1	0	0.02	1
GO:0005589	collagen type VI trimer	2	0	0.03	1
GO:0005592	collagen type XI trimer	1	0	0.02	1
GO:0005593	FACIT collagen trimer	2	0	0.03	1
GO:0005594	collagen type IX trimer	1	0	0.02	1
GO:0005595	collagen type XII trimer	1	0	0.02	1
GO:0005601	classical-complement-pathway C3/C5 convertase complex	1	0	0.02	1
GO:0005614	interstitial matrix	5	0	0.08	1
GO:0005618	cell wall	6	0	0.1	1
GO:0005628	prospore membrane	1	0	0.02	1
GO:0005637	nuclear inner membrane	36	0	0.59	1
GO:0005638	lamin filament	3	0	0.05	1
GO:0005640	nuclear outer membrane	25	0	0.41	1
GO:0005641	nuclear envelope lumen	15	0	0.25	1
GO:0005642	annulate lamellae	10	0	0.17	1
GO:0005643	nuclear pore	96	0	1.58	1
GO:0005652	nuclear lamina	14	0	0.23	1
GO:0005655	nucleolar ribonuclease P complex	5	0	0.08	1
GO:0005656	nuclear pre-replicative complex	2	0	0.03	1
GO:0005657	replication fork	59	0	0.97	1
GO:0005658	alpha DNA polymerase:primase complex	6	0	0.1	1
GO:0005662	DNA replication factor A complex	7	0	0.12	1
GO:0005663	DNA replication factor C complex	6	0	0.1	1
GO:0005664	nuclear origin of replication recognition complex	5	0	0.08	1
GO:0005665	RNA polymerase II, core complex	14	0	0.23	1
GO:0005666	RNA polymerase III complex	18	0	0.3	1
GO:0005667	transcription regulator complex	307	0	5.07	1
GO:0005668	RNA polymerase transcription factor SL1 complex	3	0	0.05	1
GO:0005669	transcription factor TFIID complex	30	0	0.5	1
GO:0005672	transcription factor TFIIA complex	3	0	0.05	1
GO:0005673	transcription factor TFIIE complex	3	0	0.05	1
GO:0005674	transcription factor TFIIF complex	2	0	0.03	1
GO:0005675	transcription factor TFIIH holo complex	12	0	0.2	1
GO:0005677	chromatin silencing complex	8	0	0.13	1
GO:0005680	anaphase-promoting complex	20	0	0.33	1
GO:0005681	spliceosomal complex	205	0	3.38	1
GO:0005682	U5 snRNP	15	0	0.25	1
GO:0005683	U7 snRNP	4	0	0.07	1
GO:0005684	U2-type spliceosomal complex	102	0	1.68	1
GO:0005685	U1 snRNP	19	0	0.31	1
GO:0005686	U2 snRNP	20	0	0.33	1
GO:0005687	U4 snRNP	8	0	0.13	1
GO:0005688	U6 snRNP	7	0	0.12	1
GO:0005689	U12-type spliceosomal complex	20	0	0.33	1
GO:0005690	U4atac snRNP	2	0	0.03	1
GO:0005694	chromosome	950	0	15.68	1
GO:0005697	telomerase holoenzyme complex	20	0	0.33	1
GO:0005700	polytene chromosome	16	0	0.26	1
GO:0005703	polytene chromosome puff	3	0	0.05	1
GO:0005705	polytene chromosome interband	3	0	0.05	1
GO:0005713	recombination nodule	1	0	0.02	1
GO:0005721	pericentric heterochromatin	19	0	0.31	1
GO:0005726	perichromatin fibrils	6	0	0.1	1
GO:0005730	nucleolus	708	0	11.68	1
GO:0005731	nucleolus organizer region	1	0	0.02	1
GO:0005732	sno(s)RNA-containing ribonucleoprotein complex	20	0	0.33	1
GO:0005736	RNA polymerase I complex	9	0	0.15	1
GO:0005742	mitochondrial outer membrane translocase complex	9	0	0.15	1
GO:0005744	TIM23 mitochondrial import inner membrane translocase complex	7	0	0.12	1
GO:0005745	m-AAA complex	3	0	0.05	1
GO:0005746	mitochondrial respirasome	61	0	1.01	1
GO:0005747	mitochondrial respiratory chain complex I	35	0	0.58	1
GO:0005749	mitochondrial respiratory chain complex II, succinate dehydrogenase complex (ubiquinone)	4	0	0.07	1
GO:0005750	mitochondrial respiratory chain complex III	9	0	0.15	1
GO:0005751	mitochondrial respiratory chain complex IV	12	0	0.2	1
GO:0005753	mitochondrial proton-transporting ATP synthase complex	10	0	0.17	1
GO:0005756	mitochondrial proton-transporting ATP synthase, central stalk	1	0	0.02	1
GO:0005757	mitochondrial permeability transition pore complex	4	0	0.07	1
GO:0005758	mitochondrial intermembrane space	75	0	1.24	1
GO:0005760	gamma DNA polymerase complex	3	0	0.05	1
GO:0005761	mitochondrial ribosome	81	0	1.34	1
GO:0005762	mitochondrial large ribosomal subunit	55	0	0.91	1
GO:0005763	mitochondrial small ribosomal subunit	28	0	0.46	1
GO:0005767	secondary lysosome	14	0	0.23	1
GO:0005776	autophagosome	79	0	1.3	1
GO:0005784	Sec61 translocon complex	4	0	0.07	1
GO:0005785	signal recognition particle receptor complex	3	0	0.05	1
GO:0005786	signal recognition particle, endoplasmic reticulum targeting	10	0	0.17	1
GO:0005787	signal peptidase complex	4	0	0.07	1
GO:0005790	smooth endoplasmic reticulum	29	0	0.48	1
GO:0005795	Golgi stack	161	0	2.66	1
GO:0005797	Golgi medial cisterna	20	0	0.33	1
GO:0005801	cis-Golgi network	44	0	0.73	1
GO:0005811	lipid droplet	75	0	1.24	1
GO:0005814	centriole	164	0	2.71	1
GO:0005816	spindle pole body	5	0	0.08	1
GO:0005818	aster	4	0	0.07	1
GO:0005819	spindle	342	0	5.64	1
GO:0005823	central plaque of spindle pole body	3	0	0.05	1
GO:0005826	actomyosin contractile ring	7	0	0.12	1
GO:0005827	polar microtubule	3	0	0.05	1
GO:0005828	kinetochore microtubule	9	0	0.15	1
GO:0005832	chaperonin-containing T-complex	11	0	0.18	1
GO:0005833	hemoglobin complex	2	0	0.03	1
GO:0005834	heterotrimeric G-protein complex	6	0	0.1	1
GO:0005835	fatty acid synthase complex	1	0	0.02	1
GO:0005838	proteasome regulatory particle	21	0	0.35	1
GO:0005839	proteasome core complex	16	0	0.26	1
GO:0005840	ribosome	186	0	3.07	1
GO:0005846	nuclear cap binding complex	4	0	0.07	1
GO:0005847	mRNA cleavage and polyadenylation specificity factor complex	18	0	0.3	1
GO:0005848	mRNA cleavage stimulating factor complex	2	0	0.03	1
GO:0005849	mRNA cleavage factor complex	24	0	0.4	1
GO:0005850	eukaryotic translation initiation factor 2 complex	4	0	0.07	1
GO:0005851	eukaryotic translation initiation factor 2B complex	10	0	0.17	1
GO:0005852	eukaryotic translation initiation factor 3 complex	16	0	0.26	1
GO:0005853	eukaryotic translation elongation factor 1 complex	3	0	0.05	1
GO:0005854	nascent polypeptide-associated complex	2	0	0.03	1
GO:0005858	axonemal dynein complex	89	0	1.47	1
GO:0005859	muscle myosin complex	3	0	0.05	1
GO:0005861	troponin complex	3	0	0.05	1
GO:0005863	striated muscle myosin thick filament	2	0	0.03	1
GO:0005865	striated muscle thin filament	14	0	0.23	1
GO:0005868	cytoplasmic dynein complex	34	0	0.56	1
GO:0005869	dynactin complex	6	0	0.1	1
GO:0005871	kinesin complex	41	0	0.68	1
GO:0005876	spindle microtubule	55	0	0.91	1
GO:0005879	axonemal microtubule	9	0	0.15	1
GO:0005880	nuclear microtubule	1	0	0.02	1
GO:0005881	cytoplasmic microtubule	65	0	1.07	1
GO:0005882	intermediate filament	17	0	0.28	1
GO:0005883	neurofilament	1	0	0.02	1
GO:0005884	actin filament	58	0	0.96	1
GO:0005885	Arp2/3 protein complex	7	0	0.12	1
GO:0005890	sodium:potassium-exchanging ATPase complex	4	0	0.07	1
GO:0005891	voltage-gated calcium channel complex	19	0	0.31	1
GO:0005892	acetylcholine-gated channel complex	78	0	1.29	1
GO:0005895	interleukin-5 receptor complex	1	0	0.02	1
GO:0005896	interleukin-6 receptor complex	3	0	0.05	1
GO:0005899	insulin receptor complex	1	0	0.02	1
GO:0005900	oncostatin-M receptor complex	3	0	0.05	1
GO:0005901	caveola	48	0	0.79	1
GO:0005915	zonula adherens	7	0	0.12	1
GO:0005916	fascia adherens	4	0	0.07	1
GO:0005918	septate junction	42	0	0.69	1
GO:0005919	pleated septate junction	14	0	0.23	1
GO:0005920	smooth septate junction	3	0	0.05	1
GO:0005921	gap junction	20	0	0.33	1
GO:0005923	bicellular tight junction	91	0	1.5	1
GO:0005930	axoneme	214	0	3.53	1
GO:0005933	cellular bud	5	0	0.08	1
GO:0005934	cellular bud tip	2	0	0.03	1
GO:0005935	cellular bud neck	5	0	0.08	1
GO:0005937	mating projection	5	0	0.08	1
GO:0005940	septin ring	4	0	0.07	1
GO:0005942	phosphatidylinositol 3-kinase complex	15	0	0.25	1
GO:0005943	phosphatidylinositol 3-kinase complex, class IA	3	0	0.05	1
GO:0005944	phosphatidylinositol 3-kinase complex, class IB	1	0	0.02	1
GO:0005945	6-phosphofructokinase complex	4	0	0.07	1
GO:0005947	mitochondrial alpha-ketoglutarate dehydrogenase complex	5	0	0.08	1
GO:0005948	acetolactate synthase complex	2	0	0.03	1
GO:0005952	cAMP-dependent protein kinase complex	14	0	0.23	1
GO:0005953	CAAX-protein geranylgeranyltransferase complex	2	0	0.03	1
GO:0005955	calcineurin complex	9	0	0.15	1
GO:0005956	protein kinase CK2 complex	2	0	0.03	1
GO:0005958	DNA-dependent protein kinase-DNA ligase 4 complex	3	0	0.05	1
GO:0005960	glycine cleavage complex	3	0	0.05	1
GO:0005964	phosphorylase kinase complex	6	0	0.1	1
GO:0005965	protein farnesyltransferase complex	2	0	0.03	1
GO:0005967	mitochondrial pyruvate dehydrogenase complex	4	0	0.07	1
GO:0005968	Rab-protein geranylgeranyltransferase complex	3	0	0.05	1
GO:0005969	serine-pyruvate aminotransferase complex	2	0	0.03	1
GO:0005971	ribonucleoside-diphosphate reductase complex	3	0	0.05	1
GO:0008023	transcription elongation factor complex	45	0	0.74	1
GO:0008024	cyclin/CDK positive transcription elongation factor complex	3	0	0.05	1
GO:0008074	guanylate cyclase complex, soluble	5	0	0.08	1
GO:0008091	spectrin	6	0	0.1	1
GO:0008180	COP9 signalosome	19	0	0.31	1
GO:0008230	ecdysone receptor holocomplex	2	0	0.03	1
GO:0008231	repressor ecdysone receptor complex	2	0	0.03	1
GO:0008232	activator ecdysone receptor complex	2	0	0.03	1
GO:0008247	1-alkyl-2-acetylglycerophosphocholine esterase complex	1	0	0.02	1
GO:0008250	oligosaccharyltransferase complex	12	0	0.2	1
GO:0008275	gamma-tubulin small complex	6	0	0.1	1
GO:0008278	cohesin complex	5	0	0.08	1
GO:0008282	inward rectifying potassium channel	2	0	0.03	1
GO:0008287	protein serine/threonine phosphatase complex	41	0	0.68	1
GO:0008290	F-actin capping protein complex	3	0	0.05	1
GO:0008303	caspase complex	17	0	0.28	1
GO:0008305	integrin complex	20	0	0.33	1
GO:0008328	ionotropic glutamate receptor complex	39	0	0.64	1
GO:0008352	katanin complex	1	0	0.02	1
GO:0008385	IkappaB kinase complex	4	0	0.07	1
GO:0008537	proteasome activator complex	2	0	0.03	1
GO:0008540	proteasome regulatory particle, base subcomplex	7	0	0.12	1
GO:0008541	proteasome regulatory particle, lid subcomplex	10	0	0.17	1
GO:0008622	epsilon DNA polymerase complex	6	0	0.1	1
GO:0008623	CHRAC	4	0	0.07	1
GO:0009277	fungal-type cell wall	3	0	0.05	1
GO:0009279	cell outer membrane	1	0	0.02	1
GO:0009295	nucleoid	32	0	0.53	1
GO:0009317	acetyl-CoA carboxylase complex	1	0	0.02	1
GO:0009328	phenylalanine-tRNA ligase complex	2	0	0.03	1
GO:0009330	DNA topoisomerase type II (double strand cut, ATP-hydrolyzing) complex	1	0	0.02	1
GO:0009331	glycerol-3-phosphate dehydrogenase complex	4	0	0.07	1
GO:0009336	sulfate adenylyltransferase complex (ATP)	1	0	0.02	1
GO:0009353	mitochondrial oxoglutarate dehydrogenase complex	1	0	0.02	1
GO:0009361	succinate-CoA ligase complex (ADP-forming)	1	0	0.02	1
GO:0009368	endopeptidase Clp complex	2	0	0.03	1
GO:0009505	plant-type cell wall	2	0	0.03	1
GO:0009506	plasmodesma	6	0	0.1	1
GO:0009507	chloroplast	18	0	0.3	1
GO:0009524	phragmoplast	2	0	0.03	1
GO:0009526	plastid envelope	5	0	0.08	1
GO:0009528	plastid inner membrane	2	0	0.03	1
GO:0009532	plastid stroma	6	0	0.1	1
GO:0009534	chloroplast thylakoid	1	0	0.02	1
GO:0009535	chloroplast thylakoid membrane	1	0	0.02	1
GO:0009536	plastid	22	0	0.36	1
GO:0009570	chloroplast stroma	6	0	0.1	1
GO:0009579	thylakoid	1	0	0.02	1
GO:0009706	chloroplast inner membrane	2	0	0.03	1
GO:0009941	chloroplast envelope	4	0	0.07	1
GO:0010009	cytoplasmic side of endosome membrane	11	0	0.18	1
GO:0010369	chromocenter	4	0	0.07	1
GO:0010370	perinucleolar chromocenter	1	0	0.02	1
GO:0010494	cytoplasmic stress granule	51	0	0.84	1
GO:0012507	ER to Golgi transport vesicle membrane	38	0	0.63	1
GO:0012510	trans-Golgi network transport vesicle membrane	13	0	0.21	1
GO:0014704	intercalated disc	35	0	0.58	1
GO:0014731	spectrin-associated cytoskeleton	16	0	0.26	1
GO:0015030	Cajal body	38	0	0.63	1
GO:0015629	actin cytoskeleton	332	0	5.48	1
GO:0015934	large ribosomal subunit	84	0	1.39	1
GO:0015935	small ribosomal subunit	53	0	0.87	1
GO:0016006	Nebenkern	2	0	0.03	1
GO:0016007	mitochondrial derivative	2	0	0.03	1
GO:0016010	dystrophin-associated glycoprotein complex	8	0	0.13	1
GO:0016011	dystroglycan complex	5	0	0.08	1
GO:0016012	sarcoglycan complex	2	0	0.03	1
GO:0016013	syntrophin complex	1	0	0.02	1
GO:0016028	rhabdomere	5	0	0.08	1
GO:0016029	subrhabdomeral cisterna	1	0	0.02	1
GO:0016035	zeta DNA polymerase complex	3	0	0.05	1
GO:0016222	procollagen-proline 4-dioxygenase complex	5	0	0.08	1
GO:0016234	inclusion body	57	0	0.94	1
GO:0016235	aggresome	17	0	0.28	1
GO:0016272	prefoldin complex	9	0	0.15	1
GO:0016281	eukaryotic translation initiation factor 4F complex	6	0	0.1	1
GO:0016282	eukaryotic 43S preinitiation complex	18	0	0.3	1
GO:0016327	apicolateral plasma membrane	18	0	0.3	1
GO:0016328	lateral plasma membrane	91	0	1.5	1
GO:0016342	catenin complex	8	0	0.13	1
GO:0016363	nuclear matrix	89	0	1.47	1
GO:0016442	RISC complex	7	0	0.12	1
GO:0016459	myosin complex	59	0	0.97	1
GO:0016460	myosin II complex	8	0	0.13	1
GO:0016461	unconventional myosin complex	10	0	0.17	1
GO:0016469	proton-transporting two-sector ATPase complex	38	0	0.63	1
GO:0016471	vacuolar proton-transporting V-type ATPase complex	19	0	0.31	1
GO:0016507	mitochondrial fatty acid beta-oxidation multienzyme complex	3	0	0.05	1
GO:0016513	core-binding factor complex	1	0	0.02	1
GO:0016514	SWI/SNF complex	18	0	0.3	1
GO:0016528	sarcoplasm	65	0	1.07	1
GO:0016529	sarcoplasmic reticulum	58	0	0.96	1
GO:0016533	protein kinase 5 complex	1	0	0.02	1
GO:0016581	NuRD complex	7	0	0.12	1
GO:0016586	RSC-type complex	11	0	0.18	1
GO:0016589	NURF complex	7	0	0.12	1
GO:0016590	ACF complex	2	0	0.03	1
GO:0016591	RNA polymerase II, holoenzyme	78	0	1.29	1
GO:0016592	mediator complex	41	0	0.68	1
GO:0016593	Cdc73/Paf1 complex	9	0	0.15	1
GO:0016600	flotillin complex	4	0	0.07	1
GO:0016602	CCAAT-binding factor complex	6	0	0.1	1
GO:0016604	nuclear body	492	0	8.12	1
GO:0016605	PML body	64	0	1.06	1
GO:0016607	nuclear speck	280	0	4.62	1
GO:0016935	glycine-gated chloride channel complex	1	0	0.02	1
GO:0016939	kinesin II complex	1	0	0.02	1
GO:0016942	insulin-like growth factor binding protein complex	1	0	0.02	1
GO:0017053	transcription repressor complex	47	0	0.78	1
GO:0017054	negative cofactor 2 complex	2	0	0.03	1
GO:0017059	serine C-palmitoyltransferase complex	3	0	0.05	1
GO:0017071	intracellular cyclic nucleotide activated cation channel complex	1	0	0.02	1
GO:0017087	mitochondrial processing peptidase complex	2	0	0.03	1
GO:0017090	meprin A complex	2	0	0.03	1
GO:0017109	glutamate-cysteine ligase complex	6	0	0.1	1
GO:0017117	single-stranded DNA-dependent ATP-dependent DNA helicase complex	1	0	0.02	1
GO:0017119	Golgi transport complex	15	0	0.25	1
GO:0017122	protein N-acetylglucosaminyltransferase complex	2	0	0.03	1
GO:0017133	mitochondrial electron transfer flavoprotein complex	1	0	0.02	1
GO:0017146	NMDA selective glutamate receptor complex	11	0	0.18	1
GO:0017177	glucosidase II complex	3	0	0.05	1
GO:0018444	translation release factor complex	3	0	0.05	1
GO:0019005	SCF ubiquitin ligase complex	68	0	1.12	1
GO:0019008	molybdopterin synthase complex	4	0	0.07	1
GO:0019013	viral nucleocapsid	5	0	0.08	1
GO:0019028	viral capsid	5	0	0.08	1
GO:0019034	viral replication complex	1	0	0.02	1
GO:0019185	snRNA-activating protein complex	1	0	0.02	1
GO:0019773	proteasome core complex, alpha-subunit complex	8	0	0.13	1
GO:0019774	proteasome core complex, beta-subunit complex	8	0	0.13	1
GO:0019814	immunoglobulin complex	1	0	0.02	1
GO:0019815	B cell receptor complex	1	0	0.02	1
GO:0019907	cyclin-dependent protein kinase activating kinase holoenzyme complex	1	0	0.02	1
GO:0019908	nuclear cyclin-dependent protein kinase holoenzyme complex	4	0	0.07	1
GO:0020002	host cell plasma membrane	7	0	0.12	1
GO:0020005	symbiont-containing vacuole membrane	1	0	0.02	1
GO:0020007	apical complex	12	0	0.2	1
GO:0020008	rhoptry	12	0	0.2	1
GO:0020018	ciliary pocket membrane	2	0	0.03	1
GO:0022624	proteasome accessory complex	25	0	0.41	1
GO:0022625	cytosolic large ribosomal subunit	26	0	0.43	1
GO:0022626	cytosolic ribosome	58	0	0.96	1
GO:0022627	cytosolic small ribosomal subunit	20	0	0.33	1
GO:0030008	TRAPP complex	12	0	0.2	1
GO:0030014	CCR4-NOT complex	18	0	0.3	1
GO:0030015	CCR4-NOT core complex	11	0	0.18	1
GO:0030016	myofibril	190	0	3.14	1
GO:0030017	sarcomere	178	0	2.94	1
GO:0030018	Z disc	119	0	1.96	1
GO:0030027	lamellipodium	153	0	2.52	1
GO:0030056	hemidesmosome	11	0	0.18	1
GO:0030057	desmosome	8	0	0.13	1
GO:0030061	mitochondrial crista	4	0	0.07	1
GO:0030062	mitochondrial tricarboxylic acid cycle enzyme complex	6	0	0.1	1
GO:0030112	glycocalyx	5	0	0.08	1
GO:0030115	S-layer	3	0	0.05	1
GO:0030117	membrane coat	83	0	1.37	1
GO:0030118	clathrin coat	31	0	0.51	1
GO:0030119	AP-type membrane coat adaptor complex	29	0	0.48	1
GO:0030120	vesicle coat	56	0	0.92	1
GO:0030121	AP-1 adaptor complex	6	0	0.1	1
GO:0030122	AP-2 adaptor complex	5	0	0.08	1
GO:0030123	AP-3 adaptor complex	6	0	0.1	1
GO:0030124	AP-4 adaptor complex	5	0	0.08	1
GO:0030125	clathrin vesicle coat	19	0	0.31	1
GO:0030126	COPI vesicle coat	16	0	0.26	1
GO:0030127	COPII vesicle coat	21	0	0.35	1
GO:0030128	clathrin coat of endocytic vesicle	6	0	0.1	1
GO:0030130	clathrin coat of trans-Golgi network vesicle	11	0	0.18	1
GO:0030131	clathrin adaptor complex	17	0	0.28	1
GO:0030132	clathrin coat of coated pit	9	0	0.15	1
GO:0030134	COPII-coated ER to Golgi transport vesicle	54	0	0.89	1
GO:0030137	COPI-coated vesicle	27	0	0.45	1
GO:0030140	trans-Golgi network transport vesicle	27	0	0.45	1
GO:0030175	filopodium	84	0	1.39	1
GO:0030286	dynein complex	155	0	2.56	1
GO:0030288	outer membrane-bounded periplasmic space	3	0	0.05	1
GO:0030289	protein phosphatase 4 complex	5	0	0.08	1
GO:0030313	cell envelope	4	0	0.07	1
GO:0030314	junctional membrane complex	1	0	0.02	1
GO:0030315	T-tubule	39	0	0.64	1
GO:0030426	growth cone	143	0	2.36	1
GO:0030427	site of polarized growth	162	0	2.67	1
GO:0030428	cell septum	17	0	0.28	1
GO:0030445	yeast-form cell wall	3	0	0.05	1
GO:0030446	hyphal cell wall	2	0	0.03	1
GO:0030478	actin cap	1	0	0.02	1
GO:0030479	actin cortical patch	4	0	0.07	1
GO:0030496	midbody	163	0	2.69	1
GO:0030532	small nuclear ribonucleoprotein complex	69	0	1.14	1
GO:0030660	Golgi-associated vesicle membrane	48	0	0.79	1
GO:0030663	COPI-coated vesicle membrane	23	0	0.38	1
GO:0030669	clathrin-coated endocytic vesicle membrane	19	0	0.31	1
GO:0030670	phagocytic vesicle membrane	36	0	0.59	1
GO:0030677	ribonuclease P complex	12	0	0.2	1
GO:0030678	mitochondrial ribonuclease P complex	4	0	0.07	1
GO:0030681	multimeric ribonuclease P complex	8	0	0.13	1
GO:0030684	preribosome	87	0	1.44	1
GO:0030686	90S preribosome	33	0	0.54	1
GO:0030687	preribosome, large subunit precursor	27	0	0.45	1
GO:0030688	preribosome, small subunit precursor	17	0	0.28	1
GO:0030689	Noc complex	5	0	0.08	1
GO:0030690	Noc1p-Noc2p complex	1	0	0.02	1
GO:0030692	Noc4p-Nop14p complex	4	0	0.07	1
GO:0030849	autosome	1	0	0.02	1
GO:0030863	cortical cytoskeleton	64	0	1.06	1
GO:0030864	cortical actin cytoskeleton	47	0	0.78	1
GO:0030867	rough endoplasmic reticulum membrane	25	0	0.41	1
GO:0030868	smooth endoplasmic reticulum membrane	5	0	0.08	1
GO:0030870	Mre11 complex	4	0	0.07	1
GO:0030874	nucleolar chromatin	1	0	0.02	1
GO:0030877	beta-catenin destruction complex	8	0	0.13	1
GO:0030880	RNA polymerase complex	106	0	1.75	1
GO:0030891	VCB complex	4	0	0.07	1
GO:0030893	meiotic cohesin complex	2	0	0.03	1
GO:0030894	replisome	16	0	0.26	1
GO:0030895	apolipoprotein B mRNA editing enzyme complex	1	0	0.02	1
GO:0030896	checkpoint clamp complex	3	0	0.05	1
GO:0030897	HOPS complex	8	0	0.13	1
GO:0030904	retromer complex	13	0	0.21	1
GO:0030905	retromer, tubulation complex	1	0	0.02	1
GO:0030906	retromer, cargo-selective complex	1	0	0.02	1
GO:0030915	Smc5-Smc6 complex	8	0	0.13	1
GO:0030934	anchoring collagen complex	1	0	0.02	1
GO:0030956	glutamyl-tRNA(Gln) amidotransferase complex	3	0	0.05	1
GO:0030964	NADH dehydrogenase complex	35	0	0.58	1
GO:0030981	cortical microtubule cytoskeleton	2	0	0.03	1
GO:0030990	intraciliary transport particle	28	0	0.46	1
GO:0030991	intraciliary transport particle A	10	0	0.17	1
GO:0030992	intraciliary transport particle B	18	0	0.3	1
GO:0031004	potassium ion-transporting ATPase complex	1	0	0.02	1
GO:0031010	ISWI-type complex	16	0	0.26	1
GO:0031011	Ino80 complex	16	0	0.26	1
GO:0031021	interphase microtubule organizing center	3	0	0.05	1
GO:0031074	nucleocytoplasmic transport complex	12	0	0.2	1
GO:0031080	nuclear pore outer ring	15	0	0.25	1
GO:0031082	BLOC complex	15	0	0.25	1
GO:0031083	BLOC-1 complex	8	0	0.13	1
GO:0031084	BLOC-2 complex	3	0	0.05	1
GO:0031085	BLOC-3 complex	4	0	0.07	1
GO:0031088	platelet dense granule membrane	13	0	0.21	1
GO:0031093	platelet alpha granule lumen	6	0	0.1	1
GO:0031094	platelet dense tubular network	9	0	0.15	1
GO:0031095	platelet dense tubular network membrane	5	0	0.08	1
GO:0031105	septin complex	7	0	0.12	1
GO:0031143	pseudopodium	11	0	0.18	1
GO:0031164	contractile vacuolar membrane	4	0	0.07	1
GO:0031201	SNARE complex	31	0	0.51	1
GO:0031205	endoplasmic reticulum Sec complex	2	0	0.03	1
GO:0031207	Sec62/Sec63 complex	1	0	0.02	1
GO:0031209	SCAR complex	9	0	0.15	1
GO:0031211	endoplasmic reticulum palmitoyltransferase complex	3	0	0.05	1
GO:0031213	RSF complex	3	0	0.05	1
GO:0031232	extrinsic component of external side of plasma membrane	7	0	0.12	1
GO:0031234	extrinsic component of cytoplasmic side of plasma membrane	39	0	0.64	1
GO:0031248	protein acetyltransferase complex	96	0	1.58	1
GO:0031251	PAN complex	2	0	0.03	1
GO:0031254	cell trailing edge	3	0	0.05	1
GO:0031258	lamellipodium membrane	12	0	0.2	1
GO:0031261	DNA replication preinitiation complex	15	0	0.25	1
GO:0031262	Ndc80 complex	3	0	0.05	1
GO:0031264	death-inducing signaling complex	3	0	0.05	1
GO:0031265	CD95 death-inducing signaling complex	3	0	0.05	1
GO:0031298	replication fork protection complex	3	0	0.05	1
GO:0031312	extrinsic component of organelle membrane	37	0	0.61	1
GO:0031313	extrinsic component of endosome membrane	8	0	0.13	1
GO:0031314	extrinsic component of mitochondrial inner membrane	10	0	0.17	1
GO:0031332	RNAi effector complex	7	0	0.12	1
GO:0031371	ubiquitin conjugating enzyme complex	4	0	0.07	1
GO:0031372	UBC13-MMS2 complex	1	0	0.02	1
GO:0031379	RNA-directed RNA polymerase complex	3	0	0.05	1
GO:0031380	nuclear RNA-directed RNA polymerase complex	3	0	0.05	1
GO:0031389	Rad17 RFC-like complex	1	0	0.02	1
GO:0031390	Ctf18 RFC-like complex	6	0	0.1	1
GO:0031391	Elg1 RFC-like complex	3	0	0.05	1
GO:0031395	bursicon neuropeptide hormone complex	1	0	0.02	1
GO:0031414	N-terminal protein acetyltransferase complex	9	0	0.15	1
GO:0031415	NatA complex	3	0	0.05	1
GO:0031416	NatB complex	2	0	0.03	1
GO:0031417	NatC complex	4	0	0.07	1
GO:0031422	RecQ family helicase-topoisomerase III complex	3	0	0.05	1
GO:0031428	box C/D RNP complex	6	0	0.1	1
GO:0031429	box H/ACA snoRNP complex	4	0	0.07	1
GO:0031430	M band	41	0	0.68	1
GO:0031431	Dbf4-dependent protein kinase complex	1	0	0.02	1
GO:0031436	BRCA1-BARD1 complex	3	0	0.05	1
GO:0031461	cullin-RING ubiquitin ligase complex	176	0	2.9	1
GO:0031462	Cul2-RING ubiquitin ligase complex	16	0	0.26	1
GO:0031463	Cul3-RING ubiquitin ligase complex	36	0	0.59	1
GO:0031464	Cul4A-RING E3 ubiquitin ligase complex	17	0	0.28	1
GO:0031465	Cul4B-RING E3 ubiquitin ligase complex	5	0	0.08	1
GO:0031466	Cul5-RING ubiquitin ligase complex	8	0	0.13	1
GO:0031467	Cul7-RING ubiquitin ligase complex	4	0	0.07	1
GO:0031475	myosin V complex	3	0	0.05	1
GO:0031476	myosin VI complex	1	0	0.02	1
GO:0031477	myosin VII complex	5	0	0.08	1
GO:0031499	TRAMP complex	6	0	0.1	1
GO:0031501	mannosyltransferase complex	6	0	0.1	1
GO:0031502	dolichyl-phosphate-mannose-protein mannosyltransferase complex	1	0	0.02	1
GO:0031510	SUMO activating enzyme complex	3	0	0.05	1
GO:0031515	tRNA (m1A) methyltransferase complex	2	0	0.03	1
GO:0031519	PcG protein complex	24	0	0.4	1
GO:0031523	Myb complex	7	0	0.12	1
GO:0031527	filopodium membrane	5	0	0.08	1
GO:0031588	nucleotide-activated protein kinase complex	4	0	0.07	1
GO:0031592	centrosomal corona	2	0	0.03	1
GO:0031595	nuclear proteasome complex	3	0	0.05	1
GO:0031597	cytosolic proteasome complex	4	0	0.07	1
GO:0031616	spindle pole centrosome	10	0	0.17	1
GO:0031672	A band	61	0	1.01	1
GO:0031673	H zone	6	0	0.1	1
GO:0031674	I band	129	0	2.13	1
GO:0031901	early endosome membrane	142	0	2.34	1
GO:0031902	late endosome membrane	137	0	2.26	1
GO:0031904	endosome lumen	14	0	0.23	1
GO:0031905	early endosome lumen	1	0	0.02	1
GO:0031931	TORC1 complex	12	0	0.2	1
GO:0031932	TORC2 complex	14	0	0.23	1
GO:0031941	filamentous actin	18	0	0.3	1
GO:0031969	chloroplast membrane	2	0	0.03	1
GO:0031970	organelle envelope lumen	90	0	1.49	1
GO:0031976	plastid thylakoid	1	0	0.02	1
GO:0031985	Golgi cisterna	121	0	2	1
GO:0032009	early phagosome	6	0	0.1	1
GO:0032019	mitochondrial cloud	1	0	0.02	1
GO:0032021	NELF complex	5	0	0.08	1
GO:0032039	integrator complex	22	0	0.36	1
GO:0032040	small-subunit processome	44	0	0.73	1
GO:0032044	DSIF complex	4	0	0.07	1
GO:0032045	guanyl-nucleotide exchange factor complex	31	0	0.51	1
GO:0032059	bleb	2	0	0.03	1
GO:0032116	SMC loading complex	4	0	0.07	1
GO:0032127	dense core granule membrane	7	0	0.12	1
GO:0032133	chromosome passenger complex	10	0	0.17	1
GO:0032144	4-aminobutyrate transaminase complex	3	0	0.05	1
GO:0032156	septin cytoskeleton	8	0	0.13	1
GO:0032160	septin filament array	1	0	0.02	1
GO:0032161	cleavage apparatus septin structure	1	0	0.02	1
GO:0032173	septin collar	1	0	0.02	1
GO:0032174	cellular bud neck septin collar	1	0	0.02	1
GO:0032280	symmetric synapse	8	0	0.13	1
GO:0032281	AMPA glutamate receptor complex	18	0	0.3	1
GO:0032299	ribonuclease H2 complex	4	0	0.07	1
GO:0032300	mismatch repair complex	10	0	0.17	1
GO:0032301	MutSalpha complex	5	0	0.08	1
GO:0032302	MutSbeta complex	2	0	0.03	1
GO:0032389	MutLalpha complex	1	0	0.02	1
GO:0032391	photoreceptor connecting cilium	43	0	0.71	1
GO:0032420	stereocilium	67	0	1.11	1
GO:0032421	stereocilium bundle	77	0	1.27	1
GO:0032426	stereocilium tip	30	0	0.5	1
GO:0032432	actin filament bundle	46	0	0.76	1
GO:0032433	filopodium tip	18	0	0.3	1
GO:0032437	cuticular plate	3	0	0.05	1
GO:0032444	activin responsive factor complex	2	0	0.03	1
GO:0032449	CBM complex	1	0	0.02	1
GO:0032473	cytoplasmic side of mitochondrial outer membrane	3	0	0.05	1
GO:0032541	cortical endoplasmic reticulum	6	0	0.1	1
GO:0032545	CURI complex	1	0	0.02	1
GO:0032579	apical lamina of hyaline layer	9	0	0.15	1
GO:0032580	Golgi cisterna membrane	90	0	1.49	1
GO:0032584	growth cone membrane	4	0	0.07	1
GO:0032585	multivesicular body membrane	20	0	0.33	1
GO:0032586	protein storage vacuole membrane	1	0	0.02	1
GO:0032587	ruffle membrane	50	0	0.83	1
GO:0032588	trans-Golgi network membrane	52	0	0.86	1
GO:0032591	dendritic spine membrane	8	0	0.13	1
GO:0032593	insulin-responsive compartment	10	0	0.17	1
GO:0032777	piccolo histone acetyltransferase complex	4	0	0.07	1
GO:0032783	super elongation complex	3	0	0.05	1
GO:0032797	SMN complex	9	0	0.15	1
GO:0032798	Swi5-Sfr1 complex	2	0	0.03	1
GO:0032806	carboxy-terminal domain protein kinase complex	15	0	0.25	1
GO:0032807	DNA ligase IV complex	3	0	0.05	1
GO:0032839	dendrite cytoplasm	16	0	0.26	1
GO:0032937	SREBP-SCAP-Insig complex	1	0	0.02	1
GO:0032982	myosin filament	8	0	0.13	1
GO:0032983	kainate selective glutamate receptor complex	10	0	0.17	1
GO:0032992	protein-carbohydrate complex	3	0	0.05	1
GO:0032993	protein-DNA complex	512	0	8.45	1
GO:0032994	protein-lipid complex	14	0	0.23	1
GO:0032996	Bcl3-Bcl10 complex	1	0	0.02	1
GO:0033010	paranodal junction	12	0	0.2	1
GO:0033011	perinuclear theca	1	0	0.02	1
GO:0033017	sarcoplasmic reticulum membrane	21	0	0.35	1
GO:0033018	sarcoplasmic reticulum lumen	4	0	0.07	1
GO:0033061	DNA recombinase mediator complex	8	0	0.13	1
GO:0033063	Rad51B-Rad51C-Rad51D-XRCC2 complex	5	0	0.08	1
GO:0033065	Rad51C-XRCC3 complex	2	0	0.03	1
GO:0033093	Weibel-Palade body	3	0	0.05	1
GO:0033106	cis-Golgi network membrane	6	0	0.1	1
GO:0033116	endoplasmic reticulum-Golgi intermediate compartment membrane	39	0	0.64	1
GO:0033117	esterosome	2	0	0.03	1
GO:0033118	esterosome membrane	2	0	0.03	1
GO:0033162	melanosome membrane	11	0	0.18	1
GO:0033166	hyaline layer	9	0	0.15	1
GO:0033167	ARC complex	1	0	0.02	1
GO:0033176	proton-transporting V-type ATPase complex	25	0	0.41	1
GO:0033177	proton-transporting two-sector ATPase complex, proton-transporting domain	21	0	0.35	1
GO:0033178	proton-transporting two-sector ATPase complex, catalytic domain	15	0	0.25	1
GO:0033179	proton-transporting V-type ATPase, V0 domain	12	0	0.2	1
GO:0033180	proton-transporting V-type ATPase, V1 domain	10	0	0.17	1
GO:0033181	plasma membrane proton-transporting V-type ATPase complex	6	0	0.1	1
GO:0033185	dolichol-phosphate-mannose synthase complex	2	0	0.03	1
GO:0033186	CAF-1 complex	4	0	0.07	1
GO:0033202	DNA helicase complex	1	0	0.02	1
GO:0033256	I-kappaB/NF-kappaB complex	2	0	0.03	1
GO:0033257	Bcl3/NF-kappaB2 complex	1	0	0.02	1
GO:0033263	CORVET complex	7	0	0.12	1
GO:0033268	node of Ranvier	18	0	0.3	1
GO:0033269	internode region of axon	2	0	0.03	1
GO:0033270	paranode region of axon	18	0	0.3	1
GO:0033276	transcription factor TFTC complex	14	0	0.23	1
GO:0033290	eukaryotic 48S preinitiation complex	17	0	0.28	1
GO:0033391	chromatoid body	17	0	0.28	1
GO:0033503	HULC complex	3	0	0.05	1
GO:0033553	rDNA heterochromatin	3	0	0.05	1
GO:0033557	Slx1-Slx4 complex	3	0	0.05	1
GO:0033565	ESCRT-0 complex	2	0	0.03	1
GO:0033588	elongator holoenzyme complex	9	0	0.15	1
GO:0033593	BRCA2-MAGE-D1 complex	1	0	0.02	1
GO:0033596	TSC1-TSC2 complex	5	0	0.08	1
GO:0033597	mitotic checkpoint complex	4	0	0.07	1
GO:0033644	host cell membrane	19	0	0.31	1
GO:0033647	host intracellular organelle	14	0	0.23	1
GO:0033648	host intracellular membrane-bounded organelle	14	0	0.23	1
GO:0033698	Rpd3L complex	6	0	0.1	1
GO:0034045	phagophore assembly site membrane	21	0	0.35	1
GO:0034066	Ric1-Rgp1 guanyl-nucleotide exchange factor complex	4	0	0.07	1
GO:0034098	VCP-NPL4-UFD1 AAA ATPase complex	4	0	0.07	1
GO:0034245	mitochondrial DNA-directed RNA polymerase complex	1	0	0.02	1
GO:0034271	phosphatidylinositol 3-kinase complex, class III, type I	2	0	0.03	1
GO:0034272	phosphatidylinositol 3-kinase complex, class III, type II	2	0	0.03	1
GO:0034274	Atg12-Atg5-Atg16 complex	3	0	0.05	1
GO:0034357	photosynthetic membrane	1	0	0.02	1
GO:0034358	plasma lipoprotein particle	11	0	0.18	1
GO:0034359	mature chylomicron	1	0	0.02	1
GO:0034361	very-low-density lipoprotein particle	3	0	0.05	1
GO:0034362	low-density lipoprotein particle	3	0	0.05	1
GO:0034363	intermediate-density lipoprotein particle	1	0	0.02	1
GO:0034364	high-density lipoprotein particle	6	0	0.1	1
GO:0034366	spherical high-density lipoprotein particle	1	0	0.02	1
GO:0034385	triglyceride-rich plasma lipoprotein particle	3	0	0.05	1
GO:0034388	Pwp2p-containing subcomplex of 90S preribosome	6	0	0.1	1
GO:0034399	nuclear periphery	113	0	1.86	1
GO:0034423	autophagosome lumen	1	0	0.02	1
GO:0034451	centriolar satellite	69	0	1.14	1
GO:0034455	t-UTP complex	3	0	0.05	1
GO:0034456	UTP-C complex	1	0	0.02	1
GO:0034457	Mpp10 complex	2	0	0.03	1
GO:0034464	BBSome	15	0	0.25	1
GO:0034466	chromaffin granule lumen	3	0	0.05	1
GO:0034506	chromosome, centromeric core domain	2	0	0.03	1
GO:0034515	proteasome storage granule	1	0	0.02	1
GO:0034518	RNA cap binding complex	10	0	0.17	1
GO:0034657	GID complex	4	0	0.07	1
GO:0034663	endoplasmic reticulum chaperone complex	12	0	0.2	1
GO:0034666	integrin alpha2-beta1 complex	1	0	0.02	1
GO:0034669	integrin alpha4-beta7 complex	1	0	0.02	1
GO:0034673	inhibin-betaglycan-ActRII complex	2	0	0.03	1
GO:0034678	integrin alpha8-beta1 complex	2	0	0.03	1
GO:0034685	integrin alphav-beta6 complex	1	0	0.02	1
GO:0034704	calcium channel complex	44	0	0.73	1
GO:0034706	sodium channel complex	15	0	0.25	1
GO:0034707	chloride channel complex	31	0	0.51	1
GO:0034708	methyltransferase complex	98	0	1.62	1
GO:0034709	methylosome	10	0	0.17	1
GO:0034715	pICln-Sm protein complex	5	0	0.08	1
GO:0034718	SMN-Gemin2 complex	3	0	0.05	1
GO:0034719	SMN-Sm protein complex	15	0	0.25	1
GO:0034750	Scrib-APC-beta-catenin complex	2	0	0.03	1
GO:0034751	aryl hydrocarbon receptor complex	4	0	0.07	1
GO:0034752	cytosolic aryl hydrocarbon receptor complex	1	0	0.02	1
GO:0034777	recycling endosome lumen	1	0	0.02	1
GO:0034992	microtubule organizing center attachment site	13	0	0.21	1
GO:0034993	meiotic nuclear membrane microtubule tethering complex	13	0	0.21	1
GO:0034998	oligosaccharyltransferase I complex	2	0	0.03	1
GO:0034999	oligosaccharyltransferase II complex	1	0	0.02	1
GO:0035000	oligosaccharyltransferase III complex	1	0	0.02	1
GO:0035003	subapical complex	4	0	0.07	1
GO:0035032	phosphatidylinositol 3-kinase complex, class III	6	0	0.1	1
GO:0035059	RCAF complex	1	0	0.02	1
GO:0035060	brahma complex	13	0	0.21	1
GO:0035061	interchromatin granule	4	0	0.07	1
GO:0035097	histone methyltransferase complex	70	0	1.16	1
GO:0035098	ESC/E(Z) complex	9	0	0.15	1
GO:0035101	FACT complex	1	0	0.02	1
GO:0035102	PRC1 complex	7	0	0.12	1
GO:0035145	exon-exon junction complex	10	0	0.17	1
GO:0035182	female germline ring canal outer rim	8	0	0.13	1
GO:0035183	female germline ring canal inner rim	5	0	0.08	1
GO:0035189	Rb-E2F complex	3	0	0.05	1
GO:0035230	cytoneme	1	0	0.02	1
GO:0035253	ciliary rootlet	15	0	0.25	1
GO:0035267	NuA4 histone acetyltransferase complex	31	0	0.51	1
GO:0035324	female germline ring canal	9	0	0.15	1
GO:0035339	SPOTS complex	2	0	0.03	1
GO:0035363	histone locus body	4	0	0.07	1
GO:0035370	UBC13-UEV1A complex	1	0	0.02	1
GO:0035371	microtubule plus-end	20	0	0.33	1
GO:0035517	PR-DUB complex	2	0	0.03	1
GO:0035525	NF-kappaB p50/p65 complex	1	0	0.02	1
GO:0035550	urease complex	1	0	0.02	1
GO:0035578	azurophil granule lumen	21	0	0.35	1
GO:0035579	specific granule membrane	14	0	0.23	1
GO:0035580	specific granule lumen	21	0	0.35	1
GO:0035631	CD40 receptor complex	7	0	0.12	1
GO:0035632	mitochondrial prohibitin complex	2	0	0.03	1
GO:0035657	eRF1 methyltransferase complex	1	0	0.02	1
GO:0035658	Mon1-Ccz1 complex	4	0	0.07	1
GO:0035686	sperm fibrous sheath	1	0	0.02	1
GO:0035692	macrophage migration inhibitory factor receptor complex	2	0	0.03	1
GO:0035693	NOS2-CD74 complex	2	0	0.03	1
GO:0035748	myelin sheath abaxonal region	3	0	0.05	1
GO:0035749	myelin sheath adaxonal region	2	0	0.03	1
GO:0035770	ribonucleoprotein granule	205	0	3.38	1
GO:0035838	growing cell tip	2	0	0.03	1
GO:0035841	new growing cell tip	2	0	0.03	1
GO:0035859	Seh1-associated complex	16	0	0.26	1
GO:0035861	site of double-strand break	55	0	0.91	1
GO:0035869	ciliary transition zone	69	0	1.14	1
GO:0035976	transcription factor AP-1 complex	1	0	0.02	1
GO:0036019	endolysosome	16	0	0.26	1
GO:0036020	endolysosome membrane	12	0	0.2	1
GO:0036024	protein C inhibitor-TMPRSS7 complex	1	0	0.02	1
GO:0036025	protein C inhibitor-TMPRSS11E complex	1	0	0.02	1
GO:0036026	protein C inhibitor-PLAT complex	1	0	0.02	1
GO:0036027	protein C inhibitor-PLAU complex	1	0	0.02	1
GO:0036028	protein C inhibitor-thrombin complex	1	0	0.02	1
GO:0036029	protein C inhibitor-KLK3 complex	1	0	0.02	1
GO:0036030	protein C inhibitor-plasma kallikrein complex	1	0	0.02	1
GO:0036038	MKS complex	13	0	0.21	1
GO:0036056	filtration diaphragm	6	0	0.1	1
GO:0036057	slit diaphragm	6	0	0.1	1
GO:0036062	presynaptic periactive zone	5	0	0.08	1
GO:0036064	ciliary basal body	181	0	2.99	1
GO:0036125	fatty acid beta-oxidation multienzyme complex	3	0	0.05	1
GO:0036128	CatSper complex	1	0	0.02	1
GO:0036156	inner dynein arm	49	0	0.81	1
GO:0036157	outer dynein arm	15	0	0.25	1
GO:0036186	early phagosome membrane	1	0	0.02	1
GO:0036194	muscle cell projection	2	0	0.03	1
GO:0036195	muscle cell projection membrane	2	0	0.03	1
GO:0036379	myofilament	16	0	0.26	1
GO:0036387	pre-replicative complex	2	0	0.03	1
GO:0036396	RNA N6-methyladenosine methyltransferase complex	13	0	0.21	1
GO:0036409	histone H3-K14 acetyltransferase complex	1	0	0.02	1
GO:0036449	microtubule minus-end	3	0	0.05	1
GO:0036452	ESCRT complex	20	0	0.33	1
GO:0036454	growth factor complex	1	0	0.02	1
GO:0036457	keratohyalin granule	1	0	0.02	1
GO:0036464	cytoplasmic ribonucleoprotein granule	197	0	3.25	1
GO:0036488	CHOP-C/EBP complex	1	0	0.02	1
GO:0036501	UFD1-NPL4 complex	2	0	0.03	1
GO:0036502	Derlin-1-VIMP complex	3	0	0.05	1
GO:0036513	Derlin-1 retrotranslocation complex	7	0	0.12	1
GO:0038037	G protein-coupled receptor dimeric complex	11	0	0.18	1
GO:0038038	G protein-coupled receptor homodimeric complex	3	0	0.05	1
GO:0038039	G protein-coupled receptor heterodimeric complex	8	0	0.13	1
GO:0038201	TOR complex	17	0	0.28	1
GO:0042022	interleukin-12 receptor complex	1	0	0.02	1
GO:0042025	host cell nucleus	11	0	0.18	1
GO:0042101	T cell receptor complex	1	0	0.02	1
GO:0042170	plastid membrane	3	0	0.05	1
GO:0042272	nuclear RNA export factor complex	1	0	0.02	1
GO:0042382	paraspeckles	5	0	0.08	1
GO:0042405	nuclear inclusion body	23	0	0.38	1
GO:0042406	extrinsic component of endoplasmic reticulum membrane	7	0	0.12	1
GO:0042470	melanosome	76	0	1.25	1
GO:0042555	MCM complex	11	0	0.18	1
GO:0042564	NLS-dependent protein nuclear import complex	10	0	0.17	1
GO:0042565	RNA nuclear export complex	2	0	0.03	1
GO:0042567	insulin-like growth factor ternary complex	1	0	0.02	1
GO:0042575	DNA polymerase complex	22	0	0.36	1
GO:0042581	specific granule	36	0	0.59	1
GO:0042583	chromaffin granule	22	0	0.36	1
GO:0042584	chromaffin granule membrane	13	0	0.21	1
GO:0042585	germinal vesicle	3	0	0.05	1
GO:0042587	glycogen granule	6	0	0.1	1
GO:0042589	zymogen granule membrane	7	0	0.12	1
GO:0042597	periplasmic space	7	0	0.12	1
GO:0042599	lamellar body	7	0	0.12	1
GO:0042600	egg chorion	4	0	0.07	1
GO:0042611	MHC protein complex	2	0	0.03	1
GO:0042613	MHC class II protein complex	2	0	0.03	1
GO:0042622	photoreceptor outer segment membrane	10	0	0.17	1
GO:0042627	chylomicron	2	0	0.03	1
GO:0042641	actomyosin	40	0	0.66	1
GO:0042642	actomyosin, myosin complex part	1	0	0.02	1
GO:0042645	mitochondrial nucleoid	32	0	0.53	1
GO:0042651	thylakoid membrane	1	0	0.02	1
GO:0042709	succinate-CoA ligase complex	2	0	0.03	1
GO:0042719	mitochondrial intermembrane space protein transporter complex	4	0	0.07	1
GO:0042720	mitochondrial inner membrane peptidase complex	4	0	0.07	1
GO:0042721	TIM22 mitochondrial import inner membrane insertion complex	4	0	0.07	1
GO:0042734	presynaptic membrane	92	0	1.52	1
GO:0042763	intracellular immature spore	1	0	0.02	1
GO:0042764	ascospore-type prospore	1	0	0.02	1
GO:0042765	GPI-anchor transamidase complex	8	0	0.13	1
GO:0042824	MHC class I peptide loading complex	1	0	0.02	1
GO:0042827	platelet dense granule	14	0	0.23	1
GO:0043020	NADPH oxidase complex	9	0	0.15	1
GO:0043033	isoamylase complex	1	0	0.02	1
GO:0043034	costamere	23	0	0.38	1
GO:0043073	germ cell nucleus	8	0	0.13	1
GO:0043076	megasporocyte nucleus	2	0	0.03	1
GO:0043159	acrosomal matrix	1	0	0.02	1
GO:0043186	P granule	36	0	0.59	1
GO:0043189	H4/H2A histone acetyltransferase complex	31	0	0.51	1
GO:0043196	varicosity	9	0	0.15	1
GO:0043197	dendritic spine	132	0	2.18	1
GO:0043203	axon hillock	1	0	0.02	1
GO:0043209	myelin sheath	42	0	0.69	1
GO:0043218	compact myelin	7	0	0.12	1
GO:0043220	Schmidt-Lanterman incisure	7	0	0.12	1
GO:0043224	nuclear SCF ubiquitin ligase complex	1	0	0.02	1
GO:0043240	Fanconi anaemia nuclear complex	11	0	0.18	1
GO:0043260	laminin-11 complex	2	0	0.03	1
GO:0043291	RAVE complex	3	0	0.05	1
GO:0043292	contractile fiber	197	0	3.25	1
GO:0043293	apoptosome	2	0	0.03	1
GO:0043296	apical junction complex	126	0	2.08	1
GO:0043332	mating projection tip	4	0	0.07	1
GO:0043505	CENP-A containing nucleosome	1	0	0.02	1
GO:0043527	tRNA methyltransferase complex	4	0	0.07	1
GO:0043529	GET complex	2	0	0.03	1
GO:0043541	UDP-N-acetylglucosamine transferase complex	2	0	0.03	1
GO:0043564	Ku70:Ku80 complex	4	0	0.07	1
GO:0043596	nuclear replication fork	28	0	0.46	1
GO:0043601	nuclear replisome	16	0	0.26	1
GO:0043614	multi-eIF complex	3	0	0.05	1
GO:0043625	delta DNA polymerase complex	3	0	0.05	1
GO:0043626	PCNA complex	1	0	0.02	1
GO:0043655	host extracellular space	2	0	0.03	1
GO:0043657	host cell	10	0	0.17	1
GO:0044094	host cell nuclear part	1	0	0.02	1
GO:0044172	host cell endoplasmic reticulum-Golgi intermediate compartment	3	0	0.05	1
GO:0044174	host cell endosome	3	0	0.05	1
GO:0044184	host cell late endosome	3	0	0.05	1
GO:0044194	cytolytic granule	3	0	0.05	1
GO:0044220	host cell perinuclear region of cytoplasm	11	0	0.18	1
GO:0044224	juxtaparanode region of axon	11	0	0.18	1
GO:0044232	organelle membrane contact site	32	0	0.53	1
GO:0044233	mitochondria-associated endoplasmic reticulum membrane	10	0	0.17	1
GO:0044284	mitochondrial crista junction	2	0	0.03	1
GO:0044291	cell-cell contact zone	48	0	0.79	1
GO:0044292	dendrite terminus	7	0	0.12	1
GO:0044294	dendritic growth cone	3	0	0.05	1
GO:0044295	axonal growth cone	42	0	0.69	1
GO:0044300	cerebellar mossy fiber	5	0	0.08	1
GO:0044301	climbing fiber	1	0	0.02	1
GO:0044308	axonal spine	3	0	0.05	1
GO:0044309	neuron spine	135	0	2.23	1
GO:0044316	cone cell pedicle	1	0	0.02	1
GO:0044317	rod spherule	1	0	0.02	1
GO:0044322	endoplasmic reticulum quality control compartment	12	0	0.2	1
GO:0044326	dendritic spine neck	2	0	0.03	1
GO:0044327	dendritic spine head	2	0	0.03	1
GO:0044352	pinosome	8	0	0.13	1
GO:0044354	macropinosome	8	0	0.13	1
GO:0044391	ribosomal subunit	134	0	2.21	1
GO:0044423	virion component	5	0	0.08	1
GO:0044530	supraspliceosomal complex	5	0	0.08	1
GO:0044545	NSL complex	10	0	0.17	1
GO:0044599	AP-5 adaptor complex	2	0	0.03	1
GO:0044611	nuclear pore inner ring	11	0	0.18	1
GO:0044613	nuclear pore central transport channel	7	0	0.12	1
GO:0044614	nuclear pore cytoplasmic filaments	6	0	0.1	1
GO:0044615	nuclear pore nuclear basket	22	0	0.36	1
GO:0044647	host-symbiont bicellular tight junction	12	0	0.2	1
GO:0044665	MLL1/2 complex	32	0	0.53	1
GO:0044666	MLL3/4 complex	20	0	0.33	1
GO:0044697	HICS complex	1	0	0.02	1
GO:0044732	mitotic spindle pole body	1	0	0.02	1
GO:0044753	amphisome	8	0	0.13	1
GO:0044754	autolysosome	12	0	0.2	1
GO:0044796	DNA polymerase processivity factor complex	1	0	0.02	1
GO:0045009	chitosome	11	0	0.18	1
GO:0045025	mitochondrial degradosome	2	0	0.03	1
GO:0045092	interleukin-18 receptor complex	1	0	0.02	1
GO:0045095	keratin filament	1	0	0.02	1
GO:0045098	type III intermediate filament	2	0	0.03	1
GO:0045111	intermediate filament cytoskeleton	45	0	0.74	1
GO:0045120	pronucleus	8	0	0.13	1
GO:0045160	myosin I complex	1	0	0.02	1
GO:0045170	spectrosome	8	0	0.13	1
GO:0045171	intercellular bridge	59	0	0.97	1
GO:0045172	germline ring canal	10	0	0.17	1
GO:0045179	apical cortex	28	0	0.46	1
GO:0045180	basal cortex	16	0	0.26	1
GO:0045211	postsynaptic membrane	278	0	4.59	1
GO:0045239	tricarboxylic acid cycle enzyme complex	15	0	0.25	1
GO:0045240	dihydrolipoyl dehydrogenase complex	12	0	0.2	1
GO:0045244	succinate-CoA ligase complex (GDP-forming)	1	0	0.02	1
GO:0045251	electron transfer flavoprotein complex	2	0	0.03	1
GO:0045252	oxoglutarate dehydrogenase complex	8	0	0.13	1
GO:0045253	pyruvate dehydrogenase (lipoamide) phosphatase complex	1	0	0.02	1
GO:0045254	pyruvate dehydrogenase complex	4	0	0.07	1
GO:0045257	succinate dehydrogenase complex (ubiquinone)	4	0	0.07	1
GO:0045259	proton-transporting ATP synthase complex	13	0	0.21	1
GO:0045261	proton-transporting ATP synthase complex, catalytic core F(1)	5	0	0.08	1
GO:0045263	proton-transporting ATP synthase complex, coupling factor F(o)	9	0	0.15	1
GO:0045265	proton-transporting ATP synthase, stator stalk	3	0	0.05	1
GO:0045269	proton-transporting ATP synthase, central stalk	1	0	0.02	1
GO:0045271	respiratory chain complex I	35	0	0.58	1
GO:0045273	respiratory chain complex II	4	0	0.07	1
GO:0045275	respiratory chain complex III	9	0	0.15	1
GO:0045277	respiratory chain complex IV	14	0	0.23	1
GO:0045281	succinate dehydrogenase complex	4	0	0.07	1
GO:0045283	fumarate reductase complex	4	0	0.07	1
GO:0045293	mRNA editing complex	14	0	0.23	1
GO:0045298	tubulin complex	3	0	0.05	1
GO:0045334	clathrin-coated endocytic vesicle	31	0	0.51	1
GO:0045335	phagocytic vesicle	72	0	1.19	1
GO:0045495	pole plasm	40	0	0.66	1
GO:0046540	U4/U6 x U5 tri-snRNP complex	35	0	0.58	1
GO:0046581	intercellular canaliculus	19	0	0.31	1
GO:0046691	intracellular canaliculus	3	0	0.05	1
GO:0046695	SLIK (SAGA-like) complex	3	0	0.05	1
GO:0046696	lipopolysaccharide receptor complex	1	0	0.02	1
GO:0046930	pore complex	13	0	0.21	1
GO:0048046	apoplast	5	0	0.08	1
GO:0048179	activin receptor complex	3	0	0.05	1
GO:0048188	Set1C/COMPASS complex	19	0	0.31	1
GO:0048237	rough endoplasmic reticulum lumen	2	0	0.03	1
GO:0048269	methionine adenosyltransferase complex	3	0	0.05	1
GO:0048475	coated membrane	83	0	1.37	1
GO:0048476	Holliday junction resolvase complex	4	0	0.07	1
GO:0048500	signal recognition particle	10	0	0.17	1
GO:0048770	pigment granule	78	0	1.29	1
GO:0048786	presynaptic active zone	58	0	0.96	1
GO:0048787	presynaptic active zone membrane	12	0	0.2	1
GO:0048788	cytoskeleton of presynaptic active zone	9	0	0.15	1
GO:0051233	spindle midzone	34	0	0.56	1
GO:0051285	cell cortex of cell tip	2	0	0.03	1
GO:0051286	cell tip	11	0	0.18	1
GO:0055029	nuclear DNA-directed RNA polymerase complex	102	0	1.68	1
GO:0055035	plastid thylakoid membrane	1	0	0.02	1
GO:0055036	virion membrane	3	0	0.05	1
GO:0055037	recycling endosome	141	0	2.33	1
GO:0055038	recycling endosome membrane	57	0	0.94	1
GO:0055044	symplast	6	0	0.1	1
GO:0055087	Ski complex	5	0	0.08	1
GO:0055120	striated muscle dense body	11	0	0.18	1
GO:0060076	excitatory synapse	47	0	0.78	1
GO:0060077	inhibitory synapse	23	0	0.38	1
GO:0060091	kinocilium	18	0	0.3	1
GO:0060171	stereocilium membrane	13	0	0.21	1
GO:0060187	cell pole	11	0	0.18	1
GO:0060293	germ plasm	36	0	0.59	1
GO:0060473	cortical granule	3	0	0.05	1
GO:0060987	lipid tube	2	0	0.03	1
GO:0061174	type I terminal bouton	8	0	0.13	1
GO:0061175	type II terminal bouton	1	0	0.02	1
GO:0061176	type Ib terminal bouton	2	0	0.03	1
GO:0061574	ASAP complex	4	0	0.07	1
GO:0061617	MICOS complex	5	0	0.08	1
GO:0061638	CENP-A containing chromatin	1	0	0.02	1
GO:0061645	endocytic patch	4	0	0.07	1
GO:0061673	mitotic spindle astral microtubule	3	0	0.05	1
GO:0061689	tricellular tight junction	6	0	0.1	1
GO:0061695	transferase complex, transferring phosphorus-containing groups	218	0	3.6	1
GO:0061700	GATOR2 complex	8	0	0.13	1
GO:0061702	canonical inflammasome complex	3	0	0.05	1
GO:0061742	chaperone-mediated autophagy translocation complex	1	0	0.02	1
GO:0061773	eNoSc complex	1	0	0.02	1
GO:0061779	Tapasin-ERp57 complex	1	0	0.02	1
GO:0061793	chromatin lock complex	1	0	0.02	1
GO:0061825	podosome core	1	0	0.02	1
GO:0061826	podosome ring	1	0	0.02	1
GO:0061827	sperm head	4	0	0.07	1
GO:0061830	concave side of sperm head	1	0	0.02	1
GO:0061834	actin filament branch point	1	0	0.02	1
GO:0061835	ventral surface of cell	1	0	0.02	1
GO:0061845	neuron projection branch point	1	0	0.02	1
GO:0061846	dendritic spine cytoplasm	1	0	0.02	1
GO:0062039	biofilm matrix	3	0	0.05	1
GO:0062040	fungal biofilm matrix	3	0	0.05	1
GO:0062073	histone mRNA stem-loop binding complex	1	0	0.02	1
GO:0062129	chitin-based extracellular matrix	2	0	0.03	1
GO:0062130	adhesive extracellular matrix	2	0	0.03	1
GO:0062136	low-density lipoprotein receptor complex	2	0	0.03	1
GO:0062137	cargo receptor complex	2	0	0.03	1
GO:0062151	catalase complex	2	0	0.03	1
GO:0062157	mitochondrial ATP-gated potassium channel complex	2	0	0.03	1
GO:0062159	contractile vacuole complex	5	0	0.08	1
GO:0070044	synaptobrevin 2-SNAP-25-syntaxin-1a complex	1	0	0.02	1
GO:0070069	cytochrome complex	24	0	0.4	1
GO:0070110	ciliary neurotrophic factor receptor complex	3	0	0.05	1
GO:0070160	tight junction	116	0	1.91	1
GO:0070176	DRM complex	1	0	0.02	1
GO:0070187	shelterin complex	1	0	0.02	1
GO:0070210	Rpd3L-Expanded complex	6	0	0.1	1
GO:0070274	RES complex	2	0	0.03	1
GO:0070310	ATR-ATRIP complex	2	0	0.03	1
GO:0070319	Golgi to plasma membrane transport vesicle	1	0	0.02	1
GO:0070390	transcription export complex 2	8	0	0.13	1
GO:0070418	DNA-dependent protein kinase complex	5	0	0.08	1
GO:0070419	nonhomologous end joining complex	11	0	0.18	1
GO:0070421	DNA ligase III-XRCC1 complex	1	0	0.02	1
GO:0070435	Shc-EGFR complex	1	0	0.02	1
GO:0070436	Grb2-EGFR complex	4	0	0.07	1
GO:0070449	elongin complex	7	0	0.12	1
GO:0070451	cell hair	2	0	0.03	1
GO:0070461	SAGA-type complex	41	0	0.68	1
GO:0070469	respirasome	70	0	1.16	1
GO:0070516	CAK-ERCC2 complex	3	0	0.05	1
GO:0070522	ERCC4-ERCC1 complex	5	0	0.08	1
GO:0070531	BRCA1-A complex	5	0	0.08	1
GO:0070532	BRCA1-B complex	5	0	0.08	1
GO:0070533	BRCA1-C complex	5	0	0.08	1
GO:0070545	PeBoW complex	4	0	0.07	1
GO:0070552	BRISC complex	6	0	0.1	1
GO:0070557	PCNA-p21 complex	1	0	0.02	1
GO:0070578	RISC-loading complex	4	0	0.07	1
GO:0070603	SWI/SNF superfamily-type complex	81	0	1.34	1
GO:0070648	formin-nucleated actin cable	1	0	0.02	1
GO:0070652	HAUS complex	6	0	0.1	1
GO:0070695	FHF complex	3	0	0.05	1
GO:0070724	BMP receptor complex	2	0	0.03	1
GO:0070761	pre-snoRNP complex	8	0	0.13	1
GO:0070762	nuclear pore transmembrane ring	1	0	0.02	1
GO:0070765	gamma-secretase complex	5	0	0.08	1
GO:0070772	PAS complex	1	0	0.02	1
GO:0070775	H3 histone acetyltransferase complex	6	0	0.1	1
GO:0070776	MOZ/MORF histone acetyltransferase complex	5	0	0.08	1
GO:0070820	tertiary granule	33	0	0.54	1
GO:0070821	tertiary granule membrane	12	0	0.2	1
GO:0070822	Sin3-type complex	11	0	0.18	1
GO:0070823	HDA1 complex	1	0	0.02	1
GO:0070825	chrorion micropyle	4	0	0.07	1
GO:0070826	paraferritin complex	2	0	0.03	1
GO:0070847	core mediator complex	12	0	0.2	1
GO:0070852	cell body fiber	4	0	0.07	1
GO:0070860	RNA polymerase I core factor complex	1	0	0.02	1
GO:0070864	sperm individualization complex	1	0	0.02	1
GO:0070876	SOSS complex	3	0	0.05	1
GO:0070877	microprocessor complex	4	0	0.07	1
GO:0070937	CRD-mediated mRNA stability complex	2	0	0.03	1
GO:0070938	contractile ring	12	0	0.2	1
GO:0070939	Dsl1/NZR complex	3	0	0.05	1
GO:0070971	endoplasmic reticulum exit site	26	0	0.43	1
GO:0070985	transcription factor TFIIK complex	2	0	0.03	1
GO:0070993	translation preinitiation complex	19	0	0.31	1
GO:0071001	U4/U6 snRNP	3	0	0.05	1
GO:0071004	U2-type prespliceosome	15	0	0.25	1
GO:0071005	U2-type precatalytic spliceosome	57	0	0.94	1
GO:0071006	U2-type catalytic step 1 spliceosome	13	0	0.21	1
GO:0071007	U2-type catalytic step 2 spliceosome	33	0	0.54	1
GO:0071008	U2-type post-mRNA release spliceosomal complex	3	0	0.05	1
GO:0071010	prespliceosome	15	0	0.25	1
GO:0071011	precatalytic spliceosome	69	0	1.14	1
GO:0071012	catalytic step 1 spliceosome	13	0	0.21	1
GO:0071013	catalytic step 2 spliceosome	94	0	1.55	1
GO:0071014	post-mRNA release spliceosomal complex	14	0	0.23	1
GO:0071020	post-spliceosomal complex	2	0	0.03	1
GO:0071021	U2-type post-spliceosomal complex	1	0	0.02	1
GO:0071141	SMAD protein complex	8	0	0.13	1
GO:0071142	homomeric SMAD protein complex	1	0	0.02	1
GO:0071144	heteromeric SMAD protein complex	6	0	0.1	1
GO:0071159	NF-kappaB complex	1	0	0.02	1
GO:0071162	CMG complex	14	0	0.23	1
GO:0071203	WASH complex	14	0	0.23	1
GO:0071204	histone pre-mRNA 3'end processing complex	1	0	0.02	1
GO:0071212	subsynaptic reticulum	5	0	0.08	1
GO:0071256	translocon complex	4	0	0.07	1
GO:0071339	MLL1 complex	31	0	0.51	1
GO:0071439	clathrin complex	4	0	0.07	1
GO:0071513	phosphopantothenoylcysteine decarboxylase complex	3	0	0.05	1
GO:0071540	eukaryotic translation initiation factor 3 complex, eIF3e	3	0	0.05	1
GO:0071541	eukaryotic translation initiation factor 3 complex, eIF3m	6	0	0.1	1
GO:0071546	pi-body	18	0	0.3	1
GO:0071547	piP-body	6	0	0.1	1
GO:0071561	nucleus-vacuole junction	1	0	0.02	1
GO:0071564	npBAF complex	10	0	0.17	1
GO:0071565	nBAF complex	15	0	0.25	1
GO:0071595	Nem1-Spo7 phosphatase complex	2	0	0.03	1
GO:0071598	neuronal ribonucleoprotein granule	6	0	0.1	1
GO:0071601	sphere organelle	1	0	0.02	1
GO:0071666	Slit-Robo signaling complex	3	0	0.05	1
GO:0071682	endocytic vesicle lumen	1	0	0.02	1
GO:0071683	sensory dendrite	5	0	0.08	1
GO:0071781	endoplasmic reticulum cisternal network	1	0	0.02	1
GO:0071782	endoplasmic reticulum tubular network	19	0	0.31	1
GO:0071797	LUBAC complex	6	0	0.1	1
GO:0071817	MMXD complex	4	0	0.07	1
GO:0071818	BAT3 complex	7	0	0.12	1
GO:0071819	DUBm complex	3	0	0.05	1
GO:0071821	FANCM-MHF complex	5	0	0.08	1
GO:0071914	prominosome	3	0	0.05	1
GO:0071920	cleavage body	3	0	0.05	1
GO:0071942	XPC complex	5	0	0.08	1
GO:0071986	Ragulator complex	6	0	0.1	1
GO:0072357	PTW/PP1 phosphatase complex	7	0	0.12	1
GO:0072379	ER membrane insertion complex	8	0	0.13	1
GO:0072380	TRC complex	1	0	0.02	1
GO:0072487	MSL complex	4	0	0.07	1
GO:0072494	host multivesicular body	3	0	0.05	1
GO:0072546	EMC complex	8	0	0.13	1
GO:0072557	IPAF inflammasome complex	1	0	0.02	1
GO:0072558	NLRP1 inflammasome complex	1	0	0.02	1
GO:0072559	NLRP3 inflammasome complex	2	0	0.03	1
GO:0072562	blood microparticle	14	0	0.23	1
GO:0072588	box H/ACA RNP complex	4	0	0.07	1
GO:0072589	box H/ACA scaRNP complex	1	0	0.02	1
GO:0072669	tRNA-splicing ligase complex	10	0	0.17	1
GO:0072686	mitotic spindle	141	0	2.33	1
GO:0072687	meiotic spindle	16	0	0.26	1
GO:0080008	Cul4-RING E3 ubiquitin ligase complex	36	0	0.59	1
GO:0089701	U2AF complex	4	0	0.07	1
GO:0090443	FAR/SIN/STRIPAK complex	4	0	0.07	1
GO:0090498	extrinsic component of Golgi membrane	7	0	0.12	1
GO:0090533	cation-transporting ATPase complex	5	0	0.08	1
GO:0090535	WICH complex	2	0	0.03	1
GO:0090536	NoRC complex	1	0	0.02	1
GO:0090537	CERF complex	2	0	0.03	1
GO:0090543	Flemming body	36	0	0.59	1
GO:0090545	CHD-type complex	7	0	0.12	1
GO:0090571	RNA polymerase II transcription repressor complex	6	0	0.1	1
GO:0090575	RNA polymerase II transcription regulator complex	144	0	2.38	1
GO:0090576	RNA polymerase III transcription regulator complex	8	0	0.13	1
GO:0090619	meiotic spindle pole	3	0	0.05	1
GO:0090636	outer dense plaque of desmosome	1	0	0.02	1
GO:0090637	inner dense plaque of desmosome	1	0	0.02	1
GO:0090651	apical cytoplasm	1	0	0.02	1
GO:0090661	box H/ACA telomerase RNP complex	1	0	0.02	1
GO:0090665	glycoprotein complex	14	0	0.23	1
GO:0090694	Scc2-Scc4 cohesin loading complex	4	0	0.07	1
GO:0090725	peripheral region of growth cone	1	0	0.02	1
GO:0090730	Las1 complex	1	0	0.02	1
GO:0090733	tenascin complex	2	0	0.03	1
GO:0090734	site of DNA damage	75	0	1.24	1
GO:0090741	pigment granule membrane	11	0	0.18	1
GO:0097013	phagocytic vesicle lumen	1	0	0.02	1
GO:0097014	ciliary plasm	217	0	3.58	1
GO:0097025	MPP7-DLG1-LIN7 complex	2	0	0.03	1
GO:0097038	perinuclear endoplasmic reticulum	14	0	0.23	1
GO:0097057	TRAF2-GSTP1 complex	1	0	0.02	1
GO:0097128	cyclin D1-CDK4 complex	1	0	0.02	1
GO:0097129	cyclin D2-CDK4 complex	2	0	0.03	1
GO:0097130	cyclin D3-CDK4 complex	1	0	0.02	1
GO:0097136	Bcl-2 family protein complex	3	0	0.05	1
GO:0097144	BAX complex	2	0	0.03	1
GO:0097145	BAK complex	1	0	0.02	1
GO:0097149	centralspindlin complex	4	0	0.07	1
GO:0097165	nuclear stress granule	2	0	0.03	1
GO:0097169	AIM2 inflammasome complex	1	0	0.02	1
GO:0097179	protease inhibitor complex	6	0	0.1	1
GO:0097180	serine protease inhibitor complex	5	0	0.08	1
GO:0097181	protein C inhibitor-coagulation factor V complex	1	0	0.02	1
GO:0097182	protein C inhibitor-coagulation factor Xa complex	1	0	0.02	1
GO:0097183	protein C inhibitor-coagulation factor XI complex	1	0	0.02	1
GO:0097196	Shu complex	1	0	0.02	1
GO:0097197	tetraspanin-enriched microdomain	4	0	0.07	1
GO:0097208	alveolar lamellar body	4	0	0.07	1
GO:0097209	epidermal lamellar body	2	0	0.03	1
GO:0097224	sperm connecting piece	7	0	0.12	1
GO:0097227	sperm annulus	2	0	0.03	1
GO:0097228	sperm principal piece	16	0	0.26	1
GO:0097229	sperm end piece	1	0	0.02	1
GO:0097232	lamellar body membrane	6	0	0.1	1
GO:0097233	alveolar lamellar body membrane	4	0	0.07	1
GO:0097234	epidermal lamellar body membrane	2	0	0.03	1
GO:0097255	R2TP complex	5	0	0.08	1
GO:0097268	cytoophidium	1	0	0.02	1
GO:0097342	ripoptosome	3	0	0.05	1
GO:0097346	INO80-type complex	33	0	0.54	1
GO:0097356	perinucleolar compartment	3	0	0.05	1
GO:0097361	CIA complex	6	0	0.1	1
GO:0097362	MCM8-MCM9 complex	2	0	0.03	1
GO:0097381	photoreceptor disc membrane	6	0	0.1	1
GO:0097386	glial cell projection	34	0	0.56	1
GO:0097413	Lewy body	2	0	0.03	1
GO:0097418	neurofibrillary tangle	2	0	0.03	1
GO:0097422	tubular endosome	4	0	0.07	1
GO:0097427	microtubule bundle	3	0	0.05	1
GO:0097431	mitotic spindle pole	29	0	0.48	1
GO:0097433	dense body	8	0	0.13	1
GO:0097440	apical dendrite	17	0	0.28	1
GO:0097441	basal dendrite	6	0	0.1	1
GO:0097442	CA3 pyramidal cell dendrite	6	0	0.1	1
GO:0097443	sorting endosome	3	0	0.05	1
GO:0097449	astrocyte projection	26	0	0.43	1
GO:0097450	astrocyte end-foot	8	0	0.13	1
GO:0097452	GAIT complex	1	0	0.02	1
GO:0097457	hippocampal mossy fiber	5	0	0.08	1
GO:0097467	type III terminal bouton	1	0	0.02	1
GO:0097470	ribbon synapse	15	0	0.25	1
GO:0097482	muscle cell postsynaptic specialization	2	0	0.03	1
GO:0097487	multivesicular body, internal vesicle	5	0	0.08	1
GO:0097504	Gemini of coiled bodies	10	0	0.17	1
GO:0097505	Rad6-Rad18 complex	2	0	0.03	1
GO:0097512	cardiac myofibril	2	0	0.03	1
GO:0097513	myosin II filament	1	0	0.02	1
GO:0097517	contractile actin filament bundle	31	0	0.51	1
GO:0097518	parallel actin filament bundle	1	0	0.02	1
GO:0097524	sperm plasma membrane	1	0	0.02	1
GO:0097525	spliceosomal snRNP complex	65	0	1.07	1
GO:0097526	spliceosomal tri-snRNP complex	35	0	0.58	1
GO:0097539	ciliary transition fiber	12	0	0.2	1
GO:0097541	axonemal basal plate	2	0	0.03	1
GO:0097542	ciliary tip	21	0	0.35	1
GO:0097543	ciliary inversin compartment	4	0	0.07	1
GO:0097545	axonemal outer doublet	1	0	0.02	1
GO:0097546	ciliary base	30	0	0.5	1
GO:0097550	transcription preinitiation complex	7	0	0.12	1
GO:0097574	lateral part of cell	9	0	0.15	1
GO:0097575	lateral cell cortex	2	0	0.03	1
GO:0097598	sperm cytoplasmic droplet	2	0	0.03	1
GO:0097629	extrinsic component of omegasome membrane	2	0	0.03	1
GO:0097632	extrinsic component of phagophore assembly site membrane	1	0	0.02	1
GO:0097648	G protein-coupled receptor complex	14	0	0.23	1
GO:0097651	phosphatidylinositol 3-kinase complex, class I	3	0	0.05	1
GO:0097728	9+0 motile cilium	1	0	0.02	1
GO:0097732	9+2 non-motile cilium	18	0	0.3	1
GO:0098527	neuromuscular junction of somatic muscle	2	0	0.03	1
GO:0098536	deuterosome	7	0	0.12	1
GO:0098554	cytoplasmic side of endoplasmic reticulum membrane	7	0	0.12	1
GO:0098556	cytoplasmic side of rough endoplasmic reticulum membrane	6	0	0.1	1
GO:0098559	cytoplasmic side of early endosome membrane	7	0	0.12	1
GO:0098560	cytoplasmic side of late endosome membrane	9	0	0.15	1
GO:0098574	cytoplasmic side of lysosomal membrane	12	0	0.2	1
GO:0098576	lumenal side of membrane	3	0	0.05	1
GO:0098591	external side of apical plasma membrane	24	0	0.4	1
GO:0098592	cytoplasmic side of apical plasma membrane	4	0	0.07	1
GO:0098594	mucin granule	1	0	0.02	1
GO:0098595	perivitelline space	2	0	0.03	1
GO:0098635	protein complex involved in cell-cell adhesion	2	0	0.03	1
GO:0098642	network-forming collagen trimer	5	0	0.08	1
GO:0098643	banded collagen fibril	6	0	0.1	1
GO:0098644	complex of collagen trimers	11	0	0.18	1
GO:0098645	collagen network	5	0	0.08	1
GO:0098647	collagen beaded filament	2	0	0.03	1
GO:0098651	basement membrane collagen trimer	5	0	0.08	1
GO:0098665	serotonin receptor complex	1	0	0.02	1
GO:0098666	G protein-coupled serotonin receptor complex	1	0	0.02	1
GO:0098674	extrinsic component of neuronal dense core vesicle membrane	3	0	0.05	1
GO:0098683	cochlear hair cell ribbon synapse	7	0	0.12	1
GO:0098684	photoreceptor ribbon synapse	13	0	0.21	1
GO:0098685	Schaffer collateral - CA1 synapse	68	0	1.12	1
GO:0098686	hippocampal mossy fiber to CA3 synapse	27	0	0.45	1
GO:0098687	chromosomal region	269	0	4.44	1
GO:0098688	parallel fiber to Purkinje cell synapse	15	0	0.25	1
GO:0098690	glycinergic synapse	27	0	0.45	1
GO:0098723	skeletal muscle myofibril	1	0	0.02	1
GO:0098733	hemidesmosome associated protein complex	1	0	0.02	1
GO:0098798	mitochondrial protein-containing complex	219	0	3.61	1
GO:0098799	outer mitochondrial membrane protein complex	9	0	0.15	1
GO:0098800	inner mitochondrial membrane protein complex	99	0	1.63	1
GO:0098802	plasma membrane signaling receptor complex	178	0	2.94	1
GO:0098803	respiratory chain complex	60	0	0.99	1
GO:0098826	endoplasmic reticulum tubular network membrane	3	0	0.05	1
GO:0098830	presynaptic endosome	4	0	0.07	1
GO:0098831	presynaptic active zone cytoplasmic component	19	0	0.31	1
GO:0098833	presynaptic endocytic zone	7	0	0.12	1
GO:0098835	presynaptic endocytic zone membrane	6	0	0.1	1
GO:0098837	postsynaptic recycling endosome	4	0	0.07	1
GO:0098839	postsynaptic density membrane	43	0	0.71	1
GO:0098842	postsynaptic early endosome	4	0	0.07	1
GO:0098843	postsynaptic endocytic zone	6	0	0.1	1
GO:0098845	postsynaptic endosome	7	0	0.12	1
GO:0098846	podocyte foot	3	0	0.05	1
GO:0098850	extrinsic component of synaptic vesicle membrane	2	0	0.03	1
GO:0098855	HCN channel complex	3	0	0.05	1
GO:0098871	postsynaptic actin cytoskeleton	4	0	0.07	1
GO:0098878	neurotransmitter receptor complex	40	0	0.66	1
GO:0098888	extrinsic component of presynaptic membrane	4	0	0.07	1
GO:0098890	extrinsic component of postsynaptic membrane	10	0	0.17	1
GO:0098891	extrinsic component of presynaptic active zone membrane	1	0	0.02	1
GO:0098892	extrinsic component of postsynaptic specialization membrane	7	0	0.12	1
GO:0098894	extrinsic component of presynaptic endocytic zone membrane	2	0	0.03	1
GO:0098895	postsynaptic endosome membrane	3	0	0.05	1
GO:0098896	postsynaptic early endosome membrane	3	0	0.05	1
GO:0098898	dense core granule lumen	3	0	0.05	1
GO:0098922	extrinsic component of dense core granule membrane	3	0	0.05	1
GO:0098965	extracellular matrix of synaptic cleft	1	0	0.02	1
GO:0098975	postsynapse of neuromuscular junction	3	0	0.05	1
GO:0098981	cholinergic synapse	15	0	0.25	1
GO:0098982	GABA-ergic synapse	66	0	1.09	1
GO:0098983	symmetric, GABA-ergic, inhibitory synapse	5	0	0.08	1
GO:0098985	asymmetric, glutamatergic, excitatory synapse	8	0	0.13	1
GO:0098998	extrinsic component of postsynaptic early endosome membrane	3	0	0.05	1
GO:0098999	extrinsic component of postsynaptic endosome membrane	3	0	0.05	1
GO:0099012	neuronal dense core vesicle membrane	4	0	0.07	1
GO:0099013	neuronal dense core vesicle lumen	3	0	0.05	1
GO:0099023	vesicle tethering complex	60	0	0.99	1
GO:0099053	activating signal cointegrator 1 complex	6	0	0.1	1
GO:0099073	mitochondrion-derived vesicle	2	0	0.03	1
GO:0099078	BORC complex	8	0	0.13	1
GO:0099086	synaptonemal structure	16	0	0.26	1
GO:0099091	postsynaptic specialization, intracellular component	11	0	0.18	1
GO:0099092	postsynaptic density, intracellular component	7	0	0.12	1
GO:0099115	chromosome, subtelomeric region	3	0	0.05	1
GO:0099147	extrinsic component of postsynaptic density membrane	6	0	0.1	1
GO:0099154	serotonergic synapse	3	0	0.05	1
GO:0099160	postsynaptic intermediate filament cytoskeleton	1	0	0.02	1
GO:0099192	cerebellar Golgi cell to granule cell synapse	1	0	0.02	1
GO:0099243	extrinsic component of synaptic membrane	12	0	0.2	1
GO:0099400	caveola neck	3	0	0.05	1
GO:0099522	cytosolic region	16	0	0.26	1
GO:0099523	presynaptic cytosol	8	0	0.13	1
GO:0099524	postsynaptic cytosol	10	0	0.17	1
GO:0099544	perisynaptic space	1	0	0.02	1
GO:0099569	presynaptic cytoskeleton	9	0	0.15	1
GO:0099571	postsynaptic cytoskeleton	5	0	0.08	1
GO:0099617	matrix side of mitochondrial inner membrane	3	0	0.05	1
GO:0099629	postsynaptic specialization of symmetric synapse	1	0	0.02	1
GO:0099631	postsynaptic endocytic zone cytoplasmic component	1	0	0.02	1
GO:0099634	postsynaptic specialization membrane	48	0	0.79	1
GO:0099738	cell cortex region	68	0	1.12	1
GO:0101002	ficolin-1-rich granule	34	0	0.56	1
GO:0101003	ficolin-1-rich granule membrane	11	0	0.18	1
GO:0101019	nucleolar exosome (RNase complex)	7	0	0.12	1
GO:0101031	protein folding chaperone complex	27	0	0.45	1
GO:0106002	mCRD-mediated mRNA stability complex	6	0	0.1	1
GO:0106037	apicomedial cortex	2	0	0.03	1
GO:0106068	SUMO ligase complex	13	0	0.21	1
GO:0106083	nuclear membrane protein complex	13	0	0.21	1
GO:0106094	nuclear membrane microtubule tethering complex	13	0	0.21	1
GO:0106143	tRNA (m7G46) methyltransferase complex	1	0	0.02	1
GO:0110016	B-WICH complex	6	0	0.1	1
GO:0110078	TTT Hsp90 cochaperone complex	2	0	0.03	1
GO:0110085	mitotic actomyosin contractile ring	3	0	0.05	1
GO:0110142	ubiquinone biosynthesis complex	4	0	0.07	1
GO:0110157	reelin complex	4	0	0.07	1
GO:0110158	calpain complex	2	0	0.03	1
GO:0120001	apical plasma membrane urothelial plaque	2	0	0.03	1
GO:0120043	stereocilium shaft	2	0	0.03	1
GO:0120044	stereocilium base	3	0	0.05	1
GO:0120082	smooth endoplasmic reticulum cisterna	1	0	0.02	1
GO:0120095	vacuole-isolation membrane contact site	1	0	0.02	1
GO:0120098	procentriole	3	0	0.05	1
GO:0120099	procentriole replication complex	6	0	0.1	1
GO:0120103	centriolar subdistal appendage	13	0	0.21	1
GO:0120104	mitotic actomyosin contractile ring, proximal layer	1	0	0.02	1
GO:0120114	Sm-like protein family complex	81	0	1.34	1
GO:0120115	Lsm2-8 complex	7	0	0.12	1
GO:0120135	distal portion of axoneme	1	0	0.02	1
GO:0120157	PAR polarity complex	3	0	0.05	1
GO:0120199	cone photoreceptor outer segment	2	0	0.03	1
GO:0120200	rod photoreceptor outer segment	5	0	0.08	1
GO:0120202	rod photoreceptor disc membrane	1	0	0.02	1
GO:0120206	photoreceptor distal connecting cilium	6	0	0.1	1
GO:0120212	sperm head-tail coupling apparatus	1	0	0.02	1
GO:0120219	subapical part of cell	7	0	0.12	1
GO:0120234	stereocilium coat	5	0	0.08	1
GO:0120249	lateral wall of outer hair cell	4	0	0.07	1
GO:0120259	7SK snRNP	1	0	0.02	1
GO:0120293	dynein axonemal particle	22	0	0.36	1
GO:0140007	KICSTOR complex	4	0	0.07	1
GO:0140092	bBAF complex	7	0	0.12	1
GO:0140220	pathogen-containing vacuole	1	0	0.02	1
GO:0140225	DNA topoisomerase III-beta-TDRD3 complex	1	0	0.02	1
GO:0140261	BCOR complex	1	0	0.02	1
GO:0140268	endoplasmic reticulum-plasma membrane contact site	6	0	0.1	1
GO:0140275	MIB complex	3	0	0.05	1
GO:0140284	endoplasmic reticulum-endosome membrane contact site	4	0	0.07	1
GO:0140288	GBAF complex	4	0	0.07	1
GO:0140445	chromosome, telomeric repeat region	4	0	0.07	1
GO:0140513	nuclear protein-containing complex	1097	0	18.1	1
GO:0140534	endoplasmic reticulum protein-containing complex	100	0	1.65	1
GO:0140552	TEAD-YAP complex	1	0	0.02	1
GO:0140602	nucleolar peripheral inclusion body	7	0	0.12	1
GO:0140672	ATAC complex	14	0	0.23	1
GO:0140715	serine-tRNA ligase complex	1	0	0.02	1
GO:0150005	enzyme activator complex	6	0	0.1	1
GO:0150006	urease activator complex	3	0	0.05	1
GO:0150017	basal proximal dendrite	1	0	0.02	1
GO:0150048	cerebellar granule cell to Purkinje cell synapse	1	0	0.02	1
GO:0150056	amylin receptor complex 1	3	0	0.05	1
GO:0150057	amylin receptor complex 2	3	0	0.05	1
GO:0150058	amylin receptor complex 3	3	0	0.05	1
GO:1902493	acetyltransferase complex	96	0	1.58	1
GO:1902500	vacuolar HOPS complex	2	0	0.03	1
GO:1902501	lysosomal HOPS complex	2	0	0.03	1
GO:1902503	adenylyltransferase complex	1	0	0.02	1
GO:1902554	serine/threonine protein kinase complex	78	0	1.29	1
GO:1902555	endoribonuclease complex	30	0	0.5	1
GO:1902560	GMP reductase complex	3	0	0.05	1
GO:1902562	H4 histone acetyltransferase complex	43	0	0.71	1
GO:1902636	kinociliary basal body	3	0	0.05	1
GO:1902693	superoxide dismutase complex	1	0	0.02	1
GO:1902710	GABA receptor complex	12	0	0.2	1
GO:1902711	GABA-A receptor complex	5	0	0.08	1
GO:1902712	G protein-coupled GABA receptor complex	7	0	0.12	1
GO:1902737	dendritic filopodium	1	0	0.02	1
GO:1902773	GTPase activator complex	1	0	0.02	1
GO:1902911	protein kinase complex	87	0	1.44	1
GO:1902937	inward rectifier potassium channel complex	3	0	0.05	1
GO:1903095	ribonuclease III complex	4	0	0.07	1
GO:1903293	phosphatase complex	41	0	0.68	1
GO:1903349	omegasome membrane	2	0	0.03	1
GO:1903439	calcitonin family receptor complex	3	0	0.05	1
GO:1903440	amylin receptor complex	3	0	0.05	1
GO:1903503	ATPase inhibitor complex	2	0	0.03	1
GO:1903958	nitric-oxide synthase complex	4	0	0.07	1
GO:1904090	peptidase inhibitor complex	6	0	0.1	1
GO:1904423	dehydrodolichyl diphosphate synthase complex	2	0	0.03	1
GO:1904602	serotonin-activated cation-selective channel complex	1	0	0.02	1
GO:1904724	tertiary granule lumen	16	0	0.26	1
GO:1904813	ficolin-1-rich granule lumen	23	0	0.38	1
GO:1904930	amphisome membrane	3	0	0.05	1
GO:1904949	ATPase complex	122	0	2.01	1
GO:1904974	heparanase complex	1	0	0.02	1
GO:1905202	methylcrotonoyl-CoA carboxylase complex	3	0	0.05	1
GO:1905347	endodeoxyribonuclease complex	4	0	0.07	1
GO:1905348	endonuclease complex	34	0	0.56	1
GO:1905354	exoribonuclease complex	27	0	0.45	1
GO:1905360	GTPase complex	10	0	0.17	1
GO:1905379	beta-N-acetylhexosaminidase complex	1	0	0.02	1
GO:1905721	mitotic spindle astral microtubule end	1	0	0.02	1
GO:1990023	mitotic spindle midzone	19	0	0.31	1
GO:1990026	hippocampal mossy fiber expansion	2	0	0.03	1
GO:1990030	pericellular basket	3	0	0.05	1
GO:1990031	pinceau fiber	1	0	0.02	1
GO:1990032	parallel fiber	2	0	0.03	1
GO:1990047	spindle matrix	2	0	0.03	1
GO:1990062	RPAP3/R2TP/prefoldin-like complex	11	0	0.18	1
GO:1990070	TRAPPI protein complex	1	0	0.02	1
GO:1990071	TRAPPII protein complex	5	0	0.08	1
GO:1990072	TRAPPIII protein complex	7	0	0.12	1
GO:1990075	periciliary membrane compartment	10	0	0.17	1
GO:1990111	spermatoproteasome complex	5	0	0.08	1
GO:1990112	RQC complex	4	0	0.07	1
GO:1990124	messenger ribonucleoprotein complex	6	0	0.1	1
GO:1990130	GATOR1 complex	7	0	0.12	1
GO:1990131	Gtr1-Gtr2 GTPase complex	3	0	0.05	1
GO:1990184	amino acid transport complex	2	0	0.03	1
GO:1990204	oxidoreductase complex	101	0	1.67	1
GO:1990221	L-cysteine desulfurase complex	2	0	0.03	1
GO:1990225	rhoptry neck	12	0	0.2	1
GO:1990229	iron-sulfur cluster assembly complex	6	0	0.1	1
GO:1990234	transferase complex	724	0	11.95	1
GO:1990246	uniplex complex	3	0	0.05	1
GO:1990251	nuclear exosome focus	1	0	0.02	1
GO:1990316	Atg1/ULK1 kinase complex	6	0	0.1	1
GO:1990332	Ire1 complex	1	0	0.02	1
GO:1990357	terminal web	4	0	0.07	1
GO:1990385	meiotic spindle midzone	8	0	0.13	1
GO:1990391	DNA repair complex	18	0	0.3	1
GO:1990393	3M complex	1	0	0.02	1
GO:1990423	RZZ complex	3	0	0.05	1
GO:1990427	stereocilia tip-link density	1	0	0.02	1
GO:1990429	peroxisomal importomer complex	5	0	0.08	1
GO:1990433	CSL-Notch-Mastermind transcription factor complex	4	0	0.07	1
GO:1990435	upper tip-link density	1	0	0.02	1
GO:1990452	Parkin-FBXW7-Cul1 ubiquitin ligase complex	8	0	0.13	1
GO:1990454	L-type voltage-gated calcium channel complex	6	0	0.1	1
GO:1990462	omegasome	2	0	0.03	1
GO:1990498	mitotic spindle microtubule	10	0	0.17	1
GO:1990501	exon-exon junction subcomplex mago-y14	2	0	0.03	1
GO:1990513	CLOCK-BMAL transcription complex	4	0	0.07	1
GO:1990529	glycosylphosphatidylinositol-mannosyltransferase I complex	1	0	0.02	1
GO:1990531	phospholipid-translocating ATPase complex	7	0	0.12	1
GO:1990565	HSP90-CDC37 chaperone complex	1	0	0.02	1
GO:1990578	perinuclear endoplasmic reticulum membrane	1	0	0.02	1
GO:1990589	ATF4-CREB1 transcription factor complex	1	0	0.02	1
GO:1990597	AIP1-IRE1 complex	3	0	0.05	1
GO:1990604	IRE1-TRAF2-ASK1 complex	4	0	0.07	1
GO:1990620	ANPR-A receptor complex	16	0	0.26	1
GO:1990621	ESCRT IV complex	1	0	0.02	1
GO:1990630	IRE1-RACK1-PP2A complex	2	0	0.03	1
GO:1990635	proximal dendrite	5	0	0.08	1
GO:1990647	C/EBP complex	1	0	0.02	1
GO:1990666	PCSK9-LDLR complex	1	0	0.02	1
GO:1990696	USH2 complex	9	0	0.15	1
GO:1990706	MAD1 complex	2	0	0.03	1
GO:1990712	HFE-transferrin receptor complex	1	0	0.02	1
GO:1990716	axonemal central apparatus	8	0	0.13	1
GO:1990718	axonemal central pair projection	2	0	0.03	1
GO:1990722	DAPK1-calmodulin complex	1	0	0.02	1
GO:1990723	cytoplasmic periphery of the nuclear pore complex	3	0	0.05	1
GO:1990726	Lsm1-7-Pat1 complex	4	0	0.07	1
GO:1990728	mitotic spindle assembly checkpoint MAD1-MAD2 complex	4	0	0.07	1
GO:1990733	titin-telethonin complex	10	0	0.17	1
GO:1990742	microvesicle	1	0	0.02	1
GO:1990745	EARP complex	6	0	0.1	1
GO:1990752	microtubule end	24	0	0.4	1
GO:1990761	growth cone lamellipodium	1	0	0.02	1
GO:1990777	lipoprotein particle	11	0	0.18	1
GO:1990779	glycoprotein Ib-IX-V complex	6	0	0.1	1
GO:1990780	cytoplasmic side of dendritic spine plasma membrane	1	0	0.02	1
GO:1990788	GLI-SUFU complex	3	0	0.05	1
GO:1990794	basolateral part of cell	3	0	0.05	1
GO:1990811	MWP complex	1	0	0.02	1
GO:1990812	growth cone filopodium	1	0	0.02	1
GO:1990816	vacuole-mitochondrion membrane contact site	4	0	0.07	1
GO:1990819	mating projection actin fusion focus	1	0	0.02	1
GO:1990851	Wnt-Frizzled-LRP5/6 complex	13	0	0.21	1
GO:1990876	cytoplasmic side of nuclear pore	3	0	0.05	1
GO:1990879	CST complex	1	0	0.02	1
GO:1990904	ribonucleoprotein complex	572	0	9.44	1
GO:1990907	beta-catenin-TCF complex	5	0	0.08	1
GO:1990909	Wnt signalosome	19	0	0.31	1
GO:1990913	sperm head plasma membrane	1	0	0.02	1
GO:1990917	ooplasm	1	0	0.02	1
GO:1990923	PET complex	7	0	0.12	1
GO:1990971	EMILIN complex	1	0	0.02	1
GO:1990972	multimerin complex	1	0	0.02	1

## Sheet: MF
GO.ID	Term	Annotated	Significant	Expected	raw.p.value
GO:0030246	carbohydrate binding	461	56	8.43	2.3e-30
GO:0005537	mannose binding	84	19	1.54	5.9e-16
GO:0048029	monosaccharide binding	169	21	3.09	4.3e-12
GO:0090729	toxin activity	75	14	1.37	7e-11
GO:0038024	cargo receptor activity	149	17	2.72	1.9e-09
GO:0004867	serine-type endopeptidase inhibitor activity	95	13	1.74	1.8e-08
GO:0005540	hyaluronic acid binding	29	8	0.53	3.5e-08
GO:0005201	extracellular matrix structural constituent	114	13	2.08	1.6e-07
GO:0004866	endopeptidase inhibitor activity	120	13	2.19	3e-07
GO:0061135	endopeptidase regulator activity	127	13	2.32	5.7e-07
GO:0019863	IgE binding	11	5	0.2	8.3e-07
GO:0030414	peptidase inhibitor activity	138	13	2.52	1.5e-06
GO:0019865	immunoglobulin binding	13	5	0.24	2.2e-06
GO:0004322	ferroxidase activity	7	4	0.13	3.7e-06
GO:0016724	oxidoreductase activity, acting on metal ions, oxygen as acceptor	7	4	0.13	3.7e-06
GO:0001618	virus receptor activity	52	8	0.95	4.2e-06
GO:0140272	exogenous protein binding	52	8	0.95	4.2e-06
GO:0061134	peptidase regulator activity	154	13	2.82	5.1e-06
GO:0038187	pattern recognition receptor activity	26	6	0.48	6e-06
GO:0030023	extracellular matrix constituent conferring elasticity	3	3	0.05	6e-06
GO:0008237	metallopeptidase activity	332	19	6.07	1.2e-05
GO:0008233	peptidase activity	765	30	13.99	6.9e-05
GO:0005178	integrin binding	81	8	1.48	0.00011
GO:0090416	nicotinate transmembrane transporter activity	6	3	0.11	0.00012
GO:0030169	low-density lipoprotein particle binding	28	5	0.51	0.00014
GO:0016722	oxidoreductase activity, acting on metal ions	16	4	0.29	0.00017
GO:0004175	endopeptidase activity	510	22	9.32	0.00018
GO:0004222	metalloendopeptidase activity	220	13	4.02	0.00021
GO:0005044	scavenger receptor activity	48	6	0.88	0.00023
GO:0140678	molecular function inhibitor activity	290	15	5.3	0.0003
GO:0047958	glycine:2-oxoglutarate aminotransferase activity	2	2	0.04	0.00033
GO:0050094	methionine-glyoxylate transaminase activity	2	2	0.04	0.00033
GO:0050112	inositol 2-dehydrogenase activity	2	2	0.04	0.00033
GO:0004602	glutathione peroxidase activity	19	4	0.35	0.00034
GO:0071813	lipoprotein particle binding	34	5	0.62	0.00036
GO:0071814	protein-lipid complex binding	34	5	0.62	0.00036
GO:0004806	triglyceride lipase activity	38	5	0.69	0.0006
GO:0004857	enzyme inhibitor activity	246	13	4.5	0.00061
GO:0005539	glycosaminoglycan binding	159	10	2.91	0.00069
GO:0004497	monooxygenase activity	164	10	3	0.00088
GO:0008199	ferric iron binding	11	3	0.2	0.00089
GO:0008892	guanine deaminase activity	3	2	0.05	0.00099
GO:0047315	kynurenine-glyoxylate transaminase activity	3	2	0.05	0.00099
GO:0047536	2-aminoadipate transaminase activity	3	2	0.05	0.00099
GO:0016715	oxidoreductase activity, acting on paired donors, with incorporation or reduction of molecular oxygen, reduced ascorbate...	27	4	0.49	0.00138
GO:0047150	betaine-homocysteine S-methyltransferase activity	13	3	0.24	0.00151
GO:0097493	structural molecule activity conferring elasticity	13	3	0.24	0.00151
GO:0008172	S-methyltransferase activity	29	4	0.53	0.00181
GO:0005518	collagen binding	71	6	1.3	0.00187
GO:0008115	sarcosine oxidase activity	4	2	0.07	0.00195
GO:0016212	kynurenine-oxoglutarate transaminase activity	4	2	0.07	0.00195
GO:0036137	kynurenine aminotransferase activity	4	2	0.07	0.00195
GO:0004504	peptidylglycine monooxygenase activity	5	2	0.09	0.00321
GO:0047714	galactolipase activity	5	2	0.09	0.00321
GO:0102549	1-18:1-2-16:0-monogalactosyldiacylglycerol lipase activity	5	2	0.09	0.00321
GO:0004252	serine-type endopeptidase activity	108	7	1.97	0.00367
GO:0008236	serine-type peptidase activity	137	8	2.5	0.0037
GO:0070008	serine-type exopeptidase activity	19	3	0.35	0.00472
GO:0004601	peroxidase activity	60	5	1.1	0.00474
GO:0016684	oxidoreductase activity, acting on peroxide as acceptor	60	5	1.1	0.00474
GO:0017171	serine hydrolase activity	145	8	2.65	0.00521
GO:0048156	tau protein binding	20	3	0.37	0.00547
GO:0050253	retinyl-palmitate esterase activity	20	3	0.37	0.00547
GO:0005335	serotonin:sodium:chloride symporter activity	7	2	0.13	0.00658
GO:0008810	cellulase activity	7	2	0.13	0.00658
GO:0031409	pigment binding	7	2	0.13	0.00658
GO:0061627	S-methylmethionine-homocysteine S-methyltransferase activity	7	2	0.13	0.00658
GO:0038023	signaling receptor activity	1119	32	20.46	0.0078
GO:0060089	molecular transducer activity	1119	32	20.46	0.0078
GO:0015293	symporter activity	407	15	7.44	0.00809
GO:0019239	deaminase activity	23	3	0.42	0.00817
GO:0005507	copper ion binding	69	5	1.26	0.00855
GO:0005506	iron ion binding	225	10	4.11	0.00856
GO:0030248	cellulose binding	8	2	0.15	0.00867
GO:0016491	oxidoreductase activity	996	29	18.21	0.00884
GO:0004563	beta-N-acetylhexosaminidase activity	24	3	0.44	0.00921
GO:0008093	cytoskeletal anchor activity	24	3	0.44	0.00921
GO:0005215	transporter activity	1777	46	32.49	0.0093
GO:0016814	hydrolase activity, acting on carbon-nitrogen (but not peptide) bonds, in cyclic amidines	25	3	0.46	0.01033
GO:0004022	alcohol dehydrogenase (NAD+) activity	9	2	0.16	0.01101
GO:0015184	L-cystine transmembrane transporter activity	9	2	0.16	0.01101
GO:0016841	ammonia-lyase activity	9	2	0.16	0.01101
GO:0030547	signaling receptor inhibitor activity	9	2	0.16	0.01101
GO:0004177	aminopeptidase activity	49	4	0.9	0.01216
GO:0015291	secondary active transmembrane transporter activity	510	17	9.32	0.0128
GO:0005102	signaling receptor binding	722	22	13.2	0.01337
GO:0016647	oxidoreductase activity, acting on the CH-NH group of donors, oxygen as acceptor	10	2	0.18	0.0136
GO:0005319	lipid transporter activity	207	9	3.78	0.01405
GO:0004065	arylsulfatase activity	11	2	0.2	0.01643
GO:0018455	alcohol dehydrogenase [NAD(P)+] activity	11	2	0.2	0.01643
GO:0004397	histidine ammonia-lyase activity	1	1	0.02	0.01828
GO:0005031	tumor necrosis factor receptor activity	1	1	0.02	0.01828
GO:0018826	methionine gamma-lyase activity	1	1	0.02	0.01828
GO:0018858	benzoate-CoA ligase activity	1	1	0.02	0.01828
GO:0031711	bradykinin receptor binding	1	1	0.02	0.01828
GO:0047982	homocysteine desulfhydrase activity	1	1	0.02	0.01828
GO:0050563	trans-feruloyl-CoA synthase activity	1	1	0.02	0.01828
GO:0070009	serine-type aminopeptidase activity	1	1	0.02	0.01828
GO:0106286	(E)-caffeate-CoA ligase activity	1	1	0.02	0.01828
GO:0005198	structural molecule activity	494	16	9.03	0.01972
GO:0016840	carbon-nitrogen lyase activity	32	3	0.59	0.02028
GO:0070006	metalloaminopeptidase activity	32	3	0.59	0.02028
GO:0016298	lipase activity	118	6	2.16	0.02128
GO:0042605	peptide antigen binding	13	2	0.24	0.02274
GO:0016705	oxidoreductase activity, acting on paired donors, with incorporation or reduction of molecular oxygen	264	10	4.83	0.02366
GO:0016209	antioxidant activity	91	5	1.66	0.02565
GO:0022804	active transmembrane transporter activity	726	21	13.27	0.02577
GO:0005229	intracellular calcium activated chloride channel activity	14	2	0.26	0.02622
GO:0061778	intracellular chloride channel activity	14	2	0.26	0.02622
GO:0046914	transition metal ion binding	1183	31	21.63	0.02693
GO:0015137	citrate transmembrane transporter activity	15	2	0.27	0.02989
GO:0015142	tricarboxylic acid transmembrane transporter activity	15	2	0.27	0.02989
GO:0017153	sodium:dicarboxylate symporter activity	15	2	0.27	0.02989
GO:0043274	phospholipase binding	15	2	0.27	0.02989
GO:0016405	CoA-ligase activity	65	4	1.19	0.03102
GO:0016712	oxidoreductase activity, acting on paired donors, with incorporation or reduction of molecular oxygen, reduced flavin or...	66	4	1.21	0.03256
GO:0047376	all-trans-retinyl-palmitate hydrolase, all-trans-retinol forming activity	16	2	0.29	0.03376
GO:0004364	glutathione transferase activity	39	3	0.71	0.03406
GO:0008238	exopeptidase activity	132	6	2.41	0.03435
GO:0005035	death receptor activity	2	1	0.04	0.03623
GO:0050031	L-pipecolate oxidase activity	2	1	0.04	0.03623
GO:0050208	polysialic-acid O-acetyltransferase activity	2	1	0.04	0.03623
GO:0061750	acid sphingomyelin phosphodiesterase activity	2	1	0.04	0.03623
GO:0016878	acid-thiol ligase activity	70	4	1.28	0.03918
GO:0070330	aromatase activity	42	3	0.77	0.04112
GO:0016207	4-coumarate-CoA ligase activity	18	2	0.33	0.04203
GO:0030545	signaling receptor regulator activity	139	6	2.54	0.04249
GO:0015929	hexosaminidase activity	43	3	0.79	0.04362
GO:0030971	receptor tyrosine kinase binding	43	3	0.79	0.04362
GO:0008028	monocarboxylic acid transmembrane transporter activity	141	6	2.58	0.04501
GO:0000099	sulfur amino acid transmembrane transporter activity	19	2	0.35	0.04642
GO:0015141	succinate transmembrane transporter activity	19	2	0.35	0.04642
GO:0004620	phospholipase activity	74	4	1.35	0.04651
GO:0008235	metalloexopeptidase activity	74	4	1.35	0.04651
GO:0030170	pyridoxal phosphate binding	75	4	1.37	0.04845
GO:0008146	sulfotransferase activity	109	5	1.99	0.0497
GO:0008484	sulfuric ester hydrolase activity	20	2	0.37	0.05097
GO:0070279	vitamin B6 binding	77	4	1.41	0.05247
GO:0008240	tripeptidyl-peptidase activity	3	1	0.05	0.05385
GO:0030197	extracellular matrix constituent, lubricant activity	3	1	0.05	0.05385
GO:0043120	tumor necrosis factor binding	3	1	0.05	0.05385
GO:0070538	oleic acid binding	3	1	0.05	0.05385
GO:0070573	metallodipeptidase activity	3	1	0.05	0.05385
GO:0046872	metal ion binding	4506	95	82.38	0.05555
GO:0004500	dopamine beta-monooxygenase activity	21	2	0.38	0.05567
GO:0036094	small molecule binding	6927	140	126.64	0.0595
GO:0003823	antigen binding	22	2	0.4	0.06052
GO:0015556	C4-dicarboxylate transmembrane transporter activity	22	2	0.4	0.06052
GO:0047372	acylglycerol lipase activity	22	2	0.4	0.06052
GO:0022857	transmembrane transporter activity	1663	39	30.4	0.06186
GO:0043169	cation binding	4591	96	83.93	0.06502
GO:0072349	modified amino acid transmembrane transporter activity	118	5	2.16	0.06543
GO:0003993	acid phosphatase activity	24	2	0.44	0.07062
GO:0005324	long-chain fatty acid transporter activity	24	2	0.44	0.07062
GO:0005504	fatty acid binding	24	2	0.44	0.07062
GO:0008504	monoamine transmembrane transporter activity	24	2	0.44	0.07062
GO:0000253	3-keto sterol reductase activity	4	1	0.07	0.07115
GO:0004598	peptidylamidoglycolate lyase activity	4	1	0.07	0.07115
GO:0008721	D-serine ammonia-lyase activity	4	1	0.07	0.07115
GO:0016524	latrotoxin receptor activity	4	1	0.07	0.07115
GO:0016756	glutathione gamma-glutamylcysteinyltransferase activity	4	1	0.07	0.07115
GO:0018114	threonine racemase activity	4	1	0.07	0.07115
GO:0030378	serine racemase activity	4	1	0.07	0.07115
GO:0062186	anandamide epoxidase activity	4	1	0.07	0.07115
GO:0062187	anandamide 8,9 epoxidase activity	4	1	0.07	0.07115
GO:0062188	anandamide 11,12 epoxidase activity	4	1	0.07	0.07115
GO:0062189	anandamide 14,15 epoxidase activity	4	1	0.07	0.07115
GO:0016877	ligase activity, forming carbon-sulfur bonds	86	4	1.57	0.07271
GO:0005342	organic acid transmembrane transporter activity	415	12	7.59	0.07967
GO:0046943	carboxylic acid transmembrane transporter activity	415	12	7.59	0.07967
GO:0005534	galactose binding	5	1	0.09	0.08814
GO:0015362	high-affinity sodium:dicarboxylate symporter activity	5	1	0.09	0.08814
GO:0016855	racemase and epimerase activity, acting on amino acids and derivatives	5	1	0.09	0.08814
GO:0036361	racemase activity, acting on amino acids and derivatives	5	1	0.09	0.08814
GO:0047661	amino-acid racemase activity	5	1	0.09	0.08814
GO:1990782	protein tyrosine kinase binding	58	3	1.06	0.08968
GO:0015108	chloride transmembrane transporter activity	94	4	1.72	0.09357
GO:0008395	steroid hydroxylase activity	29	2	0.53	0.09797
GO:0015373	monoatomic anion:sodium symporter activity	30	2	0.55	0.10375
GO:0015378	sodium:chloride symporter activity	30	2	0.55	0.10375
GO:0030247	polysaccharide binding	30	2	0.55	0.10375
GO:0003941	L-serine ammonia-lyase activity	6	1	0.11	0.10481
GO:0005176	ErbB-2 class receptor binding	6	1	0.11	0.10481
GO:0016782	transferase activity, transferring sulphur-containing groups	137	5	2.5	0.10667
GO:0046906	tetrapyrrole binding	220	7	4.02	0.10953
GO:0005179	hormone activity	31	2	0.57	0.10962
GO:0015459	potassium channel regulator activity	31	2	0.57	0.10962
GO:0008483	transaminase activity	32	2	0.59	0.11558
GO:0008126	acetylesterase activity	7	1	0.13	0.12119
GO:0015139	alpha-ketoglutarate transmembrane transporter activity	7	1	0.13	0.12119
GO:0016846	carbon-sulfur lyase activity	7	1	0.13	0.12119
GO:0047992	hydroxylysine kinase activity	7	1	0.13	0.12119
GO:0102524	tRNA(Phe) (7-(3-amino-3-carboxypropyl)wyosine37-C2)-hydroxylase activity	7	1	0.13	0.12119
GO:0005310	dicarboxylic acid transmembrane transporter activity	33	2	0.6	0.12161
GO:0015136	sialic acid transmembrane transporter activity	33	2	0.6	0.12161
GO:0016769	transferase activity, transferring nitrogenous groups	33	2	0.6	0.12161
GO:0050839	cell adhesion molecule binding	270	8	4.94	0.12295
GO:0004553	hydrolase activity, hydrolyzing O-glycosyl compounds	185	6	3.38	0.12408
GO:0008514	organic anion transmembrane transporter activity	499	13	9.12	0.12767
GO:0052689	carboxylic ester hydrolase activity	187	6	3.42	0.12871
GO:0020037	heme binding	189	6	3.46	0.13341
GO:0015226	carnitine transmembrane transporter activity	35	2	0.64	0.13391
GO:0008465	glycerate dehydrogenase activity	8	1	0.15	0.13726
GO:0016618	hydroxypyruvate reductase activity	8	1	0.15	0.13726
GO:0030267	glyoxylate reductase (NADP+) activity	8	1	0.15	0.13726
GO:0072582	17-beta-hydroxysteroid dehydrogenase (NADP+) activity	8	1	0.15	0.13726
GO:0099508	voltage-gated monoatomic ion channel activity involved in regulation of presynaptic membrane potential	8	1	0.15	0.13726
GO:0106345	glyoxylate reductase activity	8	1	0.15	0.13726
GO:0016645	oxidoreductase activity, acting on the CH-NH group of donors	36	2	0.66	0.14016
GO:0015103	inorganic anion transmembrane transporter activity	152	5	2.78	0.14633
GO:0015377	chloride:monoatomic cation symporter activity	37	2	0.68	0.14647
GO:0015370	solute:sodium symporter activity	153	5	2.8	0.14918
GO:0008509	monoatomic anion transmembrane transporter activity	112	4	2.05	0.14926
GO:0015645	fatty acid ligase activity	38	2	0.69	0.15283
GO:0009036	type II site-specific deoxyribonuclease activity	9	1	0.16	0.15304
GO:0015666	restriction endodeoxyribonuclease activity	9	1	0.16	0.15304
GO:0016671	oxidoreductase activity, acting on a sulfur group of donors, disulfide as acceptor	9	1	0.16	0.15304
GO:0033691	sialic acid binding	9	1	0.16	0.15304
GO:0034338	short-chain carboxylesterase activity	9	1	0.16	0.15304
GO:0008081	phosphoric diester hydrolase activity	75	3	1.37	0.15779
GO:0015296	monoatomic anion:monoatomic cation symporter activity	39	2	0.71	0.15925
GO:0000048	peptidyltransferase activity	10	1	0.18	0.16853
GO:0002951	leukotriene-C(4) hydrolase	10	1	0.18	0.16853
GO:0003943	N-acetylgalactosamine-4-sulfatase activity	10	1	0.18	0.16853
GO:0004767	sphingomyelin phosphodiesterase activity	10	1	0.18	0.16853
GO:0005275	amine transmembrane transporter activity	10	1	0.18	0.16853
GO:0005381	iron ion transmembrane transporter activity	10	1	0.18	0.16853
GO:0016404	15-hydroxyprostaglandin dehydrogenase (NAD+) activity	10	1	0.18	0.16853
GO:0017080	sodium channel regulator activity	10	1	0.18	0.16853
GO:0036041	long-chain fatty acid binding	10	1	0.18	0.16853
GO:0005125	cytokine activity	42	2	0.77	0.17879
GO:0048018	receptor ligand activity	121	4	2.21	0.18095
GO:0005509	calcium ion binding	926	21	16.93	0.18101
GO:0016413	O-acetyltransferase activity	11	1	0.2	0.18375
GO:0019202	amino acid kinase activity	11	1	0.2	0.18375
GO:0031434	mitogen-activated protein kinase kinase binding	11	1	0.2	0.18375
GO:0047134	protein-disulfide reductase (NAD(P)) activity	11	1	0.2	0.18375
GO:0015294	solute:monoatomic cation symporter activity	209	6	3.82	0.18468
GO:0016616	oxidoreductase activity, acting on the CH-OH group of donors, NAD or NADP as acceptor	166	5	3.03	0.18817
GO:0015101	organic cation transmembrane transporter activity	83	3	1.52	0.19405
GO:0030546	signaling receptor activator activity	125	4	2.29	0.1957
GO:0004000	adenosine deaminase activity	12	1	0.22	0.19868
GO:0004954	prostanoid receptor activity	12	1	0.22	0.19868
GO:0004955	prostaglandin receptor activity	12	1	0.22	0.19868
GO:0004957	prostaglandin E receptor activity	12	1	0.22	0.19868
GO:0031404	chloride ion binding	12	1	0.22	0.19868
GO:0031956	medium-chain fatty acid-CoA ligase activity	12	1	0.22	0.19868
GO:0044594	17-beta-hydroxysteroid dehydrogenase (NAD+) activity	12	1	0.22	0.19868
GO:0106290	trans-cinnamate-CoA ligase activity	12	1	0.22	0.19868
GO:0016798	hydrolase activity, acting on glycosyl bonds	263	7	4.81	0.20729
GO:0016765	transferase activity, transferring alkyl or aryl (other than methyl) groups	86	3	1.57	0.20814
GO:0004099	chitin deacetylase activity	13	1	0.24	0.21334
GO:0004771	sterol esterase activity	13	1	0.24	0.21334
GO:0008520	L-ascorbate:sodium symporter activity	13	1	0.24	0.21334
GO:0030215	semaphorin receptor binding	13	1	0.24	0.21334
GO:0030492	hemoglobin binding	13	1	0.24	0.21334
GO:0043208	glycosphingolipid binding	13	1	0.24	0.21334
GO:0050649	testosterone 6-beta-hydroxylase activity	13	1	0.24	0.21334
GO:0005254	chloride channel activity	48	2	0.88	0.2188
GO:0015651	quaternary ammonium group transmembrane transporter activity	48	2	0.88	0.2188
GO:0019955	cytokine binding	48	2	0.88	0.2188
GO:0016289	acyl-CoA hydrolase activity	14	1	0.26	0.22773
GO:0016842	amidine-lyase activity	14	1	0.26	0.22773
GO:0047617	fatty acyl-CoA hydrolase activity	14	1	0.26	0.22773
GO:0102033	long-chain fatty acid omega-hydroxylase activity	14	1	0.26	0.22773
GO:0120250	fatty acid omega-hydroxylase activity	14	1	0.26	0.22773
GO:1901235	(R)-carnitine transmembrane transporter activity	14	1	0.26	0.22773
GO:0005402	carbohydrate:monoatomic cation symporter activity	51	2	0.93	0.23909
GO:0004953	icosanoid receptor activity	15	1	0.27	0.24187
GO:0015114	phosphate ion transmembrane transporter activity	15	1	0.27	0.24187
GO:0031210	phosphatidylcholine binding	15	1	0.27	0.24187
GO:0005253	monoatomic anion channel activity	52	2	0.95	0.24587
GO:0015485	cholesterol binding	52	2	0.95	0.24587
GO:0046915	transition metal ion transmembrane transporter activity	52	2	0.95	0.24587
GO:0016787	hydrolase activity	2855	57	52.19	0.24963
GO:0019903	protein phosphatase binding	95	3	1.74	0.25162
GO:0015175	neutral L-amino acid transmembrane transporter activity	53	2	0.97	0.25267
GO:0008241	peptidyl-dipeptidase activity	16	1	0.29	0.25574
GO:0102953	hypoglycin A gamma-glutamyl transpeptidase activity	16	1	0.29	0.25574
GO:0103068	leukotriene C4 gamma-glutamyl transferase activity	16	1	0.29	0.25574
GO:0120020	cholesterol transfer activity	16	1	0.29	0.25574
GO:0016810	hydrolase activity, acting on carbon-nitrogen (but not peptide) bonds	141	4	2.58	0.25786
GO:0016614	oxidoreductase activity, acting on CH-OH group of donors	188	5	3.44	0.26105
GO:0099106	ion channel regulator activity	97	3	1.77	0.26147
GO:0033293	monocarboxylic acid binding	55	2	1.01	0.26627
GO:0005343	organic acid:sodium symporter activity	98	3	1.79	0.26641
GO:0004622	lysophospholipase activity	17	1	0.31	0.26936
GO:0008198	ferrous iron binding	17	1	0.31	0.26936
GO:0016805	dipeptidase activity	17	1	0.31	0.26936
GO:0022821	solute:potassium antiporter activity	17	1	0.31	0.26936
GO:0120015	sterol transfer activity	17	1	0.31	0.26936
GO:0016247	channel regulator activity	101	3	1.85	0.28131
GO:0141108	transporter regulator activity	101	3	1.85	0.28131
GO:0004467	long-chain fatty acid-CoA ligase activity	18	1	0.33	0.28273
GO:0015420	ABC-type vitamin B12 transporter activity	18	1	0.33	0.28273
GO:0036374	glutathione hydrolase activity	18	1	0.33	0.28273
GO:0004383	guanylate cyclase activity	58	2	1.06	0.28665
GO:0140359	ABC-type transporter activity	149	4	2.72	0.29031
GO:0016668	oxidoreductase activity, acting on a sulfur group of donors, NAD(P) as acceptor	19	1	0.35	0.29586
GO:0043027	cysteine-type endopeptidase inhibitor activity involved in apoptotic process	19	1	0.35	0.29586
GO:0043028	cysteine-type endopeptidase regulator activity involved in apoptotic process	19	1	0.35	0.29586
GO:1901505	carbohydrate derivative transmembrane transporter activity	104	3	1.9	0.29627
GO:0032934	sterol binding	60	2	1.1	0.30022
GO:0022853	active monoatomic ion transmembrane transporter activity	298	7	5.45	0.30411
GO:0005251	delayed rectifier potassium channel activity	20	1	0.37	0.30875
GO:0015347	sodium-independent organic anion transmembrane transporter activity	20	1	0.37	0.30875
GO:0016854	racemase and epimerase activity	20	1	0.37	0.30875
GO:0033764	steroid dehydrogenase activity, acting on the CH-OH group of donors, NAD or NADP as acceptor	20	1	0.37	0.30875
GO:0042043	neurexin family protein binding	20	1	0.37	0.30875
GO:0051019	mitogen-activated protein kinase binding	20	1	0.37	0.30875
GO:0098772	molecular function regulator activity	1119	23	20.46	0.30926
GO:0015538	sialic acid:proton symporter activity	22	1	0.4	0.33383
GO:0016888	endodeoxyribonuclease activity, producing 5'-phosphomonoesters	22	1	0.4	0.33383
GO:0046625	sphingolipid binding	22	1	0.4	0.33383
GO:0016874	ligase activity	259	6	4.74	0.33679
GO:1901682	sulfur compound transmembrane transporter activity	116	3	2.12	0.35635
GO:0005337	nucleoside transmembrane transporter activity	24	1	0.44	0.358
GO:0005385	zinc ion transmembrane transporter activity	24	1	0.44	0.358
GO:0034185	apolipoprotein binding	24	1	0.44	0.358
GO:0050431	transforming growth factor beta binding	24	1	0.44	0.358
GO:0015355	secondary active monocarboxylate transmembrane transporter activity	25	1	0.46	0.36975
GO:0004197	cysteine-type endopeptidase activity	121	3	2.21	0.38126
GO:0016229	steroid dehydrogenase activity	26	1	0.48	0.38129
GO:0050997	quaternary ammonium group binding	26	1	0.48	0.38129
GO:0009975	cyclase activity	73	2	1.33	0.38673
GO:0005351	carbohydrate:proton symporter activity	27	1	0.49	0.39262
GO:0015144	carbohydrate transmembrane transporter activity	75	2	1.37	0.39966
GO:0019842	vitamin binding	227	5	4.15	0.4009
GO:0008242	omega peptidase activity	28	1	0.51	0.40375
GO:0042806	fucose binding	28	1	0.51	0.40375
GO:0016849	phosphorus-oxygen lyase activity	77	2	1.41	0.41246
GO:0008270	zinc ion binding	812	16	14.84	0.41536
GO:1901618	organic hydroxy compound transmembrane transporter activity	79	2	1.44	0.42513
GO:0001786	phosphatidylserine binding	30	1	0.55	0.42539
GO:0070003	threonine-type peptidase activity	30	1	0.55	0.42539
GO:0019902	phosphatase binding	131	3	2.39	0.43034
GO:0002020	protease binding	80	2	1.46	0.43141
GO:0015248	sterol transporter activity	31	1	0.57	0.43592
GO:0031419	cobalamin binding	31	1	0.57	0.43592
GO:0051861	glycolipid binding	31	1	0.57	0.43592
GO:0008083	growth factor activity	32	1	0.59	0.44625
GO:0042626	ATPase-coupled transmembrane transporter activity	187	4	3.42	0.44711
GO:0044877	protein-containing complex binding	1263	24	23.09	0.45259
GO:0005496	steroid binding	84	2	1.54	0.45615
GO:0019894	kinesin binding	33	1	0.6	0.45639
GO:0070403	NAD+ binding	33	1	0.6	0.45639
GO:0000049	tRNA binding	85	2	1.55	0.46224
GO:0030234	enzyme regulator activity	838	16	15.32	0.46584
GO:0016829	lyase activity	300	6	5.48	0.47
GO:0051287	NAD binding	87	2	1.59	0.4743
GO:0042802	identical protein binding	1391	26	25.43	0.48311
GO:0016790	thiolester hydrolase activity	36	1	0.66	0.48573
GO:0140828	metal cation:monoatomic cation antiporter activity	36	1	0.66	0.48573
GO:0042277	peptide binding	252	5	4.61	0.49006
GO:0015179	L-amino acid transmembrane transporter activity	90	2	1.65	0.49208
GO:0043178	alcohol binding	90	2	1.65	0.49208
GO:0015035	protein-disulfide reductase activity	37	1	0.68	0.49515
GO:0008168	methyltransferase activity	256	5	4.68	0.50393
GO:0048306	calcium-dependent protein binding	38	1	0.69	0.50441
GO:0120013	lipid transfer activity	38	1	0.69	0.50441
GO:0004520	DNA endonuclease activity	41	1	0.75	0.53116
GO:0015399	primary active transmembrane transporter activity	211	4	3.86	0.54099
GO:0030165	PDZ domain binding	100	2	1.83	0.54853
GO:0015081	sodium ion transmembrane transporter activity	271	5	4.95	0.55453
GO:0016741	transferase activity, transferring one-carbon groups	273	5	4.99	0.56109
GO:0008374	O-acyltransferase activity	45	1	0.82	0.56461
GO:0015145	monosaccharide transmembrane transporter activity	45	1	0.82	0.56461
GO:0016709	oxidoreductase activity, acting on paired donors, with incorporation or reduction of molecular oxygen, NAD(P)H as one do...	45	1	0.82	0.56461
GO:0015295	solute:proton symporter activity	46	1	0.84	0.57259
GO:0019213	deacetylase activity	47	1	0.86	0.58043
GO:0034634	glutathione transmembrane transporter activity	47	1	0.86	0.58043
GO:0042937	tripeptide transmembrane transporter activity	47	1	0.86	0.58043
GO:0051119	sugar transmembrane transporter activity	48	1	0.88	0.58812
GO:0050840	extracellular matrix binding	49	1	0.9	0.59568
GO:0008289	lipid binding	571	10	10.44	0.60049
GO:0008201	heparin binding	111	2	2.03	0.60539
GO:0015036	disulfide oxidoreductase activity	52	1	0.95	0.61752
GO:0035673	oligopeptide transmembrane transporter activity	52	1	0.95	0.61752
GO:0090482	vitamin transmembrane transporter activity	53	1	0.97	0.62454
GO:0097110	scaffold protein binding	54	1	0.99	0.63142
GO:1904680	peptide transmembrane transporter activity	54	1	0.99	0.63142
GO:0043167	ion binding	6694	120	122.38	0.63622
GO:0004888	transmembrane signaling receptor activity	881	15	16.11	0.64986
GO:0015079	potassium ion transmembrane transporter activity	121	2	2.21	0.65224
GO:0004536	DNA nuclease activity	60	1	1.1	0.67019
GO:0046873	metal ion transmembrane transporter activity	549	9	10.04	0.67758
GO:0015318	inorganic molecular entity transmembrane transporter activity	783	13	14.31	0.67955
GO:0016788	hydrolase activity, acting on ester bonds	899	15	16.44	0.68031
GO:0031406	carboxylic acid binding	194	3	3.55	0.69207
GO:0043177	organic acid binding	194	3	3.55	0.69207
GO:0005249	voltage-gated potassium channel activity	65	1	1.19	0.69937
GO:0015932	nucleobase-containing compound transmembrane transporter activity	66	1	1.21	0.70489
GO:0016667	oxidoreductase activity, acting on a sulfur group of donors	66	1	1.21	0.70489
GO:0017046	peptide hormone binding	66	1	1.21	0.70489
GO:0008234	cysteine-type peptidase activity	199	3	3.64	0.70843
GO:0003964	RNA-directed DNA polymerase activity	137	2	2.5	0.71787
GO:0015171	amino acid transmembrane transporter activity	202	3	3.69	0.71793
GO:0004180	carboxypeptidase activity	70	1	1.28	0.72597
GO:0140677	molecular function activator activity	453	7	8.28	0.72609
GO:0042578	phosphoric ester hydrolase activity	339	5	6.2	0.74613
GO:0033218	amide binding	340	5	6.22	0.74843
GO:0072341	modified amino acid binding	78	1	1.43	0.76375
GO:0019838	growth factor binding	79	1	1.44	0.76809
GO:0042887	amide transmembrane transporter activity	80	1	1.46	0.77235
GO:0030145	manganese ion binding	81	1	1.48	0.77654
GO:0015297	antiporter activity	82	1	1.5	0.78064
GO:0051087	protein-folding chaperone binding	83	1	1.52	0.78468
GO:0022890	inorganic cation transmembrane transporter activity	672	10	12.29	0.7901
GO:0050660	flavin adenine dinucleotide binding	159	2	2.91	0.79086
GO:0140101	catalytic activity, acting on a tRNA	160	2	2.93	0.79374
GO:0008017	microtubule binding	230	3	4.2	0.79527
GO:0034061	DNA polymerase activity	161	2	2.94	0.79659
GO:0042803	protein homodimerization activity	494	7	9.03	0.80304
GO:0042562	hormone binding	90	1	1.65	0.8109
GO:0016407	acetyltransferase activity	92	1	1.68	0.8178
GO:0031072	heat shock protein binding	92	1	1.68	0.8178
GO:0008061	chitin binding	93	1	1.7	0.82115
GO:0016811	hydrolase activity, acting on carbon-nitrogen (but not peptide) bonds, in linear amides	93	1	1.7	0.82115
GO:0016706	2-oxoglutarate-dependent dioxygenase activity	95	1	1.74	0.82767
GO:0044325	transmembrane transporter binding	95	1	1.74	0.82767
GO:0005267	potassium channel activity	97	1	1.77	0.83395
GO:0016893	endonuclease activity, active with either ribo- or deoxyribonucleic acids and producing 5'-phosphomonoesters	97	1	1.77	0.83395
GO:0022843	voltage-gated monoatomic cation channel activity	100	1	1.83	0.84295
GO:0001664	G protein-coupled receptor binding	105	1	1.92	0.85688
GO:0003824	catalytic activity	6878	117	125.74	0.86929
GO:0042910	xenobiotic transmembrane transporter activity	113	1	2.07	0.87665
GO:0015075	monoatomic ion transmembrane transporter activity	877	12	16.03	0.8841
GO:0008324	monoatomic cation transmembrane transporter activity	769	10	14.06	0.90144
GO:0015078	proton transmembrane transporter activity	131	1	2.39	0.91175
GO:0003779	actin binding	373	4	6.82	0.913
GO:1901681	sulfur compound binding	223	2	4.08	0.91738
GO:0051213	dioxygenase activity	141	1	2.58	0.92674
GO:0016747	acyltransferase activity, transferring groups other than amino-acyl groups	232	2	4.24	0.92789
GO:0001653	peptide receptor activity	237	2	4.33	0.93317
GO:0004519	endonuclease activity	237	2	4.33	0.93317
GO:0008047	enzyme activator activity	319	3	5.83	0.93382
GO:0019901	protein kinase binding	396	4	7.24	0.93413
GO:0005244	voltage-gated monoatomic ion channel activity	147	1	2.69	0.93449
GO:0022832	voltage-gated channel activity	147	1	2.69	0.93449
GO:0015631	tubulin binding	321	3	5.87	0.93558
GO:0046983	protein dimerization activity	765	9	13.99	0.94373
GO:0016853	isomerase activity	156	1	2.85	0.9446
GO:0016791	phosphatase activity	262	2	4.79	0.95452
GO:0140096	catalytic activity, acting on a protein	2319	33	42.4	0.95582
GO:0016779	nucleotidyltransferase activity	266	2	4.86	0.95726
GO:0046982	protein heterodimerization activity	172	1	3.14	0.9589
GO:0005525	GTP binding	435	4	7.95	0.95962
GO:0000287	magnesium ion binding	184	1	3.36	0.96715
GO:0019900	kinase binding	452	4	8.26	0.96758
GO:0019001	guanyl nucleotide binding	456	4	8.34	0.96922
GO:0032561	guanyl ribonucleotide binding	456	4	8.34	0.96922
GO:0005488	binding	11734	201	214.52	0.97593
GO:0004930	G protein-coupled receptor activity	476	4	8.7	0.97636
GO:0003924	GTPase activity	309	2	5.65	0.97834
GO:0003729	mRNA binding	217	1	3.97	0.98227
GO:0004518	nuclease activity	338	2	6.18	0.98643
GO:0030674	protein-macromolecule adaptor activity	564	4	10.31	0.99295
GO:0016755	aminoacyltransferase activity	387	2	7.08	0.99394
GO:0022836	gated channel activity	406	2	7.42	0.99558
GO:0097367	carbohydrate derivative binding	2711	34	49.56	0.99593
GO:0015276	ligand-gated monoatomic ion channel activity	296	1	5.41	0.99598
GO:0022834	ligand-gated channel activity	296	1	5.41	0.99598
GO:0140097	catalytic activity, acting on DNA	415	2	7.59	0.9962
GO:0060090	molecular adaptor activity	608	4	11.12	0.99625
GO:0005543	phospholipid binding	302	1	5.52	0.99641
GO:0005216	monoatomic ion channel activity	522	3	9.54	0.99659
GO:0019899	enzyme binding	1323	13	24.19	0.99662
GO:0016746	acyltransferase activity	634	4	11.59	0.99744
GO:0140657	ATP-dependent activity	824	6	15.06	0.99795
GO:0015267	channel activity	558	3	10.2	0.99806
GO:0022803	passive transmembrane transporter activity	561	3	10.26	0.99815
GO:0019904	protein domain specific binding	468	2	8.56	0.99845
GO:0008134	transcription factor binding	371	1	6.78	0.99902
GO:0140098	catalytic activity, acting on RNA	504	2	9.21	0.99916
GO:0008092	cytoskeletal protein binding	808	5	14.77	0.99925
GO:0005261	monoatomic cation channel activity	427	1	7.81	0.99966
GO:1901363	heterocyclic compound binding	2911	32	53.22	0.9998
GO:0005524	ATP binding	1919	17	35.08	0.99989
GO:0005515	protein binding	5563	73	101.7	0.99991
GO:0140640	catalytic activity, acting on a nucleic acid	862	4	15.76	0.99992
GO:0030554	adenyl nucleotide binding	2140	19	39.12	0.99995
GO:0032559	adenyl ribonucleotide binding	1997	17	36.51	0.99996
GO:0016773	phosphotransferase activity, alcohol group as acceptor	705	2	12.89	0.99998
GO:0000166	nucleotide binding	2707	26	49.49	0.99998
GO:1901265	nucleoside phosphate binding	2707	26	49.49	0.99998
GO:0017111	ribonucleoside triphosphate phosphatase activity	720	2	13.16	0.99998
GO:0043168	anion binding	2937	29	53.69	0.99998
GO:0004672	protein kinase activity	583	1	10.66	0.99998
GO:0016740	transferase activity	2561	23	46.82	0.99999
GO:0035639	purine ribonucleoside triphosphate binding	2275	19	41.59	0.99999
GO:0016301	kinase activity	767	2	14.02	0.99999
GO:0016462	pyrophosphatase activity	773	2	14.13	0.99999
GO:0016817	hydrolase activity, acting on acid anhydrides	774	2	14.15	0.99999
GO:0016818	hydrolase activity, acting on acid anhydrides, in phosphorus-containing anhydrides	774	2	14.15	0.99999
GO:0017076	purine nucleotide binding	2508	21	45.85	1
GO:0016772	transferase activity, transferring phosphorus-containing groups	1061	4	19.4	1
GO:0032555	purine ribonucleotide binding	2363	19	43.2	1
GO:0032553	ribonucleotide binding	2383	19	43.57	1
GO:0003723	RNA binding	1106	3	20.22	1
GO:0003677	DNA binding	1645	2	30.07	1
GO:0097159	organic cyclic compound binding	5520	43	100.92	1
GO:0003674	molecular_function	15261	279	279	1
GO:0003676	nucleic acid binding	2833	5	51.79	1
GO:0000009	alpha-1,6-mannosyltransferase activity	2	0	0.04	1
GO:0000010	trans-hexaprenyltranstransferase activity	2	0	0.04	1
GO:0000014	single-stranded DNA endodeoxyribonuclease activity	11	0	0.2	1
GO:0000016	lactase activity	3	0	0.05	1
GO:0000026	alpha-1,2-mannosyltransferase activity	8	0	0.15	1
GO:0000030	mannosyltransferase activity	31	0	0.57	1
GO:0000033	alpha-1,3-mannosyltransferase activity	4	0	0.07	1
GO:0000035	acyl binding	1	0	0.02	1
GO:0000036	acyl carrier activity	1	0	0.02	1
GO:0000062	fatty-acyl-CoA binding	16	0	0.29	1
GO:0000064	L-ornithine transmembrane transporter activity	4	0	0.07	1
GO:0000104	succinate dehydrogenase activity	3	0	0.05	1
GO:0000121	glycerol-1-phosphatase activity	2	0	0.04	1
GO:0000146	microfilament motor activity	36	0	0.66	1
GO:0000149	SNARE binding	85	0	1.55	1
GO:0000150	DNA strand exchange activity	2	0	0.04	1
GO:0000175	3'-5'-RNA exonuclease activity	29	0	0.53	1
GO:0000179	rRNA (adenine-N6,N6-)-dimethyltransferase activity	3	0	0.05	1
GO:0000182	rDNA binding	9	0	0.16	1
GO:0000210	NAD+ diphosphatase activity	10	0	0.18	1
GO:0000213	tRNA-intron endonuclease activity	3	0	0.05	1
GO:0000215	tRNA 2'-phosphotransferase activity	1	0	0.02	1
GO:0000217	DNA secondary structure binding	26	0	0.48	1
GO:0000224	peptide-N4-(N-acetyl-beta-glucosaminyl)asparagine amidase activity	1	0	0.02	1
GO:0000225	N-acetylglucosaminylphosphatidylinositol deacetylase activity	1	0	0.02	1
GO:0000234	phosphoethanolamine N-methyltransferase activity	1	0	0.02	1
GO:0000246	delta24(24-1) sterol reductase activity	2	0	0.04	1
GO:0000247	C-8 sterol isomerase activity	1	0	0.02	1
GO:0000248	C-5 sterol desaturase activity	1	0	0.02	1
GO:0000254	C-4 methylsterol oxidase activity	1	0	0.02	1
GO:0000268	peroxisome targeting sequence binding	7	0	0.13	1
GO:0000285	1-phosphatidylinositol-3-phosphate 5-kinase activity	1	0	0.02	1
GO:0000295	adenine nucleotide transmembrane transporter activity	13	0	0.24	1
GO:0000298	endopolyphosphatase activity	1	0	0.02	1
GO:0000309	nicotinamide-nucleotide adenylyltransferase activity	2	0	0.04	1
GO:0000334	3-hydroxyanthranilate 3,4-dioxygenase activity	1	0	0.02	1
GO:0000339	RNA cap binding	18	0	0.33	1
GO:0000340	RNA 7-methylguanosine cap binding	11	0	0.2	1
GO:0000386	second spliceosomal transesterification activity	1	0	0.02	1
GO:0000400	four-way junction DNA binding	13	0	0.24	1
GO:0000403	Y-form DNA binding	3	0	0.05	1
GO:0000404	heteroduplex DNA loop binding	2	0	0.04	1
GO:0000405	bubble DNA binding	8	0	0.15	1
GO:0000406	double-strand/single-strand DNA junction binding	1	0	0.02	1
GO:0000700	mismatch base pair DNA N-glycosylase activity	4	0	0.07	1
GO:0000701	purine-specific mismatch base pair DNA N-glycosylase activity	2	0	0.04	1
GO:0000702	oxidized base lesion DNA N-glycosylase activity	3	0	0.05	1
GO:0000703	oxidized pyrimidine nucleobase lesion DNA N-glycosylase activity	1	0	0.02	1
GO:0000774	adenyl-nucleotide exchange factor activity	5	0	0.09	1
GO:0000810	diacylglycerol diphosphate phosphatase activity	5	0	0.09	1
GO:0000822	inositol hexakisphosphate binding	3	0	0.05	1
GO:0000823	inositol-1,4,5-trisphosphate 6-kinase activity	1	0	0.02	1
GO:0000824	inositol tetrakisphosphate 3-kinase activity	1	0	0.02	1
GO:0000825	inositol tetrakisphosphate 6-kinase activity	2	0	0.04	1
GO:0000827	inositol-1,3,4,5,6-pentakisphosphate kinase activity	4	0	0.07	1
GO:0000828	inositol hexakisphosphate kinase activity	6	0	0.11	1
GO:0000829	inositol heptakisphosphate kinase activity	3	0	0.05	1
GO:0000832	inositol hexakisphosphate 5-kinase activity	4	0	0.07	1
GO:0000900	mRNA regulatory element binding translation repressor activity	6	0	0.11	1
GO:0000976	transcription cis-regulatory region binding	649	0	11.86	1
GO:0000977	RNA polymerase II transcription regulatory region sequence-specific DNA binding	585	0	10.69	1
GO:0000978	RNA polymerase II cis-regulatory region sequence-specific DNA binding	480	0	8.78	1
GO:0000979	RNA polymerase II core promoter sequence-specific DNA binding	8	0	0.15	1
GO:0000981	DNA-binding transcription factor activity, RNA polymerase II-specific	551	0	10.07	1
GO:0000987	cis-regulatory region sequence-specific DNA binding	493	0	9.01	1
GO:0000992	RNA polymerase III cis-regulatory region sequence-specific DNA binding	7	0	0.13	1
GO:0000993	RNA polymerase II complex binding	25	0	0.46	1
GO:0000994	RNA polymerase III core binding	1	0	0.02	1
GO:0000995	RNA polymerase III general transcription initiation factor activity	8	0	0.15	1
GO:0001002	RNA polymerase III type 1 promoter sequence-specific DNA binding	5	0	0.09	1
GO:0001003	RNA polymerase III type 2 promoter sequence-specific DNA binding	5	0	0.09	1
GO:0001006	RNA polymerase III type 3 promoter sequence-specific DNA binding	7	0	0.13	1
GO:0001016	RNA polymerase III transcription regulatory region sequence-specific DNA binding	7	0	0.13	1
GO:0001018	mitochondrial promoter sequence-specific DNA binding	4	0	0.07	1
GO:0001025	RNA polymerase III general transcription initiation factor binding	6	0	0.11	1
GO:0001042	RNA polymerase I core binding	1	0	0.02	1
GO:0001046	core promoter sequence-specific DNA binding	22	0	0.4	1
GO:0001054	RNA polymerase I activity	2	0	0.04	1
GO:0001055	RNA polymerase II activity	1	0	0.02	1
GO:0001056	RNA polymerase III activity	1	0	0.02	1
GO:0001067	transcription regulatory region nucleic acid binding	649	0	11.86	1
GO:0001091	RNA polymerase II general transcription initiation factor binding	18	0	0.33	1
GO:0001093	TFIIB-class transcription factor binding	2	0	0.04	1
GO:0001094	TFIID-class transcription factor complex binding	10	0	0.18	1
GO:0001096	TFIIF-class transcription factor complex binding	3	0	0.05	1
GO:0001098	basal transcription machinery binding	43	0	0.79	1
GO:0001099	basal RNA polymerase II transcription machinery binding	43	0	0.79	1
GO:0001147	transcription termination site sequence-specific DNA binding	2	0	0.04	1
GO:0001156	TFIIIC-class transcription factor complex binding	6	0	0.11	1
GO:0001161	intronic transcription regulatory region sequence-specific DNA binding	3	0	0.05	1
GO:0001162	RNA polymerase II intronic transcription regulatory region sequence-specific DNA binding	2	0	0.04	1
GO:0001163	RNA polymerase I transcription regulatory region sequence-specific DNA binding	4	0	0.07	1
GO:0001164	RNA polymerase I core promoter sequence-specific DNA binding	3	0	0.05	1
GO:0001165	RNA polymerase I cis-regulatory region sequence-specific DNA binding	1	0	0.02	1
GO:0001181	RNA polymerase I general transcription initiation factor activity	3	0	0.05	1
GO:0001216	DNA-binding transcription activator activity	199	0	3.64	1
GO:0001217	DNA-binding transcription repressor activity	111	0	2.03	1
GO:0001221	transcription coregulator binding	50	0	0.91	1
GO:0001222	transcription corepressor binding	23	0	0.42	1
GO:0001223	transcription coactivator binding	21	0	0.38	1
GO:0001227	DNA-binding transcription repressor activity, RNA polymerase II-specific	107	0	1.96	1
GO:0001228	DNA-binding transcription activator activity, RNA polymerase II-specific	198	0	3.62	1
GO:0001409	guanine nucleotide transmembrane transporter activity	9	0	0.16	1
GO:0001515	opioid peptide activity	1	0	0.02	1
GO:0001517	N-acetylglucosamine 6-O-sulfotransferase activity	5	0	0.09	1
GO:0001530	lipopolysaccharide binding	24	0	0.44	1
GO:0001537	N-acetylgalactosamine 4-O-sulfotransferase activity	16	0	0.29	1
GO:0001540	amyloid-beta binding	69	0	1.26	1
GO:0001565	phorbol ester receptor activity	1	0	0.02	1
GO:0001587	Gq/11-coupled serotonin receptor activity	2	0	0.04	1
GO:0001591	dopamine neurotransmitter receptor activity, coupled via Gi/Go	3	0	0.05	1
GO:0001595	angiotensin receptor activity	1	0	0.02	1
GO:0001601	peptide YY receptor activity	2	0	0.04	1
GO:0001602	pancreatic polypeptide receptor activity	2	0	0.04	1
GO:0001604	urotensin II receptor activity	1	0	0.02	1
GO:0001605	adrenomedullin receptor activity	3	0	0.05	1
GO:0001607	neuromedin U receptor activity	7	0	0.13	1
GO:0001609	G protein-coupled adenosine receptor activity	2	0	0.04	1
GO:0001614	purinergic nucleotide receptor activity	5	0	0.09	1
GO:0001616	growth hormone secretagogue receptor activity	5	0	0.09	1
GO:0001631	cysteinyl leukotriene receptor activity	1	0	0.02	1
GO:0001635	calcitonin gene-related peptide receptor activity	6	0	0.11	1
GO:0001637	G protein-coupled chemoattractant receptor activity	1	0	0.02	1
GO:0001639	PLC activating G protein-coupled glutamate receptor activity	3	0	0.05	1
GO:0001640	adenylate cyclase inhibiting G protein-coupled glutamate receptor activity	21	0	0.38	1
GO:0001641	group II metabotropic glutamate receptor activity	6	0	0.11	1
GO:0001642	group III metabotropic glutamate receptor activity	6	0	0.11	1
GO:0001646	cAMP receptor activity	2	0	0.04	1
GO:0001648	proteinase-activated receptor activity	1	0	0.02	1
GO:0001671	ATPase activator activity	13	0	0.24	1
GO:0001681	sialate O-acetylesterase activity	2	0	0.04	1
GO:0001691	pseudophosphatase activity	1	0	0.02	1
GO:0001727	lipid kinase activity	36	0	0.66	1
GO:0001729	ceramide kinase activity	5	0	0.09	1
GO:0001733	galactosylceramide sulfotransferase activity	8	0	0.15	1
GO:0001734	mRNA (N6-adenosine)-methyltransferase activity	6	0	0.11	1
GO:0001735	prenylcysteine oxidase activity	1	0	0.02	1
GO:0001758	retinal dehydrogenase activity	8	0	0.15	1
GO:0001760	aminocarboxymuconate-semialdehyde decarboxylase activity	2	0	0.04	1
GO:0001761	beta-alanine transmembrane transporter activity	1	0	0.02	1
GO:0001784	phosphotyrosine residue binding	17	0	0.31	1
GO:0001846	opsonin binding	5	0	0.09	1
GO:0001848	complement binding	6	0	0.11	1
GO:0001849	complement component C1q complex binding	4	0	0.07	1
GO:0001850	complement component C3a binding	1	0	0.02	1
GO:0001851	complement component C3b binding	1	0	0.02	1
GO:0001872	(1->3)-beta-D-glucan binding	5	0	0.09	1
GO:0001875	lipopolysaccharide immune receptor activity	4	0	0.07	1
GO:0001882	nucleoside binding	7	0	0.13	1
GO:0001888	glucuronyl-galactosyl-proteoglycan 4-alpha-N-acetylglucosaminyltransferase activity	1	0	0.02	1
GO:0001965	G-protein alpha-subunit binding	34	0	0.62	1
GO:0001968	fibronectin binding	8	0	0.15	1
GO:0001972	retinoic acid binding	3	0	0.05	1
GO:0002039	p53 binding	44	0	0.8	1
GO:0002046	opsin binding	2	0	0.04	1
GO:0002054	nucleobase binding	6	0	0.11	1
GO:0002058	uracil binding	4	0	0.07	1
GO:0002059	thymine binding	3	0	0.05	1
GO:0002060	purine nucleobase binding	2	0	0.04	1
GO:0002061	pyrimidine nucleobase binding	4	0	0.07	1
GO:0002083	4-hydroxybenzoate decaprenyltransferase activity	1	0	0.02	1
GO:0002094	polyprenyltransferase activity	1	0	0.02	1
GO:0002134	UTP binding	2	0	0.04	1
GO:0002151	G-quadruplex RNA binding	7	0	0.13	1
GO:0002153	steroid receptor RNA activator RNA binding	3	0	0.05	1
GO:0002161	aminoacyl-tRNA editing activity	17	0	0.31	1
GO:0002162	dystroglycan binding	17	0	0.31	1
GO:0002196	Ser-tRNA(Ala) hydrolase activity	2	0	0.04	1
GO:0002950	ceramide phosphoethanolamine synthase activity	3	0	0.05	1
GO:0002953	5'-deoxynucleotidase activity	1	0	0.02	1
GO:0003678	DNA helicase activity	103	0	1.88	1
GO:0003680	minor groove of adenine-thymine-rich DNA binding	3	0	0.05	1
GO:0003682	chromatin binding	376	0	6.87	1
GO:0003684	damaged DNA binding	54	0	0.99	1
GO:0003688	DNA replication origin binding	14	0	0.26	1
GO:0003689	DNA clamp loader activity	6	0	0.11	1
GO:0003690	double-stranded DNA binding	812	0	14.84	1
GO:0003691	double-stranded telomeric DNA binding	5	0	0.09	1
GO:0003693	P-element binding	5	0	0.09	1
GO:0003696	satellite DNA binding	2	0	0.04	1
GO:0003697	single-stranded DNA binding	104	0	1.9	1
GO:0003700	DNA-binding transcription factor activity	622	0	11.37	1
GO:0003707	nuclear steroid receptor activity	14	0	0.26	1
GO:0003711	transcription elongation factor activity	3	0	0.05	1
GO:0003712	transcription coregulator activity	332	0	6.07	1
GO:0003713	transcription coactivator activity	191	0	3.49	1
GO:0003714	transcription corepressor activity	106	0	1.94	1
GO:0003720	telomerase activity	6	0	0.11	1
GO:0003721	telomerase RNA reverse transcriptase activity	1	0	0.02	1
GO:0003724	RNA helicase activity	98	0	1.79	1
GO:0003725	double-stranded RNA binding	46	0	0.84	1
GO:0003726	double-stranded RNA adenosine deaminase activity	7	0	0.13	1
GO:0003727	single-stranded RNA binding	76	0	1.39	1
GO:0003730	mRNA 3'-UTR binding	62	0	1.13	1
GO:0003735	structural constituent of ribosome	141	0	2.58	1
GO:0003743	translation initiation factor activity	59	0	1.08	1
GO:0003746	translation elongation factor activity	24	0	0.44	1
GO:0003747	translation release factor activity	6	0	0.11	1
GO:0003755	peptidyl-prolyl cis-trans isomerase activity	39	0	0.71	1
GO:0003756	protein disulfide isomerase activity	17	0	0.31	1
GO:0003774	cytoskeletal motor activity	209	0	3.82	1
GO:0003777	microtubule motor activity	162	0	2.96	1
GO:0003785	actin monomer binding	10	0	0.18	1
GO:0003810	protein-glutamine gamma-glutamyltransferase activity	8	0	0.15	1
GO:0003827	alpha-1,3-mannosylglycoprotein 2-beta-N-acetylglucosaminyltransferase activity	2	0	0.04	1
GO:0003829	beta-1,3-galactosyl-O-glycosyl-glycoprotein beta-1,6-N-acetylglucosaminyltransferase activity	6	0	0.11	1
GO:0003831	beta-N-acetylglucosaminylglycopeptide beta-1,4-galactosyltransferase activity	12	0	0.22	1
GO:0003834	beta-carotene 15,15'-dioxygenase activity	9	0	0.16	1
GO:0003837	beta-ureidopropionase activity	1	0	0.02	1
GO:0003839	gamma-glutamylcyclotransferase activity	3	0	0.05	1
GO:0003841	1-acylglycerol-3-phosphate O-acyltransferase activity	10	0	0.18	1
GO:0003842	1-pyrroline-5-carboxylate dehydrogenase activity	1	0	0.02	1
GO:0003844	1,4-alpha-glucan branching enzyme activity	2	0	0.04	1
GO:0003845	11-beta-hydroxysteroid dehydrogenase [NAD(P)] activity	2	0	0.04	1
GO:0003846	2-acylglycerol O-acyltransferase activity	3	0	0.05	1
GO:0003847	1-alkyl-2-acetylglycerophosphocholine esterase activity	5	0	0.09	1
GO:0003853	2-methylbutanoyl-CoA dehydrogenase activity	1	0	0.02	1
GO:0003854	3-beta-hydroxy-delta5-steroid dehydrogenase activity	4	0	0.07	1
GO:0003857	3-hydroxyacyl-CoA dehydrogenase activity	6	0	0.11	1
GO:0003858	3-hydroxybutyrate dehydrogenase activity	5	0	0.09	1
GO:0003860	3-hydroxyisobutyryl-CoA hydrolase activity	1	0	0.02	1
GO:0003863	3-methyl-2-oxobutanoate dehydrogenase (2-methylpropanoyl-transferring) activity	4	0	0.07	1
GO:0003865	3-oxo-5-alpha-steroid 4-dehydrogenase activity	3	0	0.05	1
GO:0003867	4-aminobutyrate transaminase activity	3	0	0.05	1
GO:0003868	4-hydroxyphenylpyruvate dioxygenase activity	2	0	0.04	1
GO:0003870	5-aminolevulinate synthase activity	2	0	0.04	1
GO:0003872	6-phosphofructokinase activity	6	0	0.11	1
GO:0003873	6-phosphofructo-2-kinase activity	2	0	0.04	1
GO:0003874	6-pyruvoyltetrahydropterin synthase activity	1	0	0.02	1
GO:0003875	ADP-ribosylarginine hydrolase activity	2	0	0.04	1
GO:0003876	AMP deaminase activity	3	0	0.05	1
GO:0003878	ATP citrate synthase activity	3	0	0.05	1
GO:0003880	protein C-terminal carboxyl O-methyltransferase activity	4	0	0.07	1
GO:0003881	CDP-diacylglycerol-inositol 3-phosphatidyltransferase activity	2	0	0.04	1
GO:0003883	CTP synthase activity	1	0	0.02	1
GO:0003884	D-amino-acid oxidase activity	4	0	0.07	1
GO:0003885	D-arabinono-1,4-lactone oxidase activity	3	0	0.05	1
GO:0003886	DNA (cytosine-5-)-methyltransferase activity	3	0	0.05	1
GO:0003887	DNA-directed DNA polymerase activity	37	0	0.68	1
GO:0003896	DNA primase activity	4	0	0.07	1
GO:0003899	DNA-directed 5'-3' RNA polymerase activity	39	0	0.71	1
GO:0003904	deoxyribodipyrimidine photo-lyase activity	3	0	0.05	1
GO:0003905	alkylbase DNA N-glycosylase activity	1	0	0.02	1
GO:0003906	DNA-(apurinic or apyrimidinic site) endonuclease activity	7	0	0.13	1
GO:0003908	methylated-DNA-[protein]-cysteine S-methyltransferase activity	1	0	0.02	1
GO:0003909	DNA ligase activity	7	0	0.13	1
GO:0003910	DNA ligase (ATP) activity	7	0	0.13	1
GO:0003913	DNA photolyase activity	4	0	0.07	1
GO:0003916	DNA topoisomerase activity	9	0	0.16	1
GO:0003917	DNA topoisomerase type I (single strand cut, ATP-independent) activity	5	0	0.09	1
GO:0003918	DNA topoisomerase type II (double strand cut, ATP-hydrolyzing) activity	4	0	0.07	1
GO:0003919	FMN adenylyltransferase activity	1	0	0.02	1
GO:0003920	GMP reductase activity	3	0	0.05	1
GO:0003921	GMP synthase activity	1	0	0.02	1
GO:0003922	GMP synthase (glutamine-hydrolyzing) activity	2	0	0.04	1
GO:0003923	GPI-anchor transamidase activity	4	0	0.07	1
GO:0003925	G protein activity	27	0	0.49	1
GO:0003933	GTP cyclohydrolase activity	1	0	0.02	1
GO:0003934	GTP cyclohydrolase I activity	1	0	0.02	1
GO:0003937	IMP cyclohydrolase activity	1	0	0.02	1
GO:0003938	IMP dehydrogenase activity	1	0	0.02	1
GO:0003939	L-iditol 2-dehydrogenase activity	6	0	0.11	1
GO:0003940	L-iduronidase activity	1	0	0.02	1
GO:0003944	N-acetylglucosamine-1-phosphodiester alpha-N-acetylglucosaminidase activity	1	0	0.02	1
GO:0003945	N-acetyllactosamine synthase activity	3	0	0.05	1
GO:0003948	N4-(beta-N-acetylglucosaminyl)-L-asparaginase activity	2	0	0.04	1
GO:0003950	NAD+ ADP-ribosyltransferase activity	27	0	0.49	1
GO:0003951	NAD+ kinase activity	22	0	0.4	1
GO:0003952	NAD+ synthase (glutamine-hydrolyzing) activity	1	0	0.02	1
GO:0003953	NAD+ nucleosidase activity	36	0	0.66	1
GO:0003954	NADH dehydrogenase activity	19	0	0.35	1
GO:0003955	NAD(P)H dehydrogenase (quinone) activity	16	0	0.29	1
GO:0003957	NAD(P)+ transhydrogenase (B-specific) activity	1	0	0.02	1
GO:0003958	NADPH-hemoprotein reductase activity	5	0	0.09	1
GO:0003959	NADPH dehydrogenase activity	1	0	0.02	1
GO:0003960	NADPH:quinone reductase activity	5	0	0.09	1
GO:0003963	RNA-3'-phosphate cyclase activity	1	0	0.02	1
GO:0003968	RNA-dependent RNA polymerase activity	11	0	0.2	1
GO:0003972	RNA ligase (ATP) activity	1	0	0.02	1
GO:0003973	(S)-2-hydroxy-acid oxidase activity	2	0	0.04	1
GO:0003974	UDP-N-acetylglucosamine 4-epimerase activity	2	0	0.04	1
GO:0003975	UDP-N-acetylglucosamine-dolichyl-phosphate N-acetylglucosaminephosphotransferase activity	1	0	0.02	1
GO:0003976	UDP-N-acetylglucosamine-lysosomal-enzyme N-acetylglucosaminephosphotransferase activity	1	0	0.02	1
GO:0003977	UDP-N-acetylglucosamine diphosphorylase activity	2	0	0.04	1
GO:0003978	UDP-glucose 4-epimerase activity	2	0	0.04	1
GO:0003979	UDP-glucose 6-dehydrogenase activity	1	0	0.02	1
GO:0003980	UDP-glucose:glycoprotein glucosyltransferase activity	1	0	0.02	1
GO:0003983	UTP:glucose-1-phosphate uridylyltransferase activity	1	0	0.02	1
GO:0003984	acetolactate synthase activity	2	0	0.04	1
GO:0003985	acetyl-CoA C-acetyltransferase activity	6	0	0.11	1
GO:0003986	acetyl-CoA hydrolase activity	4	0	0.07	1
GO:0003987	acetate-CoA ligase activity	10	0	0.18	1
GO:0003988	acetyl-CoA C-acyltransferase activity	9	0	0.16	1
GO:0003989	acetyl-CoA carboxylase activity	7	0	0.13	1
GO:0003990	acetylcholinesterase activity	19	0	0.35	1
GO:0003994	aconitate hydratase activity	3	0	0.05	1
GO:0003995	acyl-CoA dehydrogenase activity	13	0	0.24	1
GO:0003997	acyl-CoA oxidase activity	9	0	0.16	1
GO:0003998	acylphosphatase activity	1	0	0.02	1
GO:0003999	adenine phosphoribosyltransferase activity	1	0	0.02	1
GO:0004001	adenosine kinase activity	2	0	0.04	1
GO:0004013	adenosylhomocysteinase activity	5	0	0.09	1
GO:0004014	adenosylmethionine decarboxylase activity	1	0	0.02	1
GO:0004016	adenylate cyclase activity	14	0	0.26	1
GO:0004017	adenylate kinase activity	14	0	0.26	1
GO:0004018	N6-(1,2-dicarboxyethyl)AMP AMP-lyase (fumarate-forming) activity	4	0	0.07	1
GO:0004019	adenylosuccinate synthase activity	1	0	0.02	1
GO:0004020	adenylylsulfate kinase activity	2	0	0.04	1
GO:0004021	L-alanine:2-oxoglutarate aminotransferase activity	4	0	0.07	1
GO:0004028	3-chloroallyl aldehyde dehydrogenase activity	1	0	0.02	1
GO:0004029	aldehyde dehydrogenase (NAD+) activity	14	0	0.26	1
GO:0004030	aldehyde dehydrogenase [NAD(P)+] activity	14	0	0.26	1
GO:0004031	aldehyde oxidase activity	16	0	0.29	1
GO:0004032	alditol:NADP+ 1-oxidoreductase activity	4	0	0.07	1
GO:0004033	aldo-keto reductase (NADP) activity	15	0	0.27	1
GO:0004034	aldose 1-epimerase activity	2	0	0.04	1
GO:0004035	alkaline phosphatase activity	9	0	0.16	1
GO:0004040	amidase activity	9	0	0.16	1
GO:0004043	L-aminoadipate-semialdehyde dehydrogenase activity	2	0	0.04	1
GO:0004044	amidophosphoribosyltransferase activity	1	0	0.02	1
GO:0004045	aminoacyl-tRNA hydrolase activity	6	0	0.11	1
GO:0004046	aminoacylase activity	5	0	0.09	1
GO:0004047	aminomethyltransferase activity	2	0	0.04	1
GO:0004051	arachidonate 5-lipoxygenase activity	1	0	0.02	1
GO:0004052	arachidonate 12(S)-lipoxygenase activity	3	0	0.05	1
GO:0004053	arginase activity	3	0	0.05	1
GO:0004054	arginine kinase activity	3	0	0.05	1
GO:0004055	argininosuccinate synthase activity	3	0	0.05	1
GO:0004056	argininosuccinate lyase activity	2	0	0.04	1
GO:0004057	arginyl-tRNA--protein transferase activity	2	0	0.04	1
GO:0004058	aromatic-L-amino-acid decarboxylase activity	4	0	0.07	1
GO:0004061	arylformamidase activity	9	0	0.16	1
GO:0004062	aryl sulfotransferase activity	19	0	0.35	1
GO:0004063	aryldialkylphosphatase activity	8	0	0.15	1
GO:0004064	arylesterase activity	15	0	0.27	1
GO:0004066	asparagine synthase (glutamine-hydrolyzing) activity	5	0	0.09	1
GO:0004067	asparaginase activity	5	0	0.09	1
GO:0004068	aspartate 1-decarboxylase activity	4	0	0.07	1
GO:0004069	L-aspartate:2-oxoglutarate aminotransferase activity	3	0	0.05	1
GO:0004070	aspartate carbamoyltransferase activity	3	0	0.05	1
GO:0004074	biliverdin reductase (NAD(P)+) activity	4	0	0.07	1
GO:0004075	biotin carboxylase activity	4	0	0.07	1
GO:0004077	biotin-[acetyl-CoA-carboxylase] ligase activity	4	0	0.07	1
GO:0004078	biotin-[methylcrotonoyl-CoA-carboxylase] ligase activity	3	0	0.05	1
GO:0004079	biotin-[methylmalonyl-CoA-carboxytransferase] ligase activity	3	0	0.05	1
GO:0004080	biotin-[propionyl-CoA-carboxylase (ATP-hydrolyzing)] ligase activity	3	0	0.05	1
GO:0004081	bis(5'-nucleosyl)-tetraphosphatase (asymmetrical) activity	3	0	0.05	1
GO:0004084	branched-chain-amino-acid transaminase activity	1	0	0.02	1
GO:0004085	butyryl-CoA dehydrogenase activity	2	0	0.04	1
GO:0004088	carbamoyl-phosphate synthase (glutamine-hydrolyzing) activity	3	0	0.05	1
GO:0004089	carbonate dehydratase activity	15	0	0.27	1
GO:0004090	carbonyl reductase (NADPH) activity	8	0	0.15	1
GO:0004092	carnitine O-acetyltransferase activity	1	0	0.02	1
GO:0004095	carnitine O-palmitoyltransferase activity	6	0	0.11	1
GO:0004096	catalase activity	4	0	0.07	1
GO:0004100	chitin synthase activity	21	0	0.38	1
GO:0004102	choline O-acetyltransferase activity	1	0	0.02	1
GO:0004103	choline kinase activity	1	0	0.02	1
GO:0004104	cholinesterase activity	20	0	0.37	1
GO:0004105	choline-phosphate cytidylyltransferase activity	1	0	0.02	1
GO:0004108	citrate (Si)-synthase activity	1	0	0.02	1
GO:0004109	coproporphyrinogen oxidase activity	1	0	0.02	1
GO:0004111	creatine kinase activity	4	0	0.07	1
GO:0004112	cyclic-nucleotide phosphodiesterase activity	27	0	0.49	1
GO:0004113	2',3'-cyclic-nucleotide 3'-phosphodiesterase activity	1	0	0.02	1
GO:0004114	3',5'-cyclic-nucleotide phosphodiesterase activity	25	0	0.46	1
GO:0004115	3',5'-cyclic-AMP phosphodiesterase activity	16	0	0.29	1
GO:0004117	calmodulin-activated dual specificity 3',5'-cyclic-GMP, 3',5'-cyclic-AMP phosphodiesterase activity	1	0	0.02	1
GO:0004118	cGMP-stimulated cyclic-nucleotide phosphodiesterase activity	7	0	0.13	1
GO:0004119	cGMP-inhibited cyclic-nucleotide phosphodiesterase activity	1	0	0.02	1
GO:0004122	cystathionine beta-synthase activity	2	0	0.04	1
GO:0004124	cysteine synthase activity	1	0	0.02	1
GO:0004126	cytidine deaminase activity	1	0	0.02	1
GO:0004127	cytidylate kinase activity	5	0	0.09	1
GO:0004128	cytochrome-b5 reductase activity, acting on NAD(P)H	5	0	0.09	1
GO:0004129	cytochrome-c oxidase activity	5	0	0.09	1
GO:0004132	dCMP deaminase activity	2	0	0.04	1
GO:0004133	glycogen debranching enzyme activity	1	0	0.02	1
GO:0004134	4-alpha-glucanotransferase activity	2	0	0.04	1
GO:0004135	amylo-alpha-1,6-glucosidase activity	2	0	0.04	1
GO:0004137	deoxycytidine kinase activity	3	0	0.05	1
GO:0004139	deoxyribose-phosphate aldolase activity	2	0	0.04	1
GO:0004140	dephospho-CoA kinase activity	2	0	0.04	1
GO:0004142	diacylglycerol cholinephosphotransferase activity	1	0	0.02	1
GO:0004143	ATP-dependent diacylglycerol kinase activity	14	0	0.26	1
GO:0004144	diacylglycerol O-acyltransferase activity	3	0	0.05	1
GO:0004145	diamine N-acetyltransferase activity	4	0	0.07	1
GO:0004146	dihydrofolate reductase activity	2	0	0.04	1
GO:0004148	dihydrolipoyl dehydrogenase activity	3	0	0.05	1
GO:0004149	dihydrolipoyllysine-residue succinyltransferase activity	3	0	0.05	1
GO:0004151	dihydroorotase activity	3	0	0.05	1
GO:0004152	dihydroorotate dehydrogenase activity	1	0	0.02	1
GO:0004155	6,7-dihydropteridine reductase activity	1	0	0.02	1
GO:0004157	dihydropyrimidinase activity	3	0	0.05	1
GO:0004159	dihydropyrimidine dehydrogenase (NAD+) activity	1	0	0.02	1
GO:0004161	dimethylallyltranstransferase activity	11	0	0.2	1
GO:0004163	diphosphomevalonate decarboxylase activity	2	0	0.04	1
GO:0004164	diphthine synthase activity	1	0	0.02	1
GO:0004165	delta(3)-delta(2)-enoyl-CoA isomerase activity	5	0	0.09	1
GO:0004167	dopachrome isomerase activity	2	0	0.04	1
GO:0004168	dolichol kinase activity	1	0	0.02	1
GO:0004169	dolichyl-phosphate-mannose-protein mannosyltransferase activity	11	0	0.2	1
GO:0004170	dUTP diphosphatase activity	2	0	0.04	1
GO:0004174	electron-transferring-flavoprotein dehydrogenase activity	1	0	0.02	1
GO:0004176	ATP-dependent peptidase activity	6	0	0.11	1
GO:0004181	metallocarboxypeptidase activity	31	0	0.57	1
GO:0004185	serine-type carboxypeptidase activity	14	0	0.26	1
GO:0004190	aspartic-type endopeptidase activity	50	0	0.91	1
GO:0004198	calcium-dependent cysteine-type endopeptidase activity	22	0	0.4	1
GO:0004298	threonine-type endopeptidase activity	10	0	0.18	1
GO:0004300	enoyl-CoA hydratase activity	15	0	0.27	1
GO:0004301	epoxide hydrolase activity	5	0	0.09	1
GO:0004303	estradiol 17-beta-dehydrogenase [NAD(P)] activity	6	0	0.11	1
GO:0004304	estrone sulfotransferase activity	1	0	0.02	1
GO:0004305	ethanolamine kinase activity	3	0	0.05	1
GO:0004306	ethanolamine-phosphate cytidylyltransferase activity	1	0	0.02	1
GO:0004307	ethanolaminephosphotransferase activity	4	0	0.07	1
GO:0004308	exo-alpha-sialidase activity	1	0	0.02	1
GO:0004309	exopolyphosphatase activity	1	0	0.02	1
GO:0004310	farnesyl-diphosphate farnesyltransferase activity	3	0	0.05	1
GO:0004311	farnesyltranstransferase activity	7	0	0.13	1
GO:0004312	fatty acid synthase activity	8	0	0.15	1
GO:0004313	[acyl-carrier-protein] S-acetyltransferase activity	6	0	0.11	1
GO:0004314	[acyl-carrier-protein] S-malonyltransferase activity	7	0	0.13	1
GO:0004315	3-oxoacyl-[acyl-carrier-protein] synthase activity	14	0	0.26	1
GO:0004316	3-oxoacyl-[acyl-carrier-protein] reductase (NADPH) activity	10	0	0.18	1
GO:0004317	(3R)-3-hydroxypalmitoyl-[acyl-carrier-protein] dehydratase activity	6	0	0.11	1
GO:0004321	fatty-acyl-CoA synthase activity	3	0	0.05	1
GO:0004325	ferrochelatase activity	1	0	0.02	1
GO:0004326	tetrahydrofolylpolyglutamate synthase activity	1	0	0.02	1
GO:0004329	formate-tetrahydrofolate ligase activity	1	0	0.02	1
GO:0004331	fructose-2,6-bisphosphate 2-phosphatase activity	3	0	0.05	1
GO:0004332	fructose-bisphosphate aldolase activity	3	0	0.05	1
GO:0004333	fumarate hydratase activity	3	0	0.05	1
GO:0004334	fumarylacetoacetase activity	1	0	0.02	1
GO:0004335	galactokinase activity	3	0	0.05	1
GO:0004336	galactosylceramidase activity	4	0	0.07	1
GO:0004337	geranyltranstransferase activity	11	0	0.2	1
GO:0004339	glucan 1,4-alpha-glucosidase activity	2	0	0.04	1
GO:0004340	glucokinase activity	8	0	0.15	1
GO:0004341	gluconolactonase activity	1	0	0.02	1
GO:0004342	glucosamine-6-phosphate deaminase activity	1	0	0.02	1
GO:0004343	glucosamine 6-phosphate N-acetyltransferase activity	1	0	0.02	1
GO:0004344	glucose dehydrogenase activity	5	0	0.09	1
GO:0004345	glucose-6-phosphate dehydrogenase activity	4	0	0.07	1
GO:0004347	glucose-6-phosphate isomerase activity	1	0	0.02	1
GO:0004348	glucosylceramidase activity	6	0	0.11	1
GO:0004349	glutamate 5-kinase activity	1	0	0.02	1
GO:0004350	glutamate-5-semialdehyde dehydrogenase activity	1	0	0.02	1
GO:0004351	glutamate decarboxylase activity	1	0	0.02	1
GO:0004352	glutamate dehydrogenase (NAD+) activity	4	0	0.07	1
GO:0004353	glutamate dehydrogenase [NAD(P)+] activity	4	0	0.07	1
GO:0004354	glutamate dehydrogenase (NADP+) activity	4	0	0.07	1
GO:0004356	glutamine synthetase activity	2	0	0.04	1
GO:0004357	glutamate-cysteine ligase activity	6	0	0.11	1
GO:0004359	glutaminase activity	2	0	0.04	1
GO:0004360	glutamine-fructose-6-phosphate transaminase (isomerizing) activity	3	0	0.05	1
GO:0004361	glutaryl-CoA dehydrogenase activity	1	0	0.02	1
GO:0004362	glutathione-disulfide reductase (NADP) activity	5	0	0.09	1
GO:0004363	glutathione synthase activity	1	0	0.02	1
GO:0004365	glyceraldehyde-3-phosphate dehydrogenase (NAD+) (phosphorylating) activity	2	0	0.04	1
GO:0004366	glycerol-3-phosphate O-acyltransferase activity	3	0	0.05	1
GO:0004370	glycerol kinase activity	4	0	0.07	1
GO:0004371	glycerone kinase activity	1	0	0.02	1
GO:0004372	glycine hydroxymethyltransferase activity	3	0	0.05	1
GO:0004373	glycogen (starch) synthase activity	1	0	0.02	1
GO:0004375	glycine dehydrogenase (decarboxylating) activity	1	0	0.02	1
GO:0004376	glycolipid mannosyltransferase activity	7	0	0.13	1
GO:0004377	GDP-Man:Man3GlcNAc2-PP-Dol alpha-1,2-mannosyltransferase activity	1	0	0.02	1
GO:0004378	GDP-Man:Man1GlcNAc2-PP-Dol alpha-1,3-mannosyltransferase activity	1	0	0.02	1
GO:0004379	glycylpeptide N-tetradecanoyltransferase activity	1	0	0.02	1
GO:0004382	GDP phosphatase activity	5	0	0.09	1
GO:0004385	guanylate kinase activity	5	0	0.09	1
GO:0004386	helicase activity	218	0	3.99	1
GO:0004394	heparan sulfate 2-O-sulfotransferase activity	1	0	0.02	1
GO:0004396	hexokinase activity	8	0	0.15	1
GO:0004398	histidine decarboxylase activity	1	0	0.02	1
GO:0004402	histone acetyltransferase activity	28	0	0.51	1
GO:0004407	histone deacetylase activity	20	0	0.37	1
GO:0004408	holocytochrome-c synthase activity	1	0	0.02	1
GO:0004411	homogentisate 1,2-dioxygenase activity	1	0	0.02	1
GO:0004415	hyalurononglucosaminidase activity	12	0	0.22	1
GO:0004416	hydroxyacylglutathione hydrolase activity	4	0	0.07	1
GO:0004418	hydroxymethylbilane synthase activity	1	0	0.02	1
GO:0004419	hydroxymethylglutaryl-CoA lyase activity	1	0	0.02	1
GO:0004420	hydroxymethylglutaryl-CoA reductase (NADPH) activity	1	0	0.02	1
GO:0004421	hydroxymethylglutaryl-CoA synthase activity	1	0	0.02	1
GO:0004422	hypoxanthine phosphoribosyltransferase activity	1	0	0.02	1
GO:0004423	iduronate-2-sulfatase activity	2	0	0.04	1
GO:0004427	inorganic diphosphate phosphatase activity	10	0	0.18	1
GO:0004430	1-phosphatidylinositol 4-kinase activity	6	0	0.11	1
GO:0004435	phosphatidylinositol phospholipase C activity	10	0	0.18	1
GO:0004438	phosphatidylinositol-3-phosphate phosphatase activity	15	0	0.27	1
GO:0004439	phosphatidylinositol-4,5-bisphosphate 5-phosphatase activity	6	0	0.11	1
GO:0004441	inositol-1,4-bisphosphate 1-phosphatase activity	1	0	0.02	1
GO:0004445	inositol-polyphosphate 5-phosphatase activity	5	0	0.09	1
GO:0004446	inositol-hexakisphosphate phosphatase activity	2	0	0.04	1
GO:0004448	isocitrate dehydrogenase [NAD(P)+] activity	5	0	0.09	1
GO:0004449	isocitrate dehydrogenase (NAD+) activity	3	0	0.05	1
GO:0004450	isocitrate dehydrogenase (NADP+) activity	2	0	0.04	1
GO:0004452	isopentenyl-diphosphate delta-isomerase activity	1	0	0.02	1
GO:0004453	juvenile-hormone esterase activity	1	0	0.02	1
GO:0004454	ketohexokinase activity	1	0	0.02	1
GO:0004457	lactate dehydrogenase activity	1	0	0.02	1
GO:0004458	D-lactate dehydrogenase (cytochrome) activity	1	0	0.02	1
GO:0004461	lactose synthase activity	2	0	0.04	1
GO:0004462	lactoylglutathione lyase activity	1	0	0.02	1
GO:0004463	leukotriene-A4 hydrolase activity	2	0	0.04	1
GO:0004464	leukotriene-C4 synthase activity	1	0	0.02	1
GO:0004465	lipoprotein lipase activity	3	0	0.05	1
GO:0004466	long-chain fatty acyl-CoA dehydrogenase activity	4	0	0.07	1
GO:0004468	lysine N-acetyltransferase activity, acting on acetyl phosphate as donor	3	0	0.05	1
GO:0004470	malic enzyme activity	3	0	0.05	1
GO:0004471	malate dehydrogenase (decarboxylating) (NAD+) activity	3	0	0.05	1
GO:0004473	malate dehydrogenase (decarboxylating) (NADP+) activity	3	0	0.05	1
GO:0004474	malate synthase activity	1	0	0.02	1
GO:0004475	mannose-1-phosphate guanylyltransferase (GTP) activity	4	0	0.07	1
GO:0004476	mannose-6-phosphate isomerase activity	1	0	0.02	1
GO:0004477	methenyltetrahydrofolate cyclohydrolase activity	2	0	0.04	1
GO:0004478	methionine adenosyltransferase activity	3	0	0.05	1
GO:0004479	methionyl-tRNA formyltransferase activity	2	0	0.04	1
GO:0004482	mRNA 5'-cap (guanine-N7-)-methyltransferase activity	1	0	0.02	1
GO:0004483	mRNA (nucleoside-2'-O-)-methyltransferase activity	2	0	0.04	1
GO:0004484	mRNA guanylyltransferase activity	1	0	0.02	1
GO:0004485	methylcrotonoyl-CoA carboxylase activity	3	0	0.05	1
GO:0004486	methylenetetrahydrofolate dehydrogenase [NAD(P)+] activity	2	0	0.04	1
GO:0004487	methylenetetrahydrofolate dehydrogenase (NAD+) activity	2	0	0.04	1
GO:0004488	methylenetetrahydrofolate dehydrogenase (NADP+) activity	2	0	0.04	1
GO:0004489	methylenetetrahydrofolate reductase (NAD(P)H) activity	1	0	0.02	1
GO:0004490	methylglutaconyl-CoA hydratase activity	2	0	0.04	1
GO:0004491	methylmalonate-semialdehyde dehydrogenase (acylating, NAD) activity	2	0	0.04	1
GO:0004493	methylmalonyl-CoA epimerase activity	1	0	0.02	1
GO:0004494	methylmalonyl-CoA mutase activity	1	0	0.02	1
GO:0004496	mevalonate kinase activity	1	0	0.02	1
GO:0004499	N,N-dimethylaniline monooxygenase activity	16	0	0.29	1
GO:0004502	kynurenine 3-monooxygenase activity	4	0	0.07	1
GO:0004505	phenylalanine 4-monooxygenase activity	2	0	0.04	1
GO:0004510	tryptophan 5-monooxygenase activity	2	0	0.04	1
GO:0004511	tyrosine 3-monooxygenase activity	1	0	0.02	1
GO:0004512	inositol-3-phosphate synthase activity	1	0	0.02	1
GO:0004514	nicotinate-nucleotide diphosphorylase (carboxylating) activity	5	0	0.09	1
GO:0004515	nicotinate-nucleotide adenylyltransferase activity	2	0	0.04	1
GO:0004516	nicotinate phosphoribosyltransferase activity	1	0	0.02	1
GO:0004517	nitric-oxide synthase activity	3	0	0.05	1
GO:0004521	RNA endonuclease activity	122	0	2.23	1
GO:0004523	RNA-DNA hybrid ribonuclease activity	57	0	1.04	1
GO:0004525	ribonuclease III activity	5	0	0.09	1
GO:0004526	ribonuclease P activity	9	0	0.16	1
GO:0004527	exonuclease activity	91	0	1.66	1
GO:0004528	phosphodiesterase I activity	1	0	0.02	1
GO:0004529	DNA exonuclease activity	21	0	0.38	1
GO:0004530	deoxyribonuclease I activity	3	0	0.05	1
GO:0004531	deoxyribonuclease II activity	2	0	0.04	1
GO:0004532	RNA exonuclease activity	42	0	0.77	1
GO:0004533	exoribonuclease H activity	4	0	0.07	1
GO:0004534	5'-3' RNA exonuclease activity	5	0	0.09	1
GO:0004535	poly(A)-specific ribonuclease activity	13	0	0.24	1
GO:0004540	RNA nuclease activity	162	0	2.96	1
GO:0004549	tRNA-specific ribonuclease activity	13	0	0.24	1
GO:0004550	nucleoside diphosphate kinase activity	19	0	0.35	1
GO:0004551	dinucleotide phosphatase activity	14	0	0.26	1
GO:0004556	alpha-amylase activity	5	0	0.09	1
GO:0004557	alpha-galactosidase activity	2	0	0.04	1
GO:0004558	alpha-1,4-glucosidase activity	7	0	0.13	1
GO:0004559	alpha-mannosidase activity	18	0	0.33	1
GO:0004560	alpha-L-fucosidase activity	6	0	0.11	1
GO:0004561	alpha-N-acetylglucosaminidase activity	4	0	0.07	1
GO:0004564	beta-fructofuranosidase activity	2	0	0.04	1
GO:0004565	beta-galactosidase activity	8	0	0.15	1
GO:0004566	beta-glucuronidase activity	2	0	0.04	1
GO:0004567	beta-mannosidase activity	4	0	0.07	1
GO:0004568	chitinase activity	29	0	0.53	1
GO:0004569	glycoprotein endo-alpha-1,2-mannosidase activity	1	0	0.02	1
GO:0004571	mannosyl-oligosaccharide 1,2-alpha-mannosidase activity	7	0	0.13	1
GO:0004572	mannosyl-oligosaccharide 1,3-1,6-alpha-mannosidase activity	6	0	0.11	1
GO:0004573	Glc3Man9GlcNAc2 oligosaccharide glucosidase activity	4	0	0.07	1
GO:0004574	oligo-1,6-glucosidase activity	2	0	0.04	1
GO:0004575	sucrose alpha-glucosidase activity	2	0	0.04	1
GO:0004576	oligosaccharyl transferase activity	4	0	0.07	1
GO:0004577	N-acetylglucosaminyldiphosphodolichol N-acetylglucosaminyltransferase activity	2	0	0.04	1
GO:0004578	chitobiosyldiphosphodolichol beta-mannosyltransferase activity	1	0	0.02	1
GO:0004579	dolichyl-diphosphooligosaccharide-protein glycotransferase activity	3	0	0.05	1
GO:0004581	dolichyl-phosphate beta-glucosyltransferase activity	1	0	0.02	1
GO:0004582	dolichyl-phosphate beta-D-mannosyltransferase activity	1	0	0.02	1
GO:0004583	dolichyl-phosphate-glucose-glycolipid alpha-glucosyltransferase activity	2	0	0.04	1
GO:0004585	ornithine carbamoyltransferase activity	1	0	0.02	1
GO:0004586	ornithine decarboxylase activity	3	0	0.05	1
GO:0004587	ornithine aminotransferase activity	1	0	0.02	1
GO:0004588	orotate phosphoribosyltransferase activity	2	0	0.04	1
GO:0004590	orotidine-5'-phosphate decarboxylase activity	2	0	0.04	1
GO:0004591	oxoglutarate dehydrogenase (succinyl-transferring) activity	3	0	0.05	1
GO:0004594	pantothenate kinase activity	2	0	0.04	1
GO:0004595	pantetheine-phosphate adenylyltransferase activity	1	0	0.02	1
GO:0004596	peptide alpha-N-acetyltransferase activity	8	0	0.15	1
GO:0004605	phosphatidate cytidylyltransferase activity	2	0	0.04	1
GO:0004609	phosphatidylserine decarboxylase activity	1	0	0.02	1
GO:0004610	phosphoacetylglucosamine mutase activity	1	0	0.02	1
GO:0004611	phosphoenolpyruvate carboxykinase activity	1	0	0.02	1
GO:0004613	phosphoenolpyruvate carboxykinase (GTP) activity	1	0	0.02	1
GO:0004614	phosphoglucomutase activity	3	0	0.05	1
GO:0004615	phosphomannomutase activity	1	0	0.02	1
GO:0004616	phosphogluconate dehydrogenase (decarboxylating) activity	3	0	0.05	1
GO:0004617	phosphoglycerate dehydrogenase activity	1	0	0.02	1
GO:0004618	phosphoglycerate kinase activity	7	0	0.13	1
GO:0004619	phosphoglycerate mutase activity	2	0	0.04	1
GO:0004621	glycosylphosphatidylinositol phospholipase D activity	3	0	0.05	1
GO:0004623	phospholipase A2 activity	19	0	0.35	1
GO:0004629	phospholipase C activity	10	0	0.18	1
GO:0004630	phospholipase D activity	4	0	0.07	1
GO:0004631	phosphomevalonate kinase activity	1	0	0.02	1
GO:0004633	phosphopantothenoylcysteine decarboxylase activity	3	0	0.05	1
GO:0004634	phosphopyruvate hydratase activity	5	0	0.09	1
GO:0004637	phosphoribosylamine-glycine ligase activity	2	0	0.04	1
GO:0004638	phosphoribosylaminoimidazole carboxylase activity	3	0	0.05	1
GO:0004639	phosphoribosylaminoimidazolesuccinocarboxamide synthase activity	3	0	0.05	1
GO:0004641	phosphoribosylformylglycinamidine cyclo-ligase activity	2	0	0.04	1
GO:0004642	phosphoribosylformylglycinamidine synthase activity	4	0	0.07	1
GO:0004643	phosphoribosylaminoimidazolecarboxamide formyltransferase activity	1	0	0.02	1
GO:0004644	phosphoribosylglycinamide formyltransferase activity	2	0	0.04	1
GO:0004645	1,4-alpha-oligoglucan phosphorylase activity	2	0	0.04	1
GO:0004648	O-phospho-L-serine:2-oxoglutarate aminotransferase activity	1	0	0.02	1
GO:0004649	poly(ADP-ribose) glycohydrolase activity	3	0	0.05	1
GO:0004651	polynucleotide 5'-phosphatase activity	2	0	0.04	1
GO:0004653	polypeptide N-acetylgalactosaminyltransferase activity	26	0	0.48	1
GO:0004654	polyribonucleotide nucleotidyltransferase activity	1	0	0.02	1
GO:0004655	porphobilinogen synthase activity	2	0	0.04	1
GO:0004656	procollagen-proline 4-dioxygenase activity	24	0	0.44	1
GO:0004657	proline dehydrogenase activity	3	0	0.05	1
GO:0004658	propionyl-CoA carboxylase activity	4	0	0.07	1
GO:0004659	prenyltransferase activity	26	0	0.48	1
GO:0004660	protein farnesyltransferase activity	2	0	0.04	1
GO:0004661	protein geranylgeranyltransferase activity	3	0	0.05	1
GO:0004662	CAAX-protein geranylgeranyltransferase activity	2	0	0.04	1
GO:0004663	Rab geranylgeranyltransferase activity	2	0	0.04	1
GO:0004666	prostaglandin-endoperoxide synthase activity	2	0	0.04	1
GO:0004671	protein C-terminal S-isoprenylcysteine carboxyl O-methyltransferase activity	1	0	0.02	1
GO:0004674	protein serine/threonine kinase activity	410	0	7.5	1
GO:0004675	transmembrane receptor protein serine/threonine kinase activity	8	0	0.15	1
GO:0004676	3-phosphoinositide-dependent protein kinase activity	1	0	0.02	1
GO:0004677	DNA-dependent protein kinase activity	3	0	0.05	1
GO:0004679	AMP-activated protein kinase activity	5	0	0.09	1
GO:0004683	calmodulin-dependent protein kinase activity	16	0	0.29	1
GO:0004686	elongation factor-2 kinase activity	2	0	0.04	1
GO:0004687	myosin light chain kinase activity	7	0	0.13	1
GO:0004689	phosphorylase kinase activity	1	0	0.02	1
GO:0004690	cyclic nucleotide-dependent protein kinase activity	11	0	0.2	1
GO:0004691	cAMP-dependent protein kinase activity	5	0	0.09	1
GO:0004692	cGMP-dependent protein kinase activity	6	0	0.11	1
GO:0004693	cyclin-dependent protein serine/threonine kinase activity	25	0	0.46	1
GO:0004694	eukaryotic translation initiation factor 2alpha kinase activity	5	0	0.09	1
GO:0004697	diacylglycerol-dependent serine/threonine kinase activity	18	0	0.33	1
GO:0004698	calcium,diacylglycerol-dependent serine/threonine kinase activity	15	0	0.27	1
GO:0004699	diacylglycerol-dependent, calcium-independent serine/threonine kinase activity	1	0	0.02	1
GO:0004703	G protein-coupled receptor kinase activity	2	0	0.04	1
GO:0004705	JUN kinase activity	1	0	0.02	1
GO:0004706	JUN kinase kinase kinase activity	9	0	0.16	1
GO:0004707	MAP kinase activity	10	0	0.18	1
GO:0004708	MAP kinase kinase activity	7	0	0.13	1
GO:0004709	MAP kinase kinase kinase activity	21	0	0.38	1
GO:0004711	ribosomal protein S6 kinase activity	2	0	0.04	1
GO:0004712	protein serine/threonine/tyrosine kinase activity	451	0	8.25	1
GO:0004713	protein tyrosine kinase activity	129	0	2.36	1
GO:0004714	transmembrane receptor protein tyrosine kinase activity	57	0	1.04	1
GO:0004715	non-membrane spanning protein tyrosine kinase activity	39	0	0.71	1
GO:0004719	protein-L-isoaspartate (D-aspartate) O-methyltransferase activity	2	0	0.04	1
GO:0004720	protein-lysine 6-oxidase activity	1	0	0.02	1
GO:0004721	phosphoprotein phosphatase activity	158	0	2.89	1
GO:0004722	protein serine/threonine phosphatase activity	69	0	1.26	1
GO:0004723	calcium-dependent protein serine/threonine phosphatase activity	1	0	0.02	1
GO:0004725	protein tyrosine phosphatase activity	92	0	1.68	1
GO:0004726	non-membrane spanning protein tyrosine phosphatase activity	5	0	0.09	1
GO:0004729	oxygen-dependent protoporphyrinogen oxidase activity	1	0	0.02	1
GO:0004730	pseudouridylate synthase activity	2	0	0.04	1
GO:0004731	purine-nucleoside phosphorylase activity	7	0	0.13	1
GO:0004733	pyridoxamine phosphate oxidase activity	1	0	0.02	1
GO:0004734	pyrimidodiazepine synthase activity	1	0	0.02	1
GO:0004735	pyrroline-5-carboxylate reductase activity	3	0	0.05	1
GO:0004736	pyruvate carboxylase activity	1	0	0.02	1
GO:0004738	pyruvate dehydrogenase activity	3	0	0.05	1
GO:0004739	pyruvate dehydrogenase (acetyl-transferring) activity	2	0	0.04	1
GO:0004740	pyruvate dehydrogenase (acetyl-transferring) kinase activity	3	0	0.05	1
GO:0004741	[pyruvate dehydrogenase (acetyl-transferring)]-phosphatase activity	1	0	0.02	1
GO:0004742	dihydrolipoyllysine-residue acetyltransferase activity	1	0	0.02	1
GO:0004743	pyruvate kinase activity	1	0	0.02	1
GO:0004745	NAD-retinol dehydrogenase activity	17	0	0.31	1
GO:0004748	ribonucleoside-diphosphate reductase activity, thioredoxin disulfide as acceptor	4	0	0.07	1
GO:0004749	ribose phosphate diphosphokinase activity	4	0	0.07	1
GO:0004750	D-ribulose-phosphate 3-epimerase activity	1	0	0.02	1
GO:0004751	ribose-5-phosphate isomerase activity	1	0	0.02	1
GO:0004753	saccharopine dehydrogenase activity	5	0	0.09	1
GO:0004757	sepiapterin reductase activity	1	0	0.02	1
GO:0004758	serine C-palmitoyltransferase activity	2	0	0.04	1
GO:0004760	serine-pyruvate transaminase activity	1	0	0.02	1
GO:0004766	spermidine synthase activity	2	0	0.04	1
GO:0004768	stearoyl-CoA 9-desaturase activity	3	0	0.05	1
GO:0004769	steroid delta-isomerase activity	2	0	0.04	1
GO:0004774	succinate-CoA ligase activity	3	0	0.05	1
GO:0004775	succinate-CoA ligase (ADP-forming) activity	2	0	0.04	1
GO:0004776	succinate-CoA ligase (GDP-forming) activity	2	0	0.04	1
GO:0004777	succinate-semialdehyde dehydrogenase (NAD+) activity	1	0	0.02	1
GO:0004778	succinyl-CoA hydrolase activity	2	0	0.04	1
GO:0004779	sulfate adenylyltransferase activity	2	0	0.04	1
GO:0004781	sulfate adenylyltransferase (ATP) activity	2	0	0.04	1
GO:0004782	sulfinoalanine decarboxylase activity	4	0	0.07	1
GO:0004784	superoxide dismutase activity	7	0	0.13	1
GO:0004788	thiamine diphosphokinase activity	1	0	0.02	1
GO:0004791	thioredoxin-disulfide reductase (NADP) activity	8	0	0.15	1
GO:0004792	thiosulfate sulfurtransferase activity	5	0	0.09	1
GO:0004793	threonine aldolase activity	1	0	0.02	1
GO:0004794	threonine deaminase activity	2	0	0.04	1
GO:0004797	thymidine kinase activity	4	0	0.07	1
GO:0004798	thymidylate kinase activity	1	0	0.02	1
GO:0004799	thymidylate synthase activity	1	0	0.02	1
GO:0004800	thyroxine 5'-deiodinase activity	3	0	0.05	1
GO:0004801	transaldolase activity	1	0	0.02	1
GO:0004802	transketolase activity	1	0	0.02	1
GO:0004803	transposase activity	23	0	0.42	1
GO:0004807	triose-phosphate isomerase activity	1	0	0.02	1
GO:0004812	aminoacyl-tRNA ligase activity	60	0	1.1	1
GO:0004813	alanine-tRNA ligase activity	3	0	0.05	1
GO:0004814	arginine-tRNA ligase activity	8	0	0.15	1
GO:0004815	aspartate-tRNA ligase activity	4	0	0.07	1
GO:0004816	asparagine-tRNA ligase activity	3	0	0.05	1
GO:0004817	cysteine-tRNA ligase activity	2	0	0.04	1
GO:0004818	glutamate-tRNA ligase activity	3	0	0.05	1
GO:0004819	glutamine-tRNA ligase activity	2	0	0.04	1
GO:0004820	glycine-tRNA ligase activity	2	0	0.04	1
GO:0004821	histidine-tRNA ligase activity	1	0	0.02	1
GO:0004822	isoleucine-tRNA ligase activity	3	0	0.05	1
GO:0004823	leucine-tRNA ligase activity	3	0	0.05	1
GO:0004825	methionine-tRNA ligase activity	4	0	0.07	1
GO:0004826	phenylalanine-tRNA ligase activity	4	0	0.07	1
GO:0004827	proline-tRNA ligase activity	3	0	0.05	1
GO:0004828	serine-tRNA ligase activity	3	0	0.05	1
GO:0004829	threonine-tRNA ligase activity	1	0	0.02	1
GO:0004830	tryptophan-tRNA ligase activity	2	0	0.04	1
GO:0004831	tyrosine-tRNA ligase activity	2	0	0.04	1
GO:0004832	valine-tRNA ligase activity	7	0	0.13	1
GO:0004833	tryptophan 2,3-dioxygenase activity	1	0	0.02	1
GO:0004836	tyramine-beta hydroxylase activity	1	0	0.02	1
GO:0004837	tyrosine decarboxylase activity	1	0	0.02	1
GO:0004838	L-tyrosine:2-oxoglutarate aminotransferase activity	1	0	0.02	1
GO:0004839	ubiquitin activating enzyme activity	2	0	0.04	1
GO:0004842	ubiquitin-protein transferase activity	332	0	6.07	1
GO:0004843	cysteine-type deubiquitinase activity	106	0	1.94	1
GO:0004844	uracil DNA N-glycosylase activity	5	0	0.09	1
GO:0004849	uridine kinase activity	4	0	0.07	1
GO:0004850	uridine phosphorylase activity	3	0	0.05	1
GO:0004852	uroporphyrinogen-III synthase activity	1	0	0.02	1
GO:0004853	uroporphyrinogen decarboxylase activity	1	0	0.02	1
GO:0004854	xanthine dehydrogenase activity	14	0	0.26	1
GO:0004855	xanthine oxidase activity	11	0	0.2	1
GO:0004856	xylulokinase activity	2	0	0.04	1
GO:0004859	phospholipase inhibitor activity	1	0	0.02	1
GO:0004860	protein kinase inhibitor activity	32	0	0.59	1
GO:0004862	cAMP-dependent protein kinase inhibitor activity	8	0	0.15	1
GO:0004864	protein phosphatase inhibitor activity	22	0	0.4	1
GO:0004865	protein serine/threonine phosphatase inhibitor activity	4	0	0.07	1
GO:0004869	cysteine-type endopeptidase inhibitor activity	14	0	0.26	1
GO:0004879	nuclear receptor activity	41	0	0.75	1
GO:0004890	GABA-A receptor activity	8	0	0.15	1
GO:0004895	cell adhesion receptor activity	1	0	0.02	1
GO:0004896	cytokine receptor activity	13	0	0.24	1
GO:0004897	ciliary neurotrophic factor receptor activity	3	0	0.05	1
GO:0004908	interleukin-1 receptor activity	1	0	0.02	1
GO:0004915	interleukin-6 receptor activity	1	0	0.02	1
GO:0004921	interleukin-11 receptor activity	1	0	0.02	1
GO:0004923	leukemia inhibitory factor receptor activity	1	0	0.02	1
GO:0004924	oncostatin-M receptor activity	1	0	0.02	1
GO:0004931	extracellularly ATP-gated monoatomic cation channel activity	2	0	0.04	1
GO:0004935	adrenergic receptor activity	6	0	0.11	1
GO:0004936	alpha-adrenergic receptor activity	3	0	0.05	1
GO:0004937	alpha1-adrenergic receptor activity	3	0	0.05	1
GO:0004939	beta-adrenergic receptor activity	2	0	0.04	1
GO:0004940	beta1-adrenergic receptor activity	1	0	0.02	1
GO:0004941	beta2-adrenergic receptor activity	1	0	0.02	1
GO:0004945	angiotensin type II receptor activity	1	0	0.02	1
GO:0004947	bradykinin receptor activity	1	0	0.02	1
GO:0004948	calcitonin receptor activity	9	0	0.16	1
GO:0004949	cannabinoid receptor activity	1	0	0.02	1
GO:0004950	chemokine receptor activity	1	0	0.02	1
GO:0004951	cholecystokinin receptor activity	6	0	0.11	1
GO:0004952	dopamine neurotransmitter receptor activity	3	0	0.05	1
GO:0004964	luteinizing hormone receptor activity	1	0	0.02	1
GO:0004965	G protein-coupled GABA receptor activity	8	0	0.15	1
GO:0004966	galanin receptor activity	5	0	0.09	1
GO:0004969	histamine receptor activity	3	0	0.05	1
GO:0004970	glutamate-gated receptor activity	41	0	0.75	1
GO:0004971	AMPA glutamate receptor activity	10	0	0.18	1
GO:0004972	NMDA glutamate receptor activity	10	0	0.18	1
GO:0004974	leukotriene receptor activity	3	0	0.05	1
GO:0004983	neuropeptide Y receptor activity	23	0	0.42	1
GO:0004984	olfactory receptor activity	2	0	0.04	1
GO:0004985	G protein-coupled opioid receptor activity	2	0	0.04	1
GO:0004989	octopamine receptor activity	2	0	0.04	1
GO:0004990	oxytocin receptor activity	1	0	0.02	1
GO:0004991	parathyroid hormone receptor activity	8	0	0.15	1
GO:0004993	G protein-coupled serotonin receptor activity	12	0	0.22	1
GO:0004994	somatostatin receptor activity	1	0	0.02	1
GO:0004995	tachykinin receptor activity	5	0	0.09	1
GO:0004997	thyrotropin-releasing hormone receptor activity	5	0	0.09	1
GO:0004999	vasoactive intestinal polypeptide receptor activity	1	0	0.02	1
GO:0005000	vasopressin receptor activity	18	0	0.33	1
GO:0005001	transmembrane receptor protein tyrosine phosphatase activity	20	0	0.37	1
GO:0005003	ephrin receptor activity	5	0	0.09	1
GO:0005004	GPI-linked ephrin receptor activity	2	0	0.04	1
GO:0005005	transmembrane-ephrin receptor activity	4	0	0.07	1
GO:0005006	epidermal growth factor receptor activity	3	0	0.05	1
GO:0005007	fibroblast growth factor receptor activity	9	0	0.16	1
GO:0005008	hepatocyte growth factor receptor activity	2	0	0.04	1
GO:0005009	insulin receptor activity	1	0	0.02	1
GO:0005010	insulin-like growth factor receptor activity	2	0	0.04	1
GO:0005021	vascular endothelial growth factor receptor activity	4	0	0.07	1
GO:0005024	transforming growth factor beta receptor activity	5	0	0.09	1
GO:0005025	transforming growth factor beta receptor activity, type I	3	0	0.05	1
GO:0005030	neurotrophin receptor activity	2	0	0.04	1
GO:0005034	osmosensor activity	7	0	0.13	1
GO:0005041	low-density lipoprotein particle receptor activity	23	0	0.42	1
GO:0005042	netrin receptor activity	7	0	0.13	1
GO:0005043	netrin receptor activity involved in chemorepulsion	1	0	0.02	1
GO:0005046	KDEL sequence binding	1	0	0.02	1
GO:0005047	signal recognition particle binding	8	0	0.15	1
GO:0005048	signal sequence binding	39	0	0.71	1
GO:0005049	nuclear export signal receptor activity	17	0	0.31	1
GO:0005052	peroxisome matrix targeting signal-1 binding	2	0	0.04	1
GO:0005053	peroxisome matrix targeting signal-2 binding	1	0	0.02	1
GO:0005055	laminin receptor activity	2	0	0.04	1
GO:0005068	transmembrane receptor protein tyrosine kinase adaptor activity	2	0	0.04	1
GO:0005078	MAP-kinase scaffold activity	14	0	0.26	1
GO:0005080	protein kinase C binding	22	0	0.4	1
GO:0005085	guanyl-nucleotide exchange factor activity	203	0	3.71	1
GO:0005092	GDP-dissociation inhibitor activity	14	0	0.26	1
GO:0005093	Rab GDP-dissociation inhibitor activity	1	0	0.02	1
GO:0005094	Rho GDP-dissociation inhibitor activity	4	0	0.07	1
GO:0005095	GTPase inhibitor activity	6	0	0.11	1
GO:0005096	GTPase activator activity	184	0	3.36	1
GO:0005104	fibroblast growth factor receptor binding	4	0	0.07	1
GO:0005105	type 1 fibroblast growth factor receptor binding	1	0	0.02	1
GO:0005109	frizzled binding	33	0	0.6	1
GO:0005112	Notch binding	34	0	0.62	1
GO:0005113	patched binding	7	0	0.13	1
GO:0005114	type II transforming growth factor beta receptor binding	1	0	0.02	1
GO:0005115	receptor tyrosine kinase-like orphan receptor binding	1	0	0.02	1
GO:0005119	smoothened binding	3	0	0.05	1
GO:0005121	Toll binding	1	0	0.02	1
GO:0005123	death receptor binding	8	0	0.15	1
GO:0005126	cytokine receptor binding	67	0	1.22	1
GO:0005127	ciliary neurotrophic factor receptor binding	3	0	0.05	1
GO:0005128	erythropoietin receptor binding	2	0	0.04	1
GO:0005133	type II interferon receptor binding	1	0	0.02	1
GO:0005135	interleukin-3 receptor binding	2	0	0.04	1
GO:0005136	interleukin-4 receptor binding	2	0	0.04	1
GO:0005137	interleukin-5 receptor binding	1	0	0.02	1
GO:0005138	interleukin-6 receptor binding	3	0	0.05	1
GO:0005149	interleukin-1 receptor binding	3	0	0.05	1
GO:0005150	interleukin-1, type I receptor binding	1	0	0.02	1
GO:0005152	interleukin-1 receptor antagonist activity	1	0	0.02	1
GO:0005154	epidermal growth factor receptor binding	26	0	0.48	1
GO:0005158	insulin receptor binding	17	0	0.31	1
GO:0005159	insulin-like growth factor receptor binding	4	0	0.07	1
GO:0005160	transforming growth factor beta receptor binding	10	0	0.18	1
GO:0005161	platelet-derived growth factor receptor binding	6	0	0.11	1
GO:0005164	tumor necrosis factor receptor binding	21	0	0.38	1
GO:0005165	neurotrophin receptor binding	6	0	0.11	1
GO:0005167	neurotrophin TRK receptor binding	6	0	0.11	1
GO:0005168	neurotrophin TRKA receptor binding	6	0	0.11	1
GO:0005172	vascular endothelial growth factor receptor binding	6	0	0.11	1
GO:0005173	stem cell factor receptor binding	1	0	0.02	1
GO:0005174	CD40 receptor binding	1	0	0.02	1
GO:0005175	CD27 receptor binding	1	0	0.02	1
GO:0005184	neuropeptide hormone activity	4	0	0.07	1
GO:0005185	neurohypophyseal hormone activity	1	0	0.02	1
GO:0005186	pheromone activity	6	0	0.11	1
GO:0005199	structural constituent of cell wall	1	0	0.02	1
GO:0005200	structural constituent of cytoskeleton	94	0	1.72	1
GO:0005212	structural constituent of eye lens	7	0	0.13	1
GO:0005214	structural constituent of chitin-based cuticle	2	0	0.04	1
GO:0005217	intracellular ligand-gated monoatomic ion channel activity	37	0	0.68	1
GO:0005219	ryanodine-sensitive calcium-release channel activity	5	0	0.09	1
GO:0005220	inositol 1,4,5-trisphosphate-sensitive calcium-release channel activity	11	0	0.2	1
GO:0005221	intracellular cyclic nucleotide-activated monoatomic cation channel activity	8	0	0.15	1
GO:0005222	intracellular cAMP-activated cation channel activity	8	0	0.15	1
GO:0005223	intracellular cGMP-activated cation channel activity	5	0	0.09	1
GO:0005225	volume-sensitive anion channel activity	3	0	0.05	1
GO:0005227	calcium-activated cation channel activity	26	0	0.48	1
GO:0005228	intracellular sodium-activated potassium channel activity	6	0	0.11	1
GO:0005230	extracellular ligand-gated monoatomic ion channel activity	169	0	3.09	1
GO:0005231	excitatory extracellular ligand-gated monoatomic ion channel activity	118	0	2.16	1
GO:0005234	extracellularly glutamate-gated ion channel activity	6	0	0.11	1
GO:0005237	inhibitory extracellular ligand-gated monoatomic ion channel activity	11	0	0.2	1
GO:0005242	inward rectifier potassium channel activity	15	0	0.27	1
GO:0005243	gap junction channel activity	12	0	0.22	1
GO:0005245	voltage-gated calcium channel activity	33	0	0.6	1
GO:0005246	calcium channel regulator activity	33	0	0.6	1
GO:0005247	voltage-gated chloride channel activity	10	0	0.18	1
GO:0005248	voltage-gated sodium channel activity	26	0	0.48	1
GO:0005250	A-type (transient outward) potassium channel activity	2	0	0.04	1
GO:0005262	calcium channel activity	153	0	2.8	1
GO:0005272	sodium channel activity	85	0	1.55	1
GO:0005277	acetylcholine transmembrane transporter activity	1	0	0.02	1
GO:0005280	amino acid:proton symporter activity	3	0	0.05	1
GO:0005283	amino acid:sodium symporter activity	57	0	1.04	1
GO:0005290	L-histidine transmembrane transporter activity	8	0	0.15	1
GO:0005295	neutral L-amino acid:sodium symporter activity	17	0	0.31	1
GO:0005298	proline:sodium symporter activity	1	0	0.02	1
GO:0005302	L-tyrosine transmembrane transporter activity	1	0	0.02	1
GO:0005307	choline:sodium symporter activity	6	0	0.11	1
GO:0005308	creatine transmembrane transporter activity	22	0	0.4	1
GO:0005309	creatine:sodium symporter activity	2	0	0.04	1
GO:0005313	L-glutamate transmembrane transporter activity	24	0	0.44	1
GO:0005314	high-affinity L-glutamate transmembrane transporter activity	11	0	0.2	1
GO:0005315	inorganic phosphate transmembrane transporter activity	5	0	0.09	1
GO:0005326	neurotransmitter transmembrane transporter activity	26	0	0.48	1
GO:0005328	neurotransmitter:sodium symporter activity	4	0	0.07	1
GO:0005330	dopamine:sodium symporter activity	12	0	0.22	1
GO:0005332	gamma-aminobutyric acid:sodium:chloride symporter activity	11	0	0.2	1
GO:0005334	norepinephrine:sodium symporter activity	5	0	0.09	1
GO:0005338	nucleotide-sugar transmembrane transporter activity	14	0	0.26	1
GO:0005344	oxygen carrier activity	14	0	0.26	1
GO:0005345	purine nucleobase transmembrane transporter activity	7	0	0.13	1
GO:0005346	purine ribonucleotide transmembrane transporter activity	14	0	0.26	1
GO:0005347	ATP transmembrane transporter activity	5	0	0.09	1
GO:0005350	pyrimidine nucleobase transmembrane transporter activity	2	0	0.04	1
GO:0005354	galactose transmembrane transporter activity	1	0	0.02	1
GO:0005355	glucose transmembrane transporter activity	29	0	0.53	1
GO:0005362	low-affinity glucose:sodium symporter activity	1	0	0.02	1
GO:0005365	myo-inositol transmembrane transporter activity	7	0	0.13	1
GO:0005366	myo-inositol:proton symporter activity	6	0	0.11	1
GO:0005367	myo-inositol:sodium symporter activity	1	0	0.02	1
GO:0005368	taurine transmembrane transporter activity	4	0	0.07	1
GO:0005372	water transmembrane transporter activity	14	0	0.26	1
GO:0005375	copper ion transmembrane transporter activity	12	0	0.22	1
GO:0005384	manganese ion transmembrane transporter activity	13	0	0.24	1
GO:0005388	P-type calcium transporter activity	7	0	0.13	1
GO:0005391	P-type sodium:potassium-exchanging transporter activity	4	0	0.07	1
GO:0005412	glucose:sodium symporter activity	11	0	0.2	1
GO:0005415	nucleoside:sodium symporter activity	2	0	0.04	1
GO:0005416	amino acid:monoatomic cation symporter activity	60	0	1.1	1
GO:0005427	proton-dependent oligopeptide secondary active transmembrane transporter activity	1	0	0.02	1
GO:0005432	calcium:sodium antiporter activity	11	0	0.2	1
GO:0005436	sodium:phosphate symporter activity	5	0	0.09	1
GO:0005452	solute:inorganic anion antiporter activity	23	0	0.42	1
GO:0005457	GDP-fucose transmembrane transporter activity	1	0	0.02	1
GO:0005459	UDP-galactose transmembrane transporter activity	6	0	0.11	1
GO:0005460	UDP-glucose transmembrane transporter activity	3	0	0.05	1
GO:0005461	UDP-glucuronic acid transmembrane transporter activity	2	0	0.04	1
GO:0005462	UDP-N-acetylglucosamine transmembrane transporter activity	3	0	0.05	1
GO:0005463	UDP-N-acetylgalactosamine transmembrane transporter activity	2	0	0.04	1
GO:0005464	UDP-xylose transmembrane transporter activity	2	0	0.04	1
GO:0005471	ATP:ADP antiporter activity	1	0	0.02	1
GO:0005477	pyruvate secondary active transmembrane transporter activity	1	0	0.02	1
GO:0005483	soluble NSF attachment protein activity	3	0	0.05	1
GO:0005484	SNAP receptor activity	26	0	0.48	1
GO:0005497	androgen binding	1	0	0.02	1
GO:0005499	vitamin D binding	2	0	0.04	1
GO:0005501	retinoid binding	15	0	0.27	1
GO:0005502	11-cis retinal binding	5	0	0.09	1
GO:0005503	all-trans retinal binding	1	0	0.02	1
GO:0005516	calmodulin binding	178	0	3.25	1
GO:0005519	cytoskeletal regulatory protein binding	1	0	0.02	1
GO:0005520	insulin-like growth factor binding	17	0	0.31	1
GO:0005521	lamin binding	11	0	0.2	1
GO:0005522	profilin binding	9	0	0.16	1
GO:0005523	tropomyosin binding	4	0	0.07	1
GO:0005527	macrolide binding	2	0	0.04	1
GO:0005528	FK506 binding	2	0	0.04	1
GO:0005536	glucose binding	10	0	0.18	1
GO:0005542	folic acid binding	17	0	0.31	1
GO:0005544	calcium-dependent phospholipid binding	40	0	0.73	1
GO:0005545	1-phosphatidylinositol binding	13	0	0.24	1
GO:0005546	phosphatidylinositol-4,5-bisphosphate binding	42	0	0.77	1
GO:0005547	phosphatidylinositol-3,4,5-trisphosphate binding	20	0	0.37	1
GO:0005548	phospholipid transporter activity	69	0	1.26	1
GO:0005549	odorant binding	2	0	0.04	1
GO:0008010	structural constituent of chitin-based larval cuticle	2	0	0.04	1
GO:0008011	structural constituent of pupal chitin-based cuticle	2	0	0.04	1
GO:0008013	beta-catenin binding	45	0	0.82	1
GO:0008020	G protein-coupled photoreceptor activity	9	0	0.16	1
GO:0008035	high-density lipoprotein particle binding	9	0	0.16	1
GO:0008046	axon guidance receptor activity	1	0	0.02	1
GO:0008066	glutamate receptor activity	59	0	1.08	1
GO:0008068	extracellularly glutamate-gated chloride channel activity	1	0	0.02	1
GO:0008073	ornithine decarboxylase inhibitor activity	1	0	0.02	1
GO:0008079	translation termination factor activity	6	0	0.11	1
GO:0008080	N-acetyltransferase activity	59	0	1.08	1
GO:0008094	ATP-dependent activity, acting on DNA	154	0	2.82	1
GO:0008097	5S rRNA binding	8	0	0.15	1
GO:0008106	alcohol dehydrogenase (NADP+) activity	13	0	0.24	1
GO:0008107	galactoside 2-alpha-L-fucosyltransferase activity	5	0	0.09	1
GO:0008108	UDP-glucose:hexose-1-phosphate uridylyltransferase activity	1	0	0.02	1
GO:0008109	N-acetyllactosaminide beta-1,6-N-acetylglucosaminyltransferase activity	5	0	0.09	1
GO:0008111	alpha-methylacyl-CoA racemase activity	1	0	0.02	1
GO:0008113	peptide-methionine (S)-S-oxide reductase activity	1	0	0.02	1
GO:0008117	sphinganine-1-phosphate aldolase activity	2	0	0.04	1
GO:0008119	thiopurine S-methyltransferase activity	7	0	0.13	1
GO:0008120	ceramide glucosyltransferase activity	5	0	0.09	1
GO:0008121	ubiquinol-cytochrome-c reductase activity	2	0	0.04	1
GO:0008123	cholesterol 7-alpha-monooxygenase activity	1	0	0.02	1
GO:0008124	4-alpha-hydroxytetrahydrobiopterin dehydratase activity	1	0	0.02	1
GO:0008127	quercetin 2,3-dioxygenase activity	1	0	0.02	1
GO:0008131	primary amine oxidase activity	16	0	0.29	1
GO:0008135	translation factor activity, RNA binding	91	0	1.66	1
GO:0008137	NADH dehydrogenase (ubiquinone) activity	13	0	0.24	1
GO:0008138	protein tyrosine/serine/threonine phosphatase activity	27	0	0.49	1
GO:0008139	nuclear localization sequence binding	18	0	0.33	1
GO:0008140	cAMP response element binding protein binding	2	0	0.04	1
GO:0008142	oxysterol binding	1	0	0.02	1
GO:0008143	poly(A) binding	23	0	0.42	1
GO:0008157	protein phosphatase 1 binding	12	0	0.22	1
GO:0008158	hedgehog receptor activity	3	0	0.05	1
GO:0008160	protein tyrosine phosphatase activator activity	1	0	0.02	1
GO:0008169	C-methyltransferase activity	5	0	0.09	1
GO:0008170	N-methyltransferase activity	77	0	1.41	1
GO:0008171	O-methyltransferase activity	24	0	0.44	1
GO:0008173	RNA methyltransferase activity	62	0	1.13	1
GO:0008174	mRNA methyltransferase activity	14	0	0.26	1
GO:0008175	tRNA methyltransferase activity	26	0	0.48	1
GO:0008176	tRNA (guanine(46)-N7)-methyltransferase activity	2	0	0.04	1
GO:0008177	succinate dehydrogenase (quinone) activity	2	0	0.04	1
GO:0008179	adenylate cyclase binding	11	0	0.2	1
GO:0008184	glycogen phosphorylase activity	1	0	0.02	1
GO:0008186	ATP-dependent activity, acting on RNA	102	0	1.86	1
GO:0008187	poly-pyrimidine tract binding	17	0	0.31	1
GO:0008188	neuropeptide receptor activity	90	0	1.65	1
GO:0008190	eukaryotic initiation factor 4E binding	3	0	0.05	1
GO:0008191	metalloendopeptidase inhibitor activity	4	0	0.07	1
GO:0008192	RNA guanylyltransferase activity	2	0	0.04	1
GO:0008193	tRNA guanylyltransferase activity	1	0	0.02	1
GO:0008194	UDP-glycosyltransferase activity	145	0	2.65	1
GO:0008195	phosphatidate phosphatase activity	8	0	0.15	1
GO:0008200	ion channel inhibitor activity	19	0	0.35	1
GO:0008227	G protein-coupled amine receptor activity	24	0	0.44	1
GO:0008239	dipeptidyl-peptidase activity	10	0	0.18	1
GO:0008251	tRNA-specific adenosine deaminase activity	9	0	0.16	1
GO:0008252	nucleotidase activity	15	0	0.27	1
GO:0008253	5'-nucleotidase activity	13	0	0.24	1
GO:0008254	3'-nucleotidase activity	1	0	0.02	1
GO:0008260	succinyl-CoA:3-oxo-acid CoA-transferase activity	6	0	0.11	1
GO:0008261	allatostatin receptor activity	2	0	0.04	1
GO:0008263	pyrimidine-specific mismatch base pair DNA N-glycosylase activity	2	0	0.04	1
GO:0008265	Mo-molybdopterin cofactor sulfurase activity	1	0	0.02	1
GO:0008266	poly(U) RNA binding	16	0	0.29	1
GO:0008271	secondary active sulfate transmembrane transporter activity	8	0	0.15	1
GO:0008273	calcium, potassium:sodium antiporter activity	3	0	0.05	1
GO:0008276	protein methyltransferase activity	79	0	1.44	1
GO:0008281	sulfonylurea receptor activity	2	0	0.04	1
GO:0008294	calcium- and calmodulin-responsive adenylate cyclase activity	4	0	0.07	1
GO:0008296	3'-5'-DNA exonuclease activity	12	0	0.22	1
GO:0008297	single-stranded DNA exodeoxyribonuclease activity	9	0	0.16	1
GO:0008301	DNA binding, bending	9	0	0.16	1
GO:0008307	structural constituent of muscle	25	0	0.46	1
GO:0008308	voltage-gated monoatomic anion channel activity	13	0	0.24	1
GO:0008309	double-stranded DNA exodeoxyribonuclease activity	2	0	0.04	1
GO:0008310	single-stranded DNA 3'-5' DNA exonuclease activity	5	0	0.09	1
GO:0008311	double-stranded DNA 3'-5' DNA exonuclease activity	2	0	0.04	1
GO:0008312	7S RNA binding	10	0	0.18	1
GO:0008318	protein prenyltransferase activity	5	0	0.09	1
GO:0008320	protein transmembrane transporter activity	12	0	0.22	1
GO:0008327	methyl-CpG binding	10	0	0.18	1
GO:0008330	protein tyrosine/threonine phosphatase activity	7	0	0.13	1
GO:0008331	high voltage-gated calcium channel activity	4	0	0.07	1
GO:0008332	low voltage-gated calcium channel activity	2	0	0.04	1
GO:0008336	gamma-butyrobetaine dioxygenase activity	6	0	0.11	1
GO:0008349	MAP kinase kinase kinase kinase activity	2	0	0.04	1
GO:0008353	RNA polymerase II CTD heptapeptide repeat kinase activity	9	0	0.16	1
GO:0008375	acetylglucosaminyltransferase activity	57	0	1.04	1
GO:0008376	acetylgalactosaminyltransferase activity	40	0	0.73	1
GO:0008378	galactosyltransferase activity	29	0	0.53	1
GO:0008379	thioredoxin peroxidase activity	3	0	0.05	1
GO:0008381	mechanosensitive monoatomic ion channel activity	15	0	0.27	1
GO:0008384	IkappaB kinase activity	1	0	0.02	1
GO:0008386	cholesterol monooxygenase (side-chain-cleaving) activity	1	0	0.02	1
GO:0008391	arachidonic acid monooxygenase activity	11	0	0.2	1
GO:0008392	arachidonic acid epoxygenase activity	11	0	0.2	1
GO:0008396	oxysterol 7-alpha-hydroxylase activity	1	0	0.02	1
GO:0008397	sterol 12-alpha-hydroxylase activity	1	0	0.02	1
GO:0008401	retinoic acid 4-hydroxylase activity	8	0	0.15	1
GO:0008403	25-hydroxycholecalciferol-24-hydroxylase activity	2	0	0.04	1
GO:0008404	arachidonic acid 14,15-epoxygenase activity	2	0	0.04	1
GO:0008405	arachidonic acid 11,12-epoxygenase activity	2	0	0.04	1
GO:0008408	3'-5' exonuclease activity	49	0	0.9	1
GO:0008409	5'-3' exonuclease activity	19	0	0.35	1
GO:0008410	CoA-transferase activity	10	0	0.18	1
GO:0008412	4-hydroxybenzoate octaprenyltransferase activity	1	0	0.02	1
GO:0008413	8-oxo-7,8-dihydroguanosine triphosphate pyrophosphatase activity	1	0	0.02	1
GO:0008417	fucosyltransferase activity	36	0	0.66	1
GO:0008418	protein-N-terminal asparagine amidohydrolase activity	2	0	0.04	1
GO:0008419	RNA lariat debranching enzyme activity	1	0	0.02	1
GO:0008420	RNA polymerase II CTD heptapeptide repeat phosphatase activity	4	0	0.07	1
GO:0008422	beta-glucosidase activity	7	0	0.13	1
GO:0008424	glycoprotein 6-alpha-L-fucosyltransferase activity	2	0	0.04	1
GO:0008425	2-polyprenyl-6-methoxy-1,4-benzoquinone methyltransferase activity	1	0	0.02	1
GO:0008426	protein kinase C inhibitor activity	1	0	0.02	1
GO:0008427	calcium-dependent protein kinase inhibitor activity	1	0	0.02	1
GO:0008428	ribonuclease inhibitor activity	2	0	0.04	1
GO:0008429	phosphatidylethanolamine binding	5	0	0.09	1
GO:0008430	selenium binding	4	0	0.07	1
GO:0008431	vitamin E binding	1	0	0.02	1
GO:0008432	JUN kinase binding	10	0	0.18	1
GO:0008437	thyrotropin-releasing hormone activity	1	0	0.02	1
GO:0008440	inositol-1,4,5-trisphosphate 3-kinase activity	3	0	0.05	1
GO:0008441	3'(2'),5'-bisphosphate nucleotidase activity	1	0	0.02	1
GO:0008442	3-hydroxyisobutyrate dehydrogenase activity	1	0	0.02	1
GO:0008443	phosphofructokinase activity	8	0	0.15	1
GO:0008444	CDP-diacylglycerol-glycerol-3-phosphate 3-phosphatidyltransferase activity	1	0	0.02	1
GO:0008445	D-aspartate oxidase activity	4	0	0.07	1
GO:0008446	GDP-mannose 4,6-dehydratase activity	4	0	0.07	1
GO:0008447	L-ascorbate oxidase activity	1	0	0.02	1
GO:0008448	N-acetylglucosamine-6-phosphate deacetylase activity	2	0	0.04	1
GO:0008449	N-acetylglucosamine-6-sulfatase activity	3	0	0.05	1
GO:0008452	RNA ligase activity	1	0	0.02	1
GO:0008453	alanine-glyoxylate transaminase activity	2	0	0.04	1
GO:0008454	alpha-1,3-mannosylglycoprotein 4-beta-N-acetylglucosaminyltransferase activity	2	0	0.04	1
GO:0008455	alpha-1,6-mannosylglycoprotein 2-beta-N-acetylglucosaminyltransferase activity	1	0	0.02	1
GO:0008456	alpha-N-acetylgalactosaminidase activity	2	0	0.04	1
GO:0008457	beta-galactosyl-N-acetylglucosaminylgalactosylglucosyl-ceramide beta-1,3-acetylglucosaminyltransferase activity	1	0	0.02	1
GO:0008458	carnitine O-octanoyltransferase activity	5	0	0.09	1
GO:0008459	chondroitin 6-sulfotransferase activity	2	0	0.04	1
GO:0008466	glycogenin glucosyltransferase activity	1	0	0.02	1
GO:0008467	[heparan sulfate]-glucosamine 3-sulfotransferase 1 activity	6	0	0.11	1
GO:0008469	histone arginine N-methyltransferase activity	1	0	0.02	1
GO:0008470	isovaleryl-CoA dehydrogenase activity	2	0	0.04	1
GO:0008474	palmitoyl-(protein) hydrolase activity	8	0	0.15	1
GO:0008475	procollagen-lysine 5-dioxygenase activity	3	0	0.05	1
GO:0008476	protein-tyrosine sulfotransferase activity	1	0	0.02	1
GO:0008477	purine nucleosidase activity	2	0	0.04	1
GO:0008478	pyridoxal kinase activity	3	0	0.05	1
GO:0008479	tRNA-guanosine(34) queuine transglycosylase activity	5	0	0.09	1
GO:0008481	sphinganine kinase activity	1	0	0.02	1
GO:0008482	sulfite oxidase activity	1	0	0.02	1
GO:0008486	diphosphoinositol-polyphosphate diphosphatase activity	1	0	0.02	1
GO:0008488	gamma-glutamyl carboxylase activity	1	0	0.02	1
GO:0008494	translation activator activity	8	0	0.15	1
GO:0008495	protoheme IX farnesyltransferase activity	2	0	0.04	1
GO:0008499	UDP-galactose:beta-N-acetylglucosamine beta-1,3-galactosyltransferase activity	4	0	0.07	1
GO:0008502	melatonin receptor activity	9	0	0.16	1
GO:0008503	benzodiazepine receptor activity	1	0	0.02	1
GO:0008506	sucrose:proton symporter activity	5	0	0.09	1
GO:0008508	bile acid:sodium symporter activity	3	0	0.05	1
GO:0008510	sodium:bicarbonate symporter activity	7	0	0.13	1
GO:0008513	secondary active organic cation transmembrane transporter activity	6	0	0.11	1
GO:0008515	sucrose transmembrane transporter activity	5	0	0.09	1
GO:0008517	folic acid transmembrane transporter activity	2	0	0.04	1
GO:0008519	ammonium transmembrane transporter activity	11	0	0.2	1
GO:0008521	acetyl-CoA transmembrane transporter activity	1	0	0.02	1
GO:0008523	sodium-dependent multivitamin transmembrane transporter activity	3	0	0.05	1
GO:0008525	phosphatidylcholine transporter activity	37	0	0.68	1
GO:0008526	phosphatidylinositol transfer activity	6	0	0.11	1
GO:0008527	taste receptor activity	1	0	0.02	1
GO:0008528	G protein-coupled peptide receptor activity	192	0	3.51	1
GO:0008531	riboflavin kinase activity	1	0	0.02	1
GO:0008534	oxidized purine nucleobase lesion DNA N-glycosylase activity	2	0	0.04	1
GO:0008545	JUN kinase kinase activity	2	0	0.04	1
GO:0008551	P-type cadmium transporter activity	1	0	0.02	1
GO:0008554	P-type sodium transporter activity	4	0	0.07	1
GO:0008556	P-type potassium transmembrane transporter activity	4	0	0.07	1
GO:0008558	ABC-type guanine transporter activity	2	0	0.04	1
GO:0008559	ABC-type xenobiotic transporter activity	85	0	1.55	1
GO:0008568	microtubule severing ATPase activity	6	0	0.11	1
GO:0008569	minus-end-directed microtubule motor activity	109	0	1.99	1
GO:0008574	plus-end-directed microtubule motor activity	9	0	0.16	1
GO:0008579	JUN kinase phosphatase activity	1	0	0.02	1
GO:0008597	calcium-dependent protein serine/threonine phosphatase regulator activity	3	0	0.05	1
GO:0008603	cAMP-dependent protein kinase regulator activity	12	0	0.22	1
GO:0008607	phosphorylase kinase regulator activity	3	0	0.05	1
GO:0008609	alkylglycerone-phosphate synthase activity	2	0	0.04	1
GO:0008641	ubiquitin-like modifier activating enzyme activity	15	0	0.27	1
GO:0008649	rRNA methyltransferase activity	19	0	0.35	1
GO:0008650	rRNA (uridine-2'-O-)-methyltransferase activity	2	0	0.04	1
GO:0008659	(3R)-3-hydroxymyristoyl-[acyl-carrier-protein] dehydratase activity	6	0	0.11	1
GO:0008663	2',3'-cyclic-nucleotide 2'-phosphodiesterase activity	1	0	0.02	1
GO:0008670	2,4-dienoyl-CoA reductase (NADPH) activity	3	0	0.05	1
GO:0008681	2-octaprenyl-6-methoxyphenol hydroxylase activity	1	0	0.02	1
GO:0008682	3-demethoxyubiquinol 3-hydroxylase activity	2	0	0.04	1
GO:0008693	(3R)-3-hydroxydecanoyl-[acyl-carrier-protein] dehydratase activity	6	0	0.11	1
GO:0008700	4-hydroxy-2-oxoglutarate aldolase activity	1	0	0.02	1
GO:0008705	methionine synthase activity	2	0	0.04	1
GO:0008720	D-lactate dehydrogenase activity	1	0	0.02	1
GO:0008725	DNA-3-methyladenine glycosylase activity	1	0	0.02	1
GO:0008732	L-allo-threonine aldolase activity	1	0	0.02	1
GO:0008743	L-threonine 3-dehydrogenase activity	4	0	0.07	1
GO:0008745	N-acetylmuramoyl-L-alanine amidase activity	1	0	0.02	1
GO:0008746	NAD(P)+ transhydrogenase activity	2	0	0.04	1
GO:0008747	N-acetylneuraminate lyase activity	2	0	0.04	1
GO:0008753	NADPH dehydrogenase (quinone) activity	1	0	0.02	1
GO:0008756	o-succinylbenzoate-CoA ligase activity	1	0	0.02	1
GO:0008757	S-adenosylmethionine-dependent methyltransferase activity	144	0	2.63	1
GO:0008768	UDP-sugar diphosphatase activity	3	0	0.05	1
GO:0008775	acetate CoA-transferase activity	1	0	0.02	1
GO:0008796	bis(5'-nucleosyl)-tetraphosphatase activity	3	0	0.05	1
GO:0008798	beta-aspartyl-peptidase activity	2	0	0.04	1
GO:0008800	beta-lactamase activity	3	0	0.05	1
GO:0008802	betaine-aldehyde dehydrogenase activity	4	0	0.07	1
GO:0008808	cardiolipin synthase activity	1	0	0.02	1
GO:0008812	choline dehydrogenase activity	3	0	0.05	1
GO:0008817	corrinoid adenosyltransferase activity	1	0	0.02	1
GO:0008821	crossover junction DNA endonuclease activity	3	0	0.05	1
GO:0008828	dATP diphosphatase activity	1	0	0.02	1
GO:0008833	deoxyribonuclease IV (phage-T4-induced) activity	1	0	0.02	1
GO:0008843	endochitinase activity	12	0	0.22	1
GO:0008865	fructokinase activity	8	0	0.15	1
GO:0008887	glycerate kinase activity	2	0	0.04	1
GO:0008889	glycerophosphodiester phosphodiesterase activity	3	0	0.05	1
GO:0008890	glycine C-acetyltransferase activity	1	0	0.02	1
GO:0008893	guanosine-3',5'-bis(diphosphate) 3'-diphosphatase activity	1	0	0.02	1
GO:0008894	guanosine-5'-triphosphate,3'-diphosphate diphosphatase activity	1	0	0.02	1
GO:0008897	holo-[acyl-carrier-protein] synthase activity	1	0	0.02	1
GO:0008898	S-adenosylmethionine-homocysteine S-methyltransferase activity	1	0	0.02	1
GO:0008903	hydroxypyruvate isomerase activity	1	0	0.02	1
GO:0008929	methylglyoxal synthase activity	1	0	0.02	1
GO:0008934	inositol monophosphate 1-phosphatase activity	5	0	0.09	1
GO:0008936	nicotinamidase activity	1	0	0.02	1
GO:0008940	nitrate reductase activity	8	0	0.15	1
GO:0008941	nitric oxide dioxygenase NAD(P)H activity	1	0	0.02	1
GO:0008946	oligonucleotidase activity	1	0	0.02	1
GO:0008948	oxaloacetate decarboxylase activity	4	0	0.07	1
GO:0008957	phenylacetaldehyde dehydrogenase activity	1	0	0.02	1
GO:0008962	phosphatidylglycerophosphatase activity	1	0	0.02	1
GO:0008963	phospho-N-acetylmuramoyl-pentapeptide-transferase activity	1	0	0.02	1
GO:0008967	phosphoglycolate phosphatase activity	1	0	0.02	1
GO:0008970	phospholipase A1 activity	7	0	0.13	1
GO:0008973	phosphopentomutase activity	1	0	0.02	1
GO:0008983	protein-glutamate O-methyltransferase activity	1	0	0.02	1
GO:0008988	rRNA (adenine-N6-)-methyltransferase activity	3	0	0.05	1
GO:0009000	selenocysteine lyase activity	2	0	0.04	1
GO:0009007	site-specific DNA-methyltransferase (adenine-specific) activity	2	0	0.04	1
GO:0009008	DNA-methyltransferase activity	5	0	0.09	1
GO:0009013	succinate-semialdehyde dehydrogenase [NAD(P)+] activity	1	0	0.02	1
GO:0009022	tRNA nucleotidyltransferase activity	1	0	0.02	1
GO:0009032	thymidine phosphorylase activity	4	0	0.07	1
GO:0009039	urease activity	2	0	0.04	1
GO:0009041	UMP/dUMP kinase activity	3	0	0.05	1
GO:0009044	xylan 1,4-beta-xylosidase activity	1	0	0.02	1
GO:0009045	xylose isomerase activity	1	0	0.02	1
GO:0009055	electron transfer activity	45	0	0.82	1
GO:0009374	biotin binding	21	0	0.38	1
GO:0009378	four-way junction helicase activity	13	0	0.24	1
GO:0009383	rRNA (cytosine-C5-)-methyltransferase activity	4	0	0.07	1
GO:0009669	sucrose:monoatomic cation symporter activity	5	0	0.09	1
GO:0009881	photoreceptor activity	31	0	0.57	1
GO:0009882	blue light photoreceptor activity	2	0	0.04	1
GO:0009916	alternative oxidase activity	2	0	0.04	1
GO:0009922	fatty acid elongase activity	13	0	0.24	1
GO:0009931	calcium-dependent protein serine/threonine kinase activity	20	0	0.37	1
GO:0009978	allene oxide synthase activity	5	0	0.09	1
GO:0009982	pseudouridine synthase activity	13	0	0.24	1
GO:0010181	FMN binding	19	0	0.35	1
GO:0010296	prenylcysteine methylesterase activity	2	0	0.04	1
GO:0010309	acireductone dioxygenase [iron(II)-requiring] activity	1	0	0.02	1
GO:0010314	phosphatidylinositol-5-phosphate binding	10	0	0.18	1
GO:0010340	carboxyl-O-methyltransferase activity	7	0	0.13	1
GO:0010348	lithium:proton antiporter activity	3	0	0.05	1
GO:0010349	L-galactose dehydrogenase activity	1	0	0.02	1
GO:0010385	double-stranded methylated DNA binding	4	0	0.07	1
GO:0010436	carotenoid dioxygenase activity	11	0	0.2	1
GO:0010437	9,10 (9', 10')-carotenoid-cleaving dioxygenase activity	4	0	0.07	1
GO:0010465	nerve growth factor receptor activity	1	0	0.02	1
GO:0010484	histone H3 acetyltransferase activity	5	0	0.09	1
GO:0010485	histone H4 acetyltransferase activity	9	0	0.16	1
GO:0010486	manganese:proton antiporter activity	1	0	0.02	1
GO:0010521	telomerase inhibitor activity	7	0	0.13	1
GO:0010698	acetyltransferase activator activity	4	0	0.07	1
GO:0010736	serum response element binding	1	0	0.02	1
GO:0010844	recombination hotspot binding	3	0	0.05	1
GO:0010851	cyclase regulator activity	9	0	0.16	1
GO:0010852	cyclase inhibitor activity	9	0	0.16	1
GO:0010854	adenylate cyclase regulator activity	9	0	0.16	1
GO:0010855	adenylate cyclase inhibitor activity	9	0	0.16	1
GO:0010857	calcium-dependent protein kinase activity	20	0	0.37	1
GO:0010858	calcium-dependent protein kinase regulator activity	1	0	0.02	1
GO:0010945	coenzyme A diphosphatase activity	2	0	0.04	1
GO:0010997	anaphase-promoting complex binding	5	0	0.09	1
GO:0015016	[heparan sulfate]-glucosamine N-sulfotransferase activity	2	0	0.04	1
GO:0015018	galactosylgalactosylxylosylprotein 3-beta-glucuronosyltransferase activity	2	0	0.04	1
GO:0015019	heparan-alpha-glucosaminide N-acetyltransferase activity	3	0	0.05	1
GO:0015020	glucuronosyltransferase activity	13	0	0.24	1
GO:0015026	coreceptor activity	11	0	0.2	1
GO:0015038	glutathione disulfide oxidoreductase activity	11	0	0.2	1
GO:0015039	NADPH-adrenodoxin reductase activity	1	0	0.02	1
GO:0015054	gastrin receptor activity	1	0	0.02	1
GO:0015055	secretin receptor activity	1	0	0.02	1
GO:0015056	corticotrophin-releasing factor receptor activity	1	0	0.02	1
GO:0015057	thrombin-activated receptor activity	1	0	0.02	1
GO:0015083	aluminum ion transmembrane transporter activity	1	0	0.02	1
GO:0015085	calcium ion transmembrane transporter activity	176	0	3.22	1
GO:0015086	cadmium ion transmembrane transporter activity	6	0	0.11	1
GO:0015087	cobalt ion transmembrane transporter activity	3	0	0.05	1
GO:0015093	ferrous iron transmembrane transporter activity	5	0	0.09	1
GO:0015094	lead ion transmembrane transporter activity	2	0	0.04	1
GO:0015095	magnesium ion transmembrane transporter activity	6	0	0.11	1
GO:0015098	molybdate ion transmembrane transporter activity	1	0	0.02	1
GO:0015099	nickel cation transmembrane transporter activity	3	0	0.05	1
GO:0015106	bicarbonate transmembrane transporter activity	17	0	0.31	1
GO:0015111	iodide transmembrane transporter activity	1	0	0.02	1
GO:0015116	sulfate transmembrane transporter activity	12	0	0.22	1
GO:0015117	thiosulfate transmembrane transporter activity	4	0	0.07	1
GO:0015119	hexose phosphate transmembrane transporter activity	6	0	0.11	1
GO:0015125	bile acid transmembrane transporter activity	15	0	0.27	1
GO:0015127	bilirubin transmembrane transporter activity	5	0	0.09	1
GO:0015129	lactate transmembrane transporter activity	24	0	0.44	1
GO:0015130	mevalonate transmembrane transporter activity	1	0	0.02	1
GO:0015131	oxaloacetate transmembrane transporter activity	4	0	0.07	1
GO:0015132	prostaglandin transmembrane transporter activity	5	0	0.09	1
GO:0015140	malate transmembrane transporter activity	4	0	0.07	1
GO:0015143	urate transmembrane transporter activity	15	0	0.27	1
GO:0015146	pentose transmembrane transporter activity	1	0	0.02	1
GO:0015149	hexose transmembrane transporter activity	31	0	0.57	1
GO:0015150	fucose transmembrane transporter activity	1	0	0.02	1
GO:0015151	alpha-glucoside transmembrane transporter activity	5	0	0.09	1
GO:0015152	glucose-6-phosphate transmembrane transporter activity	6	0	0.11	1
GO:0015154	disaccharide transmembrane transporter activity	5	0	0.09	1
GO:0015157	oligosaccharide transmembrane transporter activity	5	0	0.09	1
GO:0015164	glucuronoside transmembrane transporter activity	5	0	0.09	1
GO:0015165	pyrimidine nucleotide-sugar transmembrane transporter activity	11	0	0.2	1
GO:0015166	polyol transmembrane transporter activity	9	0	0.16	1
GO:0015168	glycerol transmembrane transporter activity	1	0	0.02	1
GO:0015172	acidic amino acid transmembrane transporter activity	25	0	0.46	1
GO:0015173	aromatic amino acid transmembrane transporter activity	17	0	0.31	1
GO:0015174	basic amino acid transmembrane transporter activity	16	0	0.29	1
GO:0015180	L-alanine transmembrane transporter activity	5	0	0.09	1
GO:0015182	L-asparagine transmembrane transporter activity	1	0	0.02	1
GO:0015183	L-aspartate transmembrane transporter activity	4	0	0.07	1
GO:0015185	gamma-aminobutyric acid transmembrane transporter activity	12	0	0.22	1
GO:0015186	L-glutamine transmembrane transporter activity	1	0	0.02	1
GO:0015187	glycine transmembrane transporter activity	22	0	0.4	1
GO:0015189	L-lysine transmembrane transporter activity	4	0	0.07	1
GO:0015190	L-leucine transmembrane transporter activity	6	0	0.11	1
GO:0015191	L-methionine transmembrane transporter activity	1	0	0.02	1
GO:0015193	L-proline transmembrane transporter activity	5	0	0.09	1
GO:0015194	L-serine transmembrane transporter activity	2	0	0.04	1
GO:0015196	L-tryptophan transmembrane transporter activity	5	0	0.09	1
GO:0015203	polyamine transmembrane transporter activity	6	0	0.11	1
GO:0015204	urea transmembrane transporter activity	7	0	0.13	1
GO:0015205	nucleobase transmembrane transporter activity	7	0	0.13	1
GO:0015207	adenine transmembrane transporter activity	4	0	0.07	1
GO:0015208	guanine transmembrane transporter activity	6	0	0.11	1
GO:0015210	uracil transmembrane transporter activity	1	0	0.02	1
GO:0015211	purine nucleoside transmembrane transporter activity	2	0	0.04	1
GO:0015212	cytidine transmembrane transporter activity	1	0	0.02	1
GO:0015213	uridine transmembrane transporter activity	4	0	0.07	1
GO:0015214	pyrimidine nucleoside transmembrane transporter activity	8	0	0.15	1
GO:0015215	nucleotide transmembrane transporter activity	29	0	0.53	1
GO:0015216	purine nucleotide transmembrane transporter activity	28	0	0.51	1
GO:0015217	ADP transmembrane transporter activity	4	0	0.07	1
GO:0015218	pyrimidine nucleotide transmembrane transporter activity	1	0	0.02	1
GO:0015220	choline transmembrane transporter activity	14	0	0.26	1
GO:0015225	biotin transmembrane transporter activity	15	0	0.27	1
GO:0015227	acyl carnitine transmembrane transporter activity	3	0	0.05	1
GO:0015228	coenzyme A transmembrane transporter activity	2	0	0.04	1
GO:0015229	L-ascorbic acid transmembrane transporter activity	7	0	0.13	1
GO:0015230	FAD transmembrane transporter activity	1	0	0.02	1
GO:0015232	heme transmembrane transporter activity	16	0	0.29	1
GO:0015233	pantothenate transmembrane transporter activity	3	0	0.05	1
GO:0015234	thiamine transmembrane transporter activity	1	0	0.02	1
GO:0015245	fatty acid transmembrane transporter activity	19	0	0.35	1
GO:0015247	aminophospholipid flippase activity	1	0	0.02	1
GO:0015250	water channel activity	5	0	0.09	1
GO:0015252	proton channel activity	28	0	0.51	1
GO:0015254	glycerol channel activity	1	0	0.02	1
GO:0015269	calcium-activated potassium channel activity	16	0	0.29	1
GO:0015271	outward rectifier potassium channel activity	23	0	0.42	1
GO:0015277	kainate selective glutamate receptor activity	9	0	0.16	1
GO:0015278	calcium-release channel activity	26	0	0.48	1
GO:0015279	store-operated calcium channel activity	15	0	0.27	1
GO:0015280	ligand-gated sodium channel activity	49	0	0.9	1
GO:0015288	porin activity	2	0	0.04	1
GO:0015292	uniporter activity	1	0	0.02	1
GO:0015315	organophosphate:inorganic phosphate antiporter activity	6	0	0.11	1
GO:0015319	sodium:inorganic phosphate symporter activity	1	0	0.02	1
GO:0015322	secondary active oligopeptide transmembrane transporter activity	1	0	0.02	1
GO:0015333	peptide:proton symporter activity	5	0	0.09	1
GO:0015343	siderophore-iron transmembrane transporter activity	7	0	0.13	1
GO:0015349	thyroid hormone transmembrane transporter activity	13	0	0.24	1
GO:0015361	low-affinity sodium:dicarboxylate symporter activity	2	0	0.04	1
GO:0015367	oxoglutarate:malate antiporter activity	1	0	0.02	1
GO:0015368	calcium:monoatomic cation antiporter activity	18	0	0.33	1
GO:0015369	calcium:proton antiporter activity	7	0	0.13	1
GO:0015375	glycine:sodium symporter activity	17	0	0.31	1
GO:0015379	potassium:chloride symporter activity	3	0	0.05	1
GO:0015385	sodium:proton antiporter activity	17	0	0.31	1
GO:0015386	potassium:proton antiporter activity	11	0	0.2	1
GO:0015389	pyrimidine- and adenosine-specific:sodium symporter activity	1	0	0.02	1
GO:0015390	purine-specific nucleoside:sodium symporter activity	1	0	0.02	1
GO:0015391	nucleobase:monoatomic cation symporter activity	1	0	0.02	1
GO:0015410	ABC-type manganese transporter activity	2	0	0.04	1
GO:0015417	ABC-type polyamine transporter activity	4	0	0.07	1
GO:0015431	ABC-type glutathione S-conjugate transporter activity	48	0	0.88	1
GO:0015432	ABC-type bile acid transporter activity	10	0	0.18	1
GO:0015434	ABC-type cadmium transporter activity	1	0	0.02	1
GO:0015439	ABC-type heme transporter activity	2	0	0.04	1
GO:0015440	ABC-type peptide transporter activity	2	0	0.04	1
GO:0015450	protein-transporting ATPase activity	1	0	0.02	1
GO:0015453	oxidoreduction-driven active transmembrane transporter activity	24	0	0.44	1
GO:0015464	acetylcholine receptor activity	41	0	0.75	1
GO:0015467	G-protein activated inward rectifier potassium channel activity	2	0	0.04	1
GO:0015489	putrescine transmembrane transporter activity	6	0	0.11	1
GO:0015495	gamma-aminobutyric acid:proton symporter activity	1	0	0.02	1
GO:0015501	glutamate:sodium symporter activity	11	0	0.2	1
GO:0015526	hexose-phosphate:inorganic phosphate antiporter activity	6	0	0.11	1
GO:0015552	propionate transmembrane transporter activity	4	0	0.07	1
GO:0015562	efflux transmembrane transporter activity	59	0	1.08	1
GO:0015594	ABC-type putrescine transporter activity	4	0	0.07	1
GO:0015605	organophosphate ester transmembrane transporter activity	37	0	0.68	1
GO:0015606	spermidine transmembrane transporter activity	2	0	0.04	1
GO:0015616	DNA translocase activity	6	0	0.11	1
GO:0015636	short-chain fatty acid transmembrane transporter activity	9	0	0.16	1
GO:0015643	toxic substance binding	20	0	0.37	1
GO:0015647	peptidoglycan transmembrane transporter activity	4	0	0.07	1
GO:0015658	branched-chain amino acid transmembrane transporter activity	8	0	0.15	1
GO:0015662	P-type ion transporter activity	15	0	0.27	1
GO:0015665	alcohol transmembrane transporter activity	2	0	0.04	1
GO:0015923	mannosidase activity	22	0	0.4	1
GO:0015924	mannosyl-oligosaccharide mannosidase activity	13	0	0.24	1
GO:0015925	galactosidase activity	10	0	0.18	1
GO:0015926	glucosidase activity	25	0	0.46	1
GO:0015928	fucosidase activity	6	0	0.11	1
GO:0015930	glutamate synthase activity	4	0	0.07	1
GO:0016004	phospholipase activator activity	4	0	0.07	1
GO:0016005	phospholipase A2 activator activity	1	0	0.02	1
GO:0016015	morphogen activity	1	0	0.02	1
GO:0016018	cyclosporin A binding	11	0	0.2	1
GO:0016019	peptidoglycan immune receptor activity	1	0	0.02	1
GO:0016034	maleylacetoacetate isomerase activity	1	0	0.02	1
GO:0016040	glutamate synthase (NADH) activity	4	0	0.07	1
GO:0016149	translation release factor activity, codon specific	1	0	0.02	1
GO:0016150	translation release factor activity, codon nonspecific	1	0	0.02	1
GO:0016151	nickel cation binding	11	0	0.2	1
GO:0016153	urocanate hydratase activity	1	0	0.02	1
GO:0016154	pyrimidine-nucleoside phosphorylase activity	1	0	0.02	1
GO:0016155	formyltetrahydrofolate dehydrogenase activity	2	0	0.04	1
GO:0016160	amylase activity	5	0	0.09	1
GO:0016165	linoleate 13S-lipoxygenase activity	2	0	0.04	1
GO:0016170	interleukin-15 receptor binding	1	0	0.02	1
GO:0016174	NAD(P)H oxidase H2O2-forming activity	20	0	0.37	1
GO:0016175	superoxide-generating NAD(P)H oxidase activity	10	0	0.18	1
GO:0016176	superoxide-generating NADPH oxidase activator activity	3	0	0.05	1
GO:0016208	AMP binding	17	0	0.31	1
GO:0016211	ammonia ligase activity	2	0	0.04	1
GO:0016213	linoleoyl-CoA desaturase activity	1	0	0.02	1
GO:0016215	acyl-CoA desaturase activity	3	0	0.05	1
GO:0016230	sphingomyelin phosphodiesterase activator activity	1	0	0.02	1
GO:0016231	beta-N-acetylglucosaminidase activity	4	0	0.07	1
GO:0016248	channel inhibitor activity	21	0	0.38	1
GO:0016250	N-sulfoglucosamine sulfohydrolase activity	1	0	0.02	1
GO:0016251	RNA polymerase II general transcription initiation factor activity	19	0	0.35	1
GO:0016262	protein N-acetylglucosaminyltransferase activity	3	0	0.05	1
GO:0016263	glycoprotein-N-acetylgalactosamine 3-beta-galactosyltransferase activity	3	0	0.05	1
GO:0016273	arginine N-methyltransferase activity	11	0	0.2	1
GO:0016274	protein-arginine N-methyltransferase activity	11	0	0.2	1
GO:0016278	lysine N-methyltransferase activity	49	0	0.9	1
GO:0016279	protein-lysine N-methyltransferase activity	48	0	0.88	1
GO:0016286	small conductance calcium-activated potassium channel activity	5	0	0.09	1
GO:0016287	glycerone-phosphate O-acyltransferase activity	2	0	0.04	1
GO:0016297	fatty acyl-[ACP] hydrolase activity	1	0	0.02	1
GO:0016300	tRNA (uridine) methyltransferase activity	3	0	0.05	1
GO:0016303	1-phosphatidylinositol-3-kinase activity	6	0	0.11	1
GO:0016308	1-phosphatidylinositol-4-phosphate 5-kinase activity	4	0	0.07	1
GO:0016309	1-phosphatidylinositol-5-phosphate 4-kinase activity	1	0	0.02	1
GO:0016312	inositol bisphosphate phosphatase activity	3	0	0.05	1
GO:0016314	phosphatidylinositol-3,4,5-trisphosphate 3-phosphatase activity	3	0	0.05	1
GO:0016316	phosphatidylinositol-3,4-bisphosphate 4-phosphatase activity	1	0	0.02	1
GO:0016361	activin receptor activity, type I	2	0	0.04	1
GO:0016362	activin receptor activity, type II	1	0	0.02	1
GO:0016401	palmitoyl-CoA oxidase activity	4	0	0.07	1
GO:0016402	pristanoyl-CoA oxidase activity	1	0	0.02	1
GO:0016403	dimethylargininase activity	2	0	0.04	1
GO:0016406	carnitine O-acyltransferase activity	9	0	0.16	1
GO:0016408	C-acyltransferase activity	15	0	0.27	1
GO:0016409	palmitoyltransferase activity	42	0	0.77	1
GO:0016410	N-acyltransferase activity	77	0	1.41	1
GO:0016411	acylglycerol O-acyltransferase activity	16	0	0.29	1
GO:0016414	O-octanoyltransferase activity	5	0	0.09	1
GO:0016415	octanoyltransferase activity	5	0	0.09	1
GO:0016416	O-palmitoyltransferase activity	6	0	0.11	1
GO:0016417	S-acyltransferase activity	37	0	0.68	1
GO:0016418	S-acetyltransferase activity	7	0	0.13	1
GO:0016419	S-malonyltransferase activity	7	0	0.13	1
GO:0016420	malonyltransferase activity	7	0	0.13	1
GO:0016421	CoA carboxylase activity	14	0	0.26	1
GO:0016422	mRNA (2'-O-methyladenosine-N6-)-methyltransferase activity	5	0	0.09	1
GO:0016423	tRNA (guanine) methyltransferase activity	6	0	0.11	1
GO:0016426	tRNA (adenine) methyltransferase activity	2	0	0.04	1
GO:0016427	tRNA (cytidine) methyltransferase activity	8	0	0.15	1
GO:0016428	tRNA (cytidine-5-)-methyltransferase activity	6	0	0.11	1
GO:0016430	tRNA (adenine-N6)-methyltransferase activity	2	0	0.04	1
GO:0016432	tRNA-uridine aminocarboxypropyltransferase activity	3	0	0.05	1
GO:0016433	rRNA (adenine) methyltransferase activity	6	0	0.11	1
GO:0016434	rRNA (cytosine) methyltransferase activity	5	0	0.09	1
GO:0016435	rRNA (guanine) methyltransferase activity	4	0	0.07	1
GO:0016436	rRNA (uridine) methyltransferase activity	3	0	0.05	1
GO:0016443	bidentate ribonuclease III activity	1	0	0.02	1
GO:0016453	C-acetyltransferase activity	7	0	0.13	1
GO:0016454	C-palmitoyltransferase activity	2	0	0.04	1
GO:0016492	G protein-coupled neurotensin receptor activity	1	0	0.02	1
GO:0016493	C-C chemokine receptor activity	1	0	0.02	1
GO:0016499	orexin receptor activity	9	0	0.16	1
[truncated: 2,106 more rows]
