# Supplementary material for: A subset of conserved phagocytic genes are likely used for the intracellular theft of cnidarian stinging organelles in nudibranch gastropods
Source: EvoDevo. 2025 Jun 28;16:10. doi: 10.1186/s13227-025-00241-x (PMC12205514; doi:10.1186/s13227-025-00241-x)
Supplement: Supplementary file 9 — Supplementary Material 9. [file 13227_2025_241_MOESM9_ESM.xlsx]

## Sheet: Table_S8
Orthogroup	Berghia stephanieae gene	Hermissenda crassicornis transcript	log2FoldChange	db_id	evalue	Entry.name	Protein.names	Gene.names	Organism
OG0010884	jg22055	TRINITY_DN242_c1_g1_i1.p1	-16.3338	NA	NA	NA	NA	NA	NA
OG0034465	jg13556	TRINITY_DN18229_c0_g1_i1.p1	-12.3459	Q7LZR2	0.000129	CO8A1_CHICK	Collagen alpha-1(VIII) chain	COL8A1	Gallus gallus (Chicken)
OG0000227	jg51930	TRINITY_DN31663_c0_g1_i1.p1	-13.2435	O16025	5.13e-104	AOSL_PLEHO	Allene oxide synthase-lipoxygenase protein [Includes: Allene oxide synthase (AOS) (EC 4.2.1.-) (Hydroperoxidehydrase); Arachidonate 8-lipoxygenase (EC 1.13.11.40)]	NA	Plexaura homomalla (Black sea rod)
OG0000227	jg51930	TRINITY_DN54869_c0_g1_i1.p1	-13.2435	O16025	5.13e-104	AOSL_PLEHO	Allene oxide synthase-lipoxygenase protein [Includes: Allene oxide synthase (AOS) (EC 4.2.1.-) (Hydroperoxidehydrase); Arachidonate 8-lipoxygenase (EC 1.13.11.40)]	NA	Plexaura homomalla (Black sea rod)
OG0000472	jg49339	TRINITY_DN759_c0_g1_i1.p1	-8.39666	P22897	3.18e-108	MRC1_HUMAN	Macrophage mannose receptor 1 (MMR) (C-type lectin domain family 13 member D) (C-type lectin domain family 13 member D-like) (Human mannose receptor) (hMR) (Macrophage mannose receptor 1-like protein 1) (CD antigen CD206)	MRC1 CLEC13D CLEC13DL MRC1L1	Homo sapiens (Human)
OG0017130	jg3284	TRINITY_DN10031_c0_g2_i1.p1	-10.8024	XP_045194129.1	4.08e-05	NA	NA	CCN family member 5-like	Mercenaria mercenaria
OG0017130	jg3284	TRINITY_DN10031_c0_g2_i2.p1	-10.8024	XP_045194129.1	4.08e-05	NA	NA	CCN family member 5-like	Mercenaria mercenaria
OG0000129	jg22804	TRINITY_DN9143_c1_g3_i1.p1	-7.05048	Q66J54	2.27e-44	S226A_XENLA	Solute carrier family 22 member 6-A (Organic cation transporter 1-A) (Renal organic anion transporter 1-A) (ROAT1-A)	slc22a6-a oat1-a	Xenopus laevis (African clawed frog)
OG0000145	jg42587	TRINITY_DN3720_c1_g2_i1.p1	-9.63125	O42280	1.24e-93	WNT9A_CHICK	Protein Wnt-9a (Wnt-14)	WNT9A WNT14	Gallus gallus (Chicken)
OG0000042	jg15440	TRINITY_DN12898_c0_g1_i1.p1	-5.18336	P08537	0	TBA_XENLA	Tubulin alpha chain [Cleaved into: Detyrosinated tubulin alpha chain]	tuba tuba1	Xenopus laevis (African clawed frog)
OG0000042	jg15440	TRINITY_DN12898_c0_g1_i2.p1	-5.18336	P08537	0	TBA_XENLA	Tubulin alpha chain [Cleaved into: Detyrosinated tubulin alpha chain]	tuba tuba1	Xenopus laevis (African clawed frog)
OG0000042	jg15440	TRINITY_DN17755_c0_g1_i1.p1	-5.18336	P08537	0	TBA_XENLA	Tubulin alpha chain [Cleaved into: Detyrosinated tubulin alpha chain]	tuba tuba1	Xenopus laevis (African clawed frog)
OG0000042	jg15440	TRINITY_DN9288_c0_g3_i1.p1	-5.18336	P08537	0	TBA_XENLA	Tubulin alpha chain [Cleaved into: Detyrosinated tubulin alpha chain]	tuba tuba1	Xenopus laevis (African clawed frog)
OG0000042	jg15440	TRINITY_DN9288_c0_g4_i1.p1	-5.18336	P08537	0	TBA_XENLA	Tubulin alpha chain [Cleaved into: Detyrosinated tubulin alpha chain]	tuba tuba1	Xenopus laevis (African clawed frog)
OG0000042	jg17453	TRINITY_DN12898_c0_g1_i1.p1	-10.2789	P08537	0	TBA_XENLA	Tubulin alpha chain [Cleaved into: Detyrosinated tubulin alpha chain]	tuba tuba1	Xenopus laevis (African clawed frog)
OG0000042	jg17453	TRINITY_DN12898_c0_g1_i2.p1	-10.2789	P08537	0	TBA_XENLA	Tubulin alpha chain [Cleaved into: Detyrosinated tubulin alpha chain]	tuba tuba1	Xenopus laevis (African clawed frog)
OG0000042	jg17453	TRINITY_DN17755_c0_g1_i1.p1	-10.2789	P08537	0	TBA_XENLA	Tubulin alpha chain [Cleaved into: Detyrosinated tubulin alpha chain]	tuba tuba1	Xenopus laevis (African clawed frog)
OG0000042	jg17453	TRINITY_DN9288_c0_g3_i1.p1	-10.2789	P08537	0	TBA_XENLA	Tubulin alpha chain [Cleaved into: Detyrosinated tubulin alpha chain]	tuba tuba1	Xenopus laevis (African clawed frog)
OG0000042	jg17453	TRINITY_DN9288_c0_g4_i1.p1	-10.2789	P08537	0	TBA_XENLA	Tubulin alpha chain [Cleaved into: Detyrosinated tubulin alpha chain]	tuba tuba1	Xenopus laevis (African clawed frog)
OG0006880	jg54278	TRINITY_DN2897_c3_g1_i1.p1	-5.65583	Q9HAU0	2.96e-06	PKHA5_HUMAN	Pleckstrin homology domain-containing family A member 5 (PH domain-containing family A member 5) (Phosphoinositol 3-phosphate-binding protein 2) (PEPP-2)	PLEKHA5 KIAA1686 PEPP2	Homo sapiens (Human)
OG0006880	jg54278	TRINITY_DN8592_c0_g1_i1.p1	-5.65583	Q9HAU0	2.96e-06	PKHA5_HUMAN	Pleckstrin homology domain-containing family A member 5 (PH domain-containing family A member 5) (Phosphoinositol 3-phosphate-binding protein 2) (PEPP-2)	PLEKHA5 KIAA1686 PEPP2	Homo sapiens (Human)
OG0006880	jg54278	TRINITY_DN2897_c3_g1_i1.p1	-5.65583	Q9HAU0	2.96e-06	PKHA5_HUMAN	Pleckstrin homology domain-containing family A member 5 (PH domain-containing family A member 5) (Phosphoinositol 3-phosphate-binding protein 2) (PEPP-2)	PLEKHA5 KIAA1686 PEPP2	Homo sapiens (Human)
OG0006880	jg54278	TRINITY_DN8592_c0_g1_i1.p1	-5.65583	Q9HAU0	2.96e-06	PKHA5_HUMAN	Pleckstrin homology domain-containing family A member 5 (PH domain-containing family A member 5) (Phosphoinositol 3-phosphate-binding protein 2) (PEPP-2)	PLEKHA5 KIAA1686 PEPP2	Homo sapiens (Human)
OG0000094	jg7866	TRINITY_DN373_c0_g1_i1.p1	-8.46573	Q9ET66	1.61e-25	PI16_MOUSE	Peptidase inhibitor 16 (PI-16) (Cysteine-rich protease inhibitor) (CD antigen CD364)	Pi16 Cripi	Mus musculus (Mouse)
OG0000094	jg7866	TRINITY_DN373_c0_g1_i3.p1	-8.46573	Q9ET66	1.61e-25	PI16_MOUSE	Peptidase inhibitor 16 (PI-16) (Cysteine-rich protease inhibitor) (CD antigen CD364)	Pi16 Cripi	Mus musculus (Mouse)
OG0000094	jg7866	TRINITY_DN39186_c0_g1_i1.p1	-8.46573	Q9ET66	1.61e-25	PI16_MOUSE	Peptidase inhibitor 16 (PI-16) (Cysteine-rich protease inhibitor) (CD antigen CD364)	Pi16 Cripi	Mus musculus (Mouse)
OG0000094	jg7866	TRINITY_DN68_c0_g1_i10.p1	-8.46573	Q9ET66	1.61e-25	PI16_MOUSE	Peptidase inhibitor 16 (PI-16) (Cysteine-rich protease inhibitor) (CD antigen CD364)	Pi16 Cripi	Mus musculus (Mouse)
OG0000094	jg7866	TRINITY_DN68_c0_g1_i7.p1	-8.46573	Q9ET66	1.61e-25	PI16_MOUSE	Peptidase inhibitor 16 (PI-16) (Cysteine-rich protease inhibitor) (CD antigen CD364)	Pi16 Cripi	Mus musculus (Mouse)
OG0004703	jg46764	TRINITY_DN1379_c0_g1_i1.p1	-4.94944	P45961	7.11e-17	CEX2_CAEEL	Calexcitin-2	cex-2 T09A5.1	Caenorhabditis elegans
OG0001611	jg30913	TRINITY_DN1576_c0_g2_i1.p1	-6.66612	XP_013083621.1	8.29e-06	A0A2C9M8T5_BIOGL	Uncharacterized protein	106068713	Biomphalaria glabrata (Bloodfluke planorb) (Freshwater snail)
OG0001611	jg30913	TRINITY_DN9155_c1_g1_i1.p1	-6.66612	XP_013083621.1	8.29e-06	A0A2C9M8T5_BIOGL	Uncharacterized protein	106068713	Biomphalaria glabrata (Bloodfluke planorb) (Freshwater snail)
OG0001611	jg30913	TRINITY_DN9155_c1_g1_i3.p1	-6.66612	XP_013083621.1	8.29e-06	A0A2C9M8T5_BIOGL	Uncharacterized protein	106068713	Biomphalaria glabrata (Bloodfluke planorb) (Freshwater snail)
OG0000059	jg53009	TRINITY_DN11593_c0_g1_i1.p1	-6.2982	Q9V7S5	6.21e-07	PICO_DROME	Putative inorganic phosphate cotransporter	Picot CG8098	Drosophila melanogaster (Fruit fly)
OG0000059	jg53009	TRINITY_DN51681_c0_g1_i1.p1	-6.2982	Q9V7S5	6.21e-07	PICO_DROME	Putative inorganic phosphate cotransporter	Picot CG8098	Drosophila melanogaster (Fruit fly)
OG0000265	jg36449	TRINITY_DN56456_c0_g1_i1.p1	-4.63825	Q86YT5	1.11e-105	S13A5_HUMAN	Solute carrier family 13 member 5 (Na(+)/citrate cotransporter) (NaCT) (Sodium-coupled citrate transporter) (Sodium-dependent citrate transporter)	SLC13A5 NACT	Homo sapiens (Human)
OG0000042	jg17417	TRINITY_DN12898_c0_g1_i1.p1	-6.23957	P08537	0	TBA_XENLA	Tubulin alpha chain [Cleaved into: Detyrosinated tubulin alpha chain]	tuba tuba1	Xenopus laevis (African clawed frog)
OG0000042	jg17417	TRINITY_DN12898_c0_g1_i2.p1	-6.23957	P08537	0	TBA_XENLA	Tubulin alpha chain [Cleaved into: Detyrosinated tubulin alpha chain]	tuba tuba1	Xenopus laevis (African clawed frog)
OG0000042	jg17417	TRINITY_DN17755_c0_g1_i1.p1	-6.23957	P08537	0	TBA_XENLA	Tubulin alpha chain [Cleaved into: Detyrosinated tubulin alpha chain]	tuba tuba1	Xenopus laevis (African clawed frog)
OG0000042	jg17417	TRINITY_DN9288_c0_g3_i1.p1	-6.23957	P08537	0	TBA_XENLA	Tubulin alpha chain [Cleaved into: Detyrosinated tubulin alpha chain]	tuba tuba1	Xenopus laevis (African clawed frog)
OG0000042	jg17417	TRINITY_DN9288_c0_g4_i1.p1	-6.23957	P08537	0	TBA_XENLA	Tubulin alpha chain [Cleaved into: Detyrosinated tubulin alpha chain]	tuba tuba1	Xenopus laevis (African clawed frog)
OG0007351	jg5030	TRINITY_DN31351_c0_g1_i1.p1	-5.42188	A0T2M3	2.36e-06	POLC4_HESAR	Polcalcin Cup a 4 (Calcium-binding pollen allergen Cup a 4) (allergen Cup a 4)	NA	Hesperocyparis arizonica (Arizona cypress) (Cupressus arizonica)
OG0002965	jg17672	TRINITY_DN10561_c0_g1_i1.p1	-3.0978	XP_013087205.1	1.95e-18	A0A2C9M8W9_BIOGL	EF-hand domain-containing protein	106071608	Biomphalaria glabrata (Bloodfluke planorb) (Freshwater snail)
OG0000145	jg41998	TRINITY_DN3720_c1_g2_i1.p1	-7.15089	P43446	4.08e-107	WN10A_DANRE	Protein Wnt-10a	wnt10a wnt-10a	Danio rerio (Zebrafish) (Brachydanio rerio)
OG0000145	jg41998	TRINITY_DN3720_c1_g2_i1.p1	-7.15089	P43446	4.08e-107	WN10A_DANRE	Protein Wnt-10a	wnt10a wnt-10a	Danio rerio (Zebrafish) (Brachydanio rerio)
OG0000016	jg40802	TRINITY_DN2313_c4_g1_i1.p1	-7.19219	P03952	4.38e-20	KLKB1_HUMAN	Plasma kallikrein (EC 3.4.21.34) (Fletcher factor) (Kininogenin) (Plasma prekallikrein) (PKK) [Cleaved into: Plasma kallikrein heavy chain; Plasma kallikrein light chain]	KLKB1 KLK3	Homo sapiens (Human)
OG0000055	jg46987	TRINITY_DN29409_c0_g1_i1.p1	-5.47507	Q20176	1.92e-20	NAS39_CAEEL	Zinc metalloproteinase nas-39 (EC 3.4.24.-) (Nematode astacin 39)	nas-39 F38E9.2	Caenorhabditis elegans
OG0000055	jg46987	TRINITY_DN50140_c0_g1_i1.p1	-5.47507	Q20176	1.92e-20	NAS39_CAEEL	Zinc metalloproteinase nas-39 (EC 3.4.24.-) (Nematode astacin 39)	nas-39 F38E9.2	Caenorhabditis elegans
OG0000055	jg46987	TRINITY_DN50701_c0_g1_i1.p1	-5.47507	Q20176	1.92e-20	NAS39_CAEEL	Zinc metalloproteinase nas-39 (EC 3.4.24.-) (Nematode astacin 39)	nas-39 F38E9.2	Caenorhabditis elegans
OG0000094	jg7867	TRINITY_DN373_c0_g1_i1.p1	-7.30069	Q58D34	2.7e-32	PI16_BOVIN	Peptidase inhibitor 16 (PI-16) (CD antigen CD364)	PI16	Bos taurus (Bovine)
OG0000094	jg7867	TRINITY_DN373_c0_g1_i3.p1	-7.30069	Q58D34	2.7e-32	PI16_BOVIN	Peptidase inhibitor 16 (PI-16) (CD antigen CD364)	PI16	Bos taurus (Bovine)
OG0000094	jg7867	TRINITY_DN39186_c0_g1_i1.p1	-7.30069	Q58D34	2.7e-32	PI16_BOVIN	Peptidase inhibitor 16 (PI-16) (CD antigen CD364)	PI16	Bos taurus (Bovine)
OG0000094	jg7867	TRINITY_DN68_c0_g1_i10.p1	-7.30069	Q58D34	2.7e-32	PI16_BOVIN	Peptidase inhibitor 16 (PI-16) (CD antigen CD364)	PI16	Bos taurus (Bovine)
OG0000094	jg7867	TRINITY_DN68_c0_g1_i7.p1	-7.30069	Q58D34	2.7e-32	PI16_BOVIN	Peptidase inhibitor 16 (PI-16) (CD antigen CD364)	PI16	Bos taurus (Bovine)
OG0001176	jg19501	TRINITY_DN49813_c0_g1_i1.p1	-3.81113	Q7PCJ9	7.39e-29	SAT2_PIG	Thialysine N-epsilon-acetyltransferase (EC 2.3.1.-) (Diamine acetyltransferase 2) (EC 2.3.1.57) (Spermidine/spermine N(1)-acetyltransferase 2) (SSAT-2)	SAT2 SSAT2	Sus scrofa (Pig)
OG0016312	jg24955	TRINITY_DN3237_c0_g1_i1.p2	-5.05456	P60204	9.08e-14	CALM_EMENI	Calmodulin (CaM)	camA cam AN2047	Emericella nidulans (strain FGSC A4 / ATCC 38163 / CBS 112.46 / NRRL 194 / M139) (Aspergillus nidulans)
OG0016312	jg24955	TRINITY_DN34313_c0_g1_i1.p1	-5.05456	P60204	9.08e-14	CALM_EMENI	Calmodulin (CaM)	camA cam AN2047	Emericella nidulans (strain FGSC A4 / ATCC 38163 / CBS 112.46 / NRRL 194 / M139) (Aspergillus nidulans)
OG0000003	jg28455	TRINITY_DN1181_c0_g1_i3.p1	-6.62741	Q8HY11	3.15e-06	CLC4M_SYMSY	C-type lectin domain family 4 member M (CD209 antigen-like protein 1) (CD antigen CD299)	CLEC4M CD209L1	Symphalangus syndactylus (Siamang) (Hylobates syndactylus)
OG0000003	jg28455	TRINITY_DN1181_c0_g1_i9.p1	-6.62741	Q8HY11	3.15e-06	CLC4M_SYMSY	C-type lectin domain family 4 member M (CD209 antigen-like protein 1) (CD antigen CD299)	CLEC4M CD209L1	Symphalangus syndactylus (Siamang) (Hylobates syndactylus)
OG0000003	jg28455	TRINITY_DN383_c0_g1_i1.p1	-6.62741	Q8HY11	3.15e-06	CLC4M_SYMSY	C-type lectin domain family 4 member M (CD209 antigen-like protein 1) (CD antigen CD299)	CLEC4M CD209L1	Symphalangus syndactylus (Siamang) (Hylobates syndactylus)
OG0000003	jg28455	TRINITY_DN5207_c1_g1_i1.p1	-6.62741	Q8HY11	3.15e-06	CLC4M_SYMSY	C-type lectin domain family 4 member M (CD209 antigen-like protein 1) (CD antigen CD299)	CLEC4M CD209L1	Symphalangus syndactylus (Siamang) (Hylobates syndactylus)
OG0000044	jg5580	TRINITY_DN2572_c2_g1_i2.p1	-6.52112	Q7TN88	5.28e-52	PK1L2_MOUSE	Polycystic kidney disease protein 1-like 2 (PC1-like 2 protein) (Polycystin-1L2)	Pkd1l2	Mus musculus (Mouse)
OG0000044	jg5580	TRINITY_DN28920_c0_g1_i1.p1	-6.52112	Q7TN88	5.28e-52	PK1L2_MOUSE	Polycystic kidney disease protein 1-like 2 (PC1-like 2 protein) (Polycystin-1L2)	Pkd1l2	Mus musculus (Mouse)
OG0000249	jg47233	TRINITY_DN27259_c0_g1_i1.p1	-6.29041	Q2LK54	1.12e-16	COL12_CHICK	Collectin-12 (Collectin-3) (CL-3) (cCL-3)	COLEC12 CL3	Gallus gallus (Chicken)
OG0000116	jg30220	TRINITY_DN35807_c0_g1_i1.p1	-3.00092	Q499N5	1.9e-28	ACSF2_RAT	Medium-chain acyl-CoA ligase ACSF2, mitochondrial (EC 6.2.1.2)	Acsf2	Rattus norvegicus (Rat)
OG0000099	jg22900	TRINITY_DN278_c0_g1_i1.p1	-6.37424	A0A6P8HC43	2.16e-17	ATPI1_ACTTE	Actinia tenebrosa protease inhibitors (Carboxypeptidase inhibitor SmCI-like) [Cleaved into: ATPI-I; ATPI-II]	NA	Actinia tenebrosa (Australian red waratah sea anemone)
OG0001082	jg12425	TRINITY_DN16321_c0_g1_i1.p1	-3.24483	P82971	2.56e-22	PA2_BOMTE	Phospholipase A2 (PLA2) (EC 3.1.1.4) (Phosphatidylcholine 2-acylhydrolase) (allergen Bom t 1)	NA	Bombus terrestris (Buff-tailed bumblebee) (Apis terrestris)
OG0001082	jg12425	TRINITY_DN2609_c1_g2_i1.p1	-3.24483	P82971	2.56e-22	PA2_BOMTE	Phospholipase A2 (PLA2) (EC 3.1.1.4) (Phosphatidylcholine 2-acylhydrolase) (allergen Bom t 1)	NA	Bombus terrestris (Buff-tailed bumblebee) (Apis terrestris)
